# Supplementary material for: The RNA binding protein MEX3A promotes tumor progression of breast cancer by post-transcriptional regulation of IGFBP4
Source: Breast Cancer Res Treat. 2023 Jul 11;201(3):353–66. doi: 10.1007/s10549-023-07028-5 (PMC10460732; doi:10.1007/s10549-023-07028-5)
Supplement: Supplementary file 6 — Supplementary file6 (XLSX 8065 KB) Table S1. RIP-seq and RNA-seq data. [file 10549_2023_7028_MOESM6_ESM.xlsx]

## Sheet: MEX3A binding RNAs (RIP)
Chromosome	PeakStart	PeakEnd	PeakName	#NAME?	Distance	GeneStart	GeneEnd	ClosestTSS_ID	ClosestTSS_Symbol	ClosestTSS_Strand	Count_Overlaped_Genes	Downstream_FW_Gene	Downstream_FW_Symbol	Downstream_FW_Distance	Downstream_REV_Gene	Downstream_REV_Symbol	Downstream_REV_Distance	Overlap_Gene	Overlap_Symbol	Overlap_Begin	Overlap_Center	Overlap_End	ClosestTSS_GO	Downstream_FW_GO	Downstream_REV_GO	Overlap_GO
16	3727870	3727871	MEX3A_IP_peak_246	3.21286	40872	3686998	3687380	ENSG00000276754	AC006111.3	+	1	ENSG00000262516	AC007151.1	112657	ENSG00000126602	TRAP1	49566	ENSG00000005339	CREBBP	LastExon	LastExon	LastExon	.	.	GO:0000166::nucleotide binding;GO:0003723::RNA binding;GO:0005164::tumor necrosis factor receptor binding;GO:0005515::protein binding;GO:0005524::ATP binding;GO:0005654::nucleoplasm;GO:0005739::mitochondrion;GO:0005743::mitochondrial inner membrane;GO:0005758::mitochondrial intermembrane space;GO:0005759::mitochondrial matrix;GO:0006457::protein folding;GO:0009386::translational attenuation;GO:00…	GO:0000122::negative regulation of transcription from RNA polymerase II promoter;GO:0000123::histone acetyltransferase complex;GO:0000790::nuclear chromatin;GO:0000987::core promoter proximal region sequence-specific DNA binding;GO:0001078::RNA polymerase II core promoter proximal region sequence-specific DNA binding transcription factor activity involved in negative regulation of transcription;G…
16	3770727	3770728	MEX3A_IP_peak_247	4.67678	-69800	3840528	3841010	ENSG00000262516	AC007151.1	+	1	ENSG00000262516	AC007151.1	69800	ENSG00000126602	TRAP1	92423	ENSG00000005339	CREBBP	Exon14	Exon14	Exon14	.	.	GO:0000166::nucleotide binding;GO:0003723::RNA binding;GO:0005164::tumor necrosis factor receptor binding;GO:0005515::protein binding;GO:0005524::ATP binding;GO:0005654::nucleoplasm;GO:0005739::mitochondrion;GO:0005743::mitochondrial inner membrane;GO:0005758::mitochondrial intermembrane space;GO:0005759::mitochondrial matrix;GO:0006457::protein folding;GO:0009386::translational attenuation;GO:00…	GO:0000122::negative regulation of transcription from RNA polymerase II promoter;GO:0000123::histone acetyltransferase complex;GO:0000790::nuclear chromatin;GO:0000987::core promoter proximal region sequence-specific DNA binding;GO:0001078::RNA polymerase II core promoter proximal region sequence-specific DNA binding transcription factor activity involved in negative regulation of transcription;G…
7	73477018	73477019	MEX3A_IP_peak_563	3.66807	-30189	73507208	73507274	ENSG00000252713	RNU6-1198P	+	1	ENSG00000252713	RNU6-1198P	30189	ENSG00000202035	RF00019	73129	ENSG00000009954	BAZ1B	Exon7	Exon7	Exon7	.	.	.	GO:0000166::nucleotide binding;GO:0000793::condensed chromosome;GO:0004713::protein tyrosine kinase activity;GO:0004715::non-membrane spanning protein tyrosine kinase activity;GO:0005515::protein binding;GO:0005524::ATP binding;GO:0005634::nucleus;GO:0005654::nucleoplasm;GO:0005721::pericentric heterochromatin;GO:0006333::chromatin assembly or disassembly;GO:0006338::chromatin remodeling;GO:00063…
8	41690303	41690304	MEX3A_IP_peak_574	1.93913	29312	41660991	41665566	ENSG00000253389	AC113133.1	+	1	ENSG00000207101	RF00019	113045	ENSG00000274705	MIR486-1	29795	ENSG00000029534	ANK1	Exon34	Exon34	Exon34	.	.	GO:0005615::extracellular space	GO:0005198::structural molecule activity;GO:0005200::structural constituent of cytoskeleton;GO:0005515::protein binding;GO:0005634::nucleus;GO:0005737::cytoplasm;GO:0005829::cytosol;GO:0005856::cytoskeleton;GO:0005886::plasma membrane;GO:0006887::exocytosis;GO:0006888::ER to Golgi vesicle-mediated transport;GO:0007010::cytoskeleton organization;GO:0007165::signal transduction;GO:0008093::cytoskel…
8	100257687	100257688	MEX3A_IP_peak_612	4.88333	45571	100257060	100303259	ENSG00000034677	RNF19A	-	1	ENSG00000253217	AP001574.1	79907	ENSG00000253299	AC025647.1	92209	ENSG00000034677	RNF19A	UTR3	UTR3	UTR3	GO:0000151::ubiquitin ligase complex;GO:0000209::protein polyubiquitination;GO:0000226::microtubule cytoskeleton organization;GO:0004842::ubiquitin-protein transferase activity;GO:0005737::cytoplasm;GO:0005813::centrosome;GO:0005815::microtubule organizing center;GO:0005829::cytosol;GO:0005856::cytoskeleton;GO:0006511::ubiquitin-dependent protein catabolic process;GO:0008134::transcription factor…	.	.	GO:0000151::ubiquitin ligase complex;GO:0000209::protein polyubiquitination;GO:0000226::microtubule cytoskeleton organization;GO:0004842::ubiquitin-protein transferase activity;GO:0005737::cytoplasm;GO:0005813::centrosome;GO:0005815::microtubule organizing center;GO:0005829::cytosol;GO:0005856::cytoskeleton;GO:0006511::ubiquitin-dependent protein catabolic process;GO:0008134::transcription factor…
8	100258263	100258264	MEX3A_IP_peak_613a	1.33238	44995	100257060	100303259	ENSG00000034677	RNF19A	-	1	ENSG00000253217	AP001574.1	79331	ENSG00000253299	AC025647.1	92785	ENSG00000034677	RNF19A	UTR3	UTR3	UTR3	GO:0000151::ubiquitin ligase complex;GO:0000209::protein polyubiquitination;GO:0000226::microtubule cytoskeleton organization;GO:0004842::ubiquitin-protein transferase activity;GO:0005737::cytoplasm;GO:0005813::centrosome;GO:0005815::microtubule organizing center;GO:0005829::cytosol;GO:0005856::cytoskeleton;GO:0006511::ubiquitin-dependent protein catabolic process;GO:0008134::transcription factor…	.	.	GO:0000151::ubiquitin ligase complex;GO:0000209::protein polyubiquitination;GO:0000226::microtubule cytoskeleton organization;GO:0004842::ubiquitin-protein transferase activity;GO:0005737::cytoplasm;GO:0005813::centrosome;GO:0005815::microtubule organizing center;GO:0005829::cytosol;GO:0005856::cytoskeleton;GO:0006511::ubiquitin-dependent protein catabolic process;GO:0008134::transcription factor…
8	100258647	100258648	MEX3A_IP_peak_613b	2.11758	44611	100257060	100303259	ENSG00000034677	RNF19A	-	1	ENSG00000253217	AP001574.1	78947	ENSG00000253299	AC025647.1	93169	ENSG00000034677	RNF19A	LastExon	LastExon	LastExon	GO:0000151::ubiquitin ligase complex;GO:0000209::protein polyubiquitination;GO:0000226::microtubule cytoskeleton organization;GO:0004842::ubiquitin-protein transferase activity;GO:0005737::cytoplasm;GO:0005813::centrosome;GO:0005815::microtubule organizing center;GO:0005829::cytosol;GO:0005856::cytoskeleton;GO:0006511::ubiquitin-dependent protein catabolic process;GO:0008134::transcription factor…	.	.	GO:0000151::ubiquitin ligase complex;GO:0000209::protein polyubiquitination;GO:0000226::microtubule cytoskeleton organization;GO:0004842::ubiquitin-protein transferase activity;GO:0005737::cytoplasm;GO:0005813::centrosome;GO:0005815::microtubule organizing center;GO:0005829::cytosol;GO:0005856::cytoskeleton;GO:0006511::ubiquitin-dependent protein catabolic process;GO:0008134::transcription factor…
8	100287825	100287826	MEX3A_IP_peak_614a	1.43737	15433	100257060	100303259	ENSG00000034677	RNF19A	-	1	ENSG00000253217	AP001574.1	49769	ENSG00000253299	AC025647.1	122347	ENSG00000034677	RNF19A	Exon3	Exon3	Exon3	GO:0000151::ubiquitin ligase complex;GO:0000209::protein polyubiquitination;GO:0000226::microtubule cytoskeleton organization;GO:0004842::ubiquitin-protein transferase activity;GO:0005737::cytoplasm;GO:0005813::centrosome;GO:0005815::microtubule organizing center;GO:0005829::cytosol;GO:0005856::cytoskeleton;GO:0006511::ubiquitin-dependent protein catabolic process;GO:0008134::transcription factor…	.	.	GO:0000151::ubiquitin ligase complex;GO:0000209::protein polyubiquitination;GO:0000226::microtubule cytoskeleton organization;GO:0004842::ubiquitin-protein transferase activity;GO:0005737::cytoplasm;GO:0005813::centrosome;GO:0005815::microtubule organizing center;GO:0005829::cytosol;GO:0005856::cytoskeleton;GO:0006511::ubiquitin-dependent protein catabolic process;GO:0008134::transcription factor…
8	100288156	100288157	MEX3A_IP_peak_614b	8.70352	15102	100257060	100303259	ENSG00000034677	RNF19A	-	1	ENSG00000253217	AP001574.1	49438	ENSG00000253299	AC025647.1	122678	ENSG00000034677	RNF19A	Exon3	Exon3	Exon3	GO:0000151::ubiquitin ligase complex;GO:0000209::protein polyubiquitination;GO:0000226::microtubule cytoskeleton organization;GO:0004842::ubiquitin-protein transferase activity;GO:0005737::cytoplasm;GO:0005813::centrosome;GO:0005815::microtubule organizing center;GO:0005829::cytosol;GO:0005856::cytoskeleton;GO:0006511::ubiquitin-dependent protein catabolic process;GO:0008134::transcription factor…	.	.	GO:0000151::ubiquitin ligase complex;GO:0000209::protein polyubiquitination;GO:0000226::microtubule cytoskeleton organization;GO:0004842::ubiquitin-protein transferase activity;GO:0005737::cytoplasm;GO:0005813::centrosome;GO:0005815::microtubule organizing center;GO:0005829::cytosol;GO:0005856::cytoskeleton;GO:0006511::ubiquitin-dependent protein catabolic process;GO:0008134::transcription factor…
8	100258885	100258886	MEX3A_IP_peak_613c	3.56722	44373	100257060	100303259	ENSG00000034677	RNF19A	-	1	ENSG00000253217	AP001574.1	78709	ENSG00000253299	AC025647.1	93407	ENSG00000034677	RNF19A	LastExon	LastExon	LastExon	GO:0000151::ubiquitin ligase complex;GO:0000209::protein polyubiquitination;GO:0000226::microtubule cytoskeleton organization;GO:0004842::ubiquitin-protein transferase activity;GO:0005737::cytoplasm;GO:0005813::centrosome;GO:0005815::microtubule organizing center;GO:0005829::cytosol;GO:0005856::cytoskeleton;GO:0006511::ubiquitin-dependent protein catabolic process;GO:0008134::transcription factor…	.	.	GO:0000151::ubiquitin ligase complex;GO:0000209::protein polyubiquitination;GO:0000226::microtubule cytoskeleton organization;GO:0004842::ubiquitin-protein transferase activity;GO:0005737::cytoplasm;GO:0005813::centrosome;GO:0005815::microtubule organizing center;GO:0005829::cytosol;GO:0005856::cytoskeleton;GO:0006511::ubiquitin-dependent protein catabolic process;GO:0008134::transcription factor…
8	100257321	100257322	MEX3A_IP_peak_611	8.91754	45937	100257060	100303259	ENSG00000034677	RNF19A	-	1	ENSG00000253217	AP001574.1	80273	ENSG00000253299	AC025647.1	91843	ENSG00000034677	RNF19A	UTR3	UTR3	UTR3	GO:0000151::ubiquitin ligase complex;GO:0000209::protein polyubiquitination;GO:0000226::microtubule cytoskeleton organization;GO:0004842::ubiquitin-protein transferase activity;GO:0005737::cytoplasm;GO:0005813::centrosome;GO:0005815::microtubule organizing center;GO:0005829::cytosol;GO:0005856::cytoskeleton;GO:0006511::ubiquitin-dependent protein catabolic process;GO:0008134::transcription factor…	.	.	GO:0000151::ubiquitin ligase complex;GO:0000209::protein polyubiquitination;GO:0000226::microtubule cytoskeleton organization;GO:0004842::ubiquitin-protein transferase activity;GO:0005737::cytoplasm;GO:0005813::centrosome;GO:0005815::microtubule organizing center;GO:0005829::cytosol;GO:0005856::cytoskeleton;GO:0006511::ubiquitin-dependent protein catabolic process;GO:0008134::transcription factor…
5	14387589	14387590	MEX3A_IP_peak_477	2.99348	-194185	14581775	14612720	ENSG00000145569	OTULINL	+	1	ENSG00000145569	OTULINL	194185	ENSG00000039139	DNAH5	443046	ENSG00000038382	TRIO	Exon22	Exon22	Exon22	.	.	GO:0000166::nucleotide binding;GO:0003341::cilium movement;GO:0003774::motor activity;GO:0003777::microtubule motor activity;GO:0005524::ATP binding;GO:0005737::cytoplasm;GO:0005856::cytoskeleton;GO:0005858::axonemal dynein complex;GO:0005874::microtubule;GO:0005929::cilium;GO:0005930::axoneme;GO:0007018::microtubule-based movement;GO:0007368::determination of left/right symmetry;GO:0007507::hear…	GO:0000166::nucleotide binding;GO:0004672::protein kinase activity;GO:0004674::protein serine/threonine kinase activity;GO:0005085::guanyl-nucleotide exchange factor activity;GO:0005089::Rho guanyl-nucleotide exchange factor activity;GO:0005515::protein binding;GO:0005524::ATP binding;GO:0005737::cytoplasm;GO:0005829::cytosol;GO:0006468::protein phosphorylation;GO:0007185::transmembrane receptor …
5	14290862	14290863	MEX3A_IP_peak_476	8.22987	147160	14143702	14510204	ENSG00000038382	TRIO	+	1	ENSG00000145569	OTULINL	290912	ENSG00000039139	DNAH5	346319	ENSG00000038382	TRIO	Exon5	Exon5	Exon5	GO:0000166::nucleotide binding;GO:0004672::protein kinase activity;GO:0004674::protein serine/threonine kinase activity;GO:0005085::guanyl-nucleotide exchange factor activity;GO:0005089::Rho guanyl-nucleotide exchange factor activity;GO:0005515::protein binding;GO:0005524::ATP binding;GO:0005737::cytoplasm;GO:0005829::cytosol;GO:0006468::protein phosphorylation;GO:0007185::transmembrane receptor …	.	GO:0000166::nucleotide binding;GO:0003341::cilium movement;GO:0003774::motor activity;GO:0003777::microtubule motor activity;GO:0005524::ATP binding;GO:0005737::cytoplasm;GO:0005856::cytoskeleton;GO:0005858::axonemal dynein complex;GO:0005874::microtubule;GO:0005929::cilium;GO:0005930::axoneme;GO:0007018::microtubule-based movement;GO:0007368::determination of left/right symmetry;GO:0007507::hear…	GO:0000166::nucleotide binding;GO:0004672::protein kinase activity;GO:0004674::protein serine/threonine kinase activity;GO:0005085::guanyl-nucleotide exchange factor activity;GO:0005089::Rho guanyl-nucleotide exchange factor activity;GO:0005515::protein binding;GO:0005524::ATP binding;GO:0005737::cytoplasm;GO:0005829::cytosol;GO:0006468::protein phosphorylation;GO:0007185::transmembrane receptor …
5	138824672	138824673	MEX3A_IP_peak_481	20.2688	50617	138868923	138875290	ENSG00000146006	LRRTM2	-	1	ENSG00000201532	RNA5SP194	187656	ENSG00000253404	AC034243.1	71363	ENSG00000044115	CTNNA1	Exon6	Exon6	Exon6	GO:0002091::negative regulation of receptor internalization;GO:0005886::plasma membrane;GO:0016020::membrane;GO:0016021::integral component of membrane;GO:0030054::cell junction;GO:0042043::neurexin family protein binding;GO:0045202::synapse;GO:0045211::postsynaptic membrane;GO:0050808::synapse organization;GO:0051965::positive regulation of synapse assembly;GO:0060076::excitatory synapse;GO:0060…	.	.	GO:0001541::ovarian follicle development;GO:0001669::acrosomal vesicle;GO:0003723::RNA binding;GO:0005198::structural molecule activity;GO:0005515::protein binding;GO:0005737::cytoplasm;GO:0005794::Golgi apparatus;GO:0005829::cytosol;GO:0005856::cytoskeleton;GO:0005886::plasma membrane;GO:0005911::cell-cell junction;GO:0005912::adherens junction;GO:0005913::cell-cell adherens junction;GO:0005915:…
16	75242827	75242828	MEX3A_IP_peak_251b	4.80735	7249	75245994	75250077	ENSG00000280152	AC009078.3	-	1	ENSG00000274220	AC009163.6	191008	ENSG00000168928	CTRB2	35668	ENSG00000050820	BCAR1	UTR3	UTR3	UTR3	.	.	GO:0004252::serine-type endopeptidase activity;GO:0005576::extracellular region;GO:0005615::extracellular space;GO:0006508::proteolysis;GO:0007586::digestion;GO:0008233::peptidase activity;GO:0008236::serine-type peptidase activity;GO:0009235::cobalamin metabolic process;GO:0016787::hydrolase activity;GO:0022617::extracellular matrix disassembly	GO:0001558::regulation of cell growth;GO:0001726::ruffle;GO:0005515::protein binding;GO:0005737::cytoplasm;GO:0005829::cytosol;GO:0005886::plasma membrane;GO:0005925::focal adhesion;GO:0007015::actin filament organization;GO:0007155::cell adhesion;GO:0007165::signal transduction;GO:0007173::epidermal growth factor receptor signaling pathway;GO:0007186::G-protein coupled receptor signaling pathway…
16	75242607	75242608	MEX3A_IP_peak_251a	4.80735	7469	75245994	75250077	ENSG00000280152	AC009078.3	-	1	ENSG00000274220	AC009163.6	191228	ENSG00000168928	CTRB2	35448	ENSG00000050820	BCAR1	UTR3	UTR3	UTR3	.	.	GO:0004252::serine-type endopeptidase activity;GO:0005576::extracellular region;GO:0005615::extracellular space;GO:0006508::proteolysis;GO:0007586::digestion;GO:0008233::peptidase activity;GO:0008236::serine-type peptidase activity;GO:0009235::cobalamin metabolic process;GO:0016787::hydrolase activity;GO:0022617::extracellular matrix disassembly	GO:0001558::regulation of cell growth;GO:0001726::ruffle;GO:0005515::protein binding;GO:0005737::cytoplasm;GO:0005829::cytosol;GO:0005886::plasma membrane;GO:0005925::focal adhesion;GO:0007015::actin filament organization;GO:0007155::cell adhesion;GO:0007165::signal transduction;GO:0007173::epidermal growth factor receptor signaling pathway;GO:0007186::G-protein coupled receptor signaling pathway…
9	122865479	122865480	MEX3A_IP_peak_681	6.71103	14843	122880213	122880323	ENSG00000212447	SNORD90	-	1	ENSG00000261094	AC007066.2	72143	ENSG00000136940	PDCL	36848	ENSG00000056586	RC3H2	Exon9	Exon9	Exon9	.	.	GO:0005515::protein binding;GO:0005737::cytoplasm;GO:0005829::cytosol;GO:0005929::cilium;GO:0006457::protein folding;GO:0007165::signal transduction;GO:0007601::visual perception;GO:0008277::regulation of G-protein coupled receptor protein signaling pathway;GO:0030030::cell projection organization;GO:0042995::cell projection;GO:0044877::NA;GO:0045880::positive regulation of smoothened signaling p…	GO:0000209::protein polyubiquitination;GO:0000932::cytoplasmic mRNA processing body;GO:0000981::sequence-specific DNA binding RNA polymerase II transcription factor activity;GO:0001782::B cell homeostasis;GO:0003677::DNA binding;GO:0003723::RNA binding;GO:0003725::double-stranded RNA binding;GO:0003729::mRNA binding;GO:0004842::ubiquitin-protein transferase activity;GO:0005737::cytoplasm;GO:00063…
1	203847441	203847442	MEX3A_IP_peak_92	6.22074	-11529	203835585	203835912	ENSG00000223505	AC114402.1	-	2	ENSG00000182004	SNRPE	14161	ENSG00000223505	AC114402.1	11529	ENSG00000058673	ZC3H11A	Exon13	Exon13	Exon13	.	GO:0000245::spliceosomal complex assembly;GO:0000387::spliceosomal snRNP assembly;GO:0000398::mRNA splicing, via spliceosome;GO:0003723::RNA binding;GO:0005515::protein binding;GO:0005634::nucleus;GO:0005654::nucleoplasm;GO:0005681::spliceosomal complex;GO:0005682::U5 snRNP;GO:0005683::U7 snRNP;GO:0005685::U1 snRNP;GO:0005686::U2 snRNP;GO:0005687::U4 snRNP;GO:0005689::U12-type spliceosomal comple…	.	GO:0000346::transcription export complex;GO:0000981::sequence-specific DNA binding RNA polymerase II transcription factor activity;GO:0003723::RNA binding;GO:0003729::mRNA binding;GO:0005515::protein binding;GO:0005654::nucleoplasm;GO:0006357::regulation of transcription from RNA polymerase II promoter;GO:0006405::RNA export from nucleus;GO:0006406::mRNA export from nucleus;GO:0016973::poly(A)+ m…
1	203853767	203853768	MEX3A_IP_peak_93	3.42515	-7835	203861603	203870081	ENSG00000182004	SNRPE	+	2	ENSG00000182004	SNRPE	7835	ENSG00000223505	AC114402.1	17855	ENSG00000058673	ZC3H11A	UTR3	UTR3	UTR3	GO:0000245::spliceosomal complex assembly;GO:0000387::spliceosomal snRNP assembly;GO:0000398::mRNA splicing, via spliceosome;GO:0003723::RNA binding;GO:0005515::protein binding;GO:0005634::nucleus;GO:0005654::nucleoplasm;GO:0005681::spliceosomal complex;GO:0005682::U5 snRNP;GO:0005683::U7 snRNP;GO:0005685::U1 snRNP;GO:0005686::U2 snRNP;GO:0005687::U4 snRNP;GO:0005689::U12-type spliceosomal comple…	GO:0000245::spliceosomal complex assembly;GO:0000387::spliceosomal snRNP assembly;GO:0000398::mRNA splicing, via spliceosome;GO:0003723::RNA binding;GO:0005515::protein binding;GO:0005634::nucleus;GO:0005654::nucleoplasm;GO:0005681::spliceosomal complex;GO:0005682::U5 snRNP;GO:0005683::U7 snRNP;GO:0005685::U1 snRNP;GO:0005686::U2 snRNP;GO:0005687::U4 snRNP;GO:0005689::U12-type spliceosomal comple…	.	GO:0000346::transcription export complex;GO:0000981::sequence-specific DNA binding RNA polymerase II transcription factor activity;GO:0003723::RNA binding;GO:0003729::mRNA binding;GO:0005515::protein binding;GO:0005654::nucleoplasm;GO:0006357::regulation of transcription from RNA polymerase II promoter;GO:0006405::RNA export from nucleus;GO:0006406::mRNA export from nucleus;GO:0016973::poly(A)+ m…
1	203796420	203796421	MEX3A_IP_peak_90	4.34333	706	203795714	203854999	ENSG00000257315	ZBED6	+	2	ENSG00000182004	SNRPE	65182	ENSG00000236035	AL513343.1	138660	ENSG00000058673	ZC3H11A	Intron1	Intron1	Intron1	GO:0000981::sequence-specific DNA binding RNA polymerase II transcription factor activity;GO:0003677::DNA binding;GO:0005634::nucleus;GO:0005730::nucleolus;GO:0006357::regulation of transcription from RNA polymerase II promoter;GO:0045892::negative regulation of transcription, DNA-templated;GO:0046872::metal ion binding;GO:0046983::protein dimerization activity	GO:0000245::spliceosomal complex assembly;GO:0000387::spliceosomal snRNP assembly;GO:0000398::mRNA splicing, via spliceosome;GO:0003723::RNA binding;GO:0005515::protein binding;GO:0005634::nucleus;GO:0005654::nucleoplasm;GO:0005681::spliceosomal complex;GO:0005682::U5 snRNP;GO:0005683::U7 snRNP;GO:0005685::U1 snRNP;GO:0005686::U2 snRNP;GO:0005687::U4 snRNP;GO:0005689::U12-type spliceosomal comple…	.	GO:0000346::transcription export complex;GO:0000981::sequence-specific DNA binding RNA polymerase II transcription factor activity;GO:0003723::RNA binding;GO:0003729::mRNA binding;GO:0005515::protein binding;GO:0005654::nucleoplasm;GO:0006357::regulation of transcription from RNA polymerase II promoter;GO:0006405::RNA export from nucleus;GO:0006406::mRNA export from nucleus;GO:0016973::poly(A)+ m…
1	203802139	203802140	MEX3A_IP_peak_91	3.49009	4123	203805621	203806263	ENSG00000227417	AC114402.2	-	2	ENSG00000182004	SNRPE	59463	ENSG00000236035	AL513343.1	144379	ENSG00000058673	ZC3H11A	UTR5	UTR5	UTR5	.	GO:0000245::spliceosomal complex assembly;GO:0000387::spliceosomal snRNP assembly;GO:0000398::mRNA splicing, via spliceosome;GO:0003723::RNA binding;GO:0005515::protein binding;GO:0005634::nucleus;GO:0005654::nucleoplasm;GO:0005681::spliceosomal complex;GO:0005682::U5 snRNP;GO:0005683::U7 snRNP;GO:0005685::U1 snRNP;GO:0005686::U2 snRNP;GO:0005687::U4 snRNP;GO:0005689::U12-type spliceosomal comple…	.	GO:0000346::transcription export complex;GO:0000981::sequence-specific DNA binding RNA polymerase II transcription factor activity;GO:0003723::RNA binding;GO:0003729::mRNA binding;GO:0005515::protein binding;GO:0005654::nucleoplasm;GO:0006357::regulation of transcription from RNA polymerase II promoter;GO:0006405::RNA export from nucleus;GO:0006406::mRNA export from nucleus;GO:0016973::poly(A)+ m…
17	59838294	59838295	MEX3A_IP_peak_284	3.86359	363	59837931	59842255	ENSG00000062716	VMP1	+	1	ENSG00000284190	MIR21	2971	ENSG00000141378	PTRH2	136869	ENSG00000062716	VMP1	LastExon	LastExon	LastExon	GO:0000045::autophagic vacuole assembly;GO:0000407::pre-autophagosomal structure;GO:0000421::autophagic vacuole membrane;GO:0005515::protein binding;GO:0005730::nucleolus;GO:0005773::vacuole;GO:0005774::vacuolar membrane;GO:0005783::endoplasmic reticulum;GO:0005886::plasma membrane;GO:0006887::exocytosis;GO:0006914::autophagy;GO:0007029::endoplasmic reticulum organization;GO:0007030::Golgi organi…	GO:0001934::positive regulation of protein phosphorylation;GO:0001937::negative regulation of endothelial cell proliferation;GO:0003730::mRNA 3'-UTR binding;GO:0005615::extracellular space;GO:0005737::cytoplasm;GO:0007179::transforming growth factor beta receptor signaling pathway;GO:0007566::embryo implantation;GO:0008284::positive regulation of cell proliferation;GO:0008285::negative regulation…	GO:0004045::aminoacyl-tRNA hydrolase activity;GO:0005515::protein binding;GO:0005739::mitochondrion;GO:0005829::cytosol;GO:0006915::apoptotic process;GO:0010629::negative regulation of gene expression;GO:0016020::membrane;GO:0016021::integral component of membrane;GO:0016787::hydrolase activity;GO:2000210::positive regulation of anoikis;GO:2000811::negative regulation of anoikis	GO:0000045::autophagic vacuole assembly;GO:0000407::pre-autophagosomal structure;GO:0000421::autophagic vacuole membrane;GO:0005515::protein binding;GO:0005730::nucleolus;GO:0005773::vacuole;GO:0005774::vacuolar membrane;GO:0005783::endoplasmic reticulum;GO:0005886::plasma membrane;GO:0006887::exocytosis;GO:0006914::autophagy;GO:0007029::endoplasmic reticulum organization;GO:0007030::Golgi organi…
13	97992993	97992994	MEX3A_IP_peak_184	2.92709	-5777	97986950	97987216	ENSG00000232217	FTLP8	-	1	ENSG00000152767	FARP1	150422	ENSG00000232217	FTLP8	5777	ENSG00000065150	IPO5	Exon10	Exon10	Exon10	.	GO:0005085::guanyl-nucleotide exchange factor activity;GO:0005089::Rho guanyl-nucleotide exchange factor activity;GO:0005737::cytoplasm;GO:0005829::cytosol;GO:0005856::cytoskeleton;GO:0005886::plasma membrane;GO:0007275::multicellular organismal development;GO:0007416::synapse assembly;GO:0008092::cytoskeletal protein binding;GO:0010923::negative regulation of phosphatase activity;GO:0016020::mem…	.	GO:0003723::RNA binding;GO:0005095::GTPase inhibitor activity;GO:0005515::protein binding;GO:0005622::intracellular;GO:0005634::nucleus;GO:0005643::nuclear pore;GO:0005730::nucleolus;GO:0005737::cytoplasm;GO:0006607::NLS-bearing protein import into nucleus;GO:0006610::ribosomal protein import into nucleus;GO:0006886::intracellular protein transport;GO:0008139::nuclear localization sequence bindin…
4	10075342	10075343	MEX3A_IP_peak_464	10.1769	-2323	10068089	10073019	ENSG00000261490	AC005674.2	-	1	ENSG00000250613	AC110768.2	335653	ENSG00000261490	AC005674.2	2323	ENSG00000071127	WDR1	LastExon	LastExon	LastExon	.	.	.	GO:0002102::podosome;GO:0002446::neutrophil mediated immunity;GO:0002576::platelet degranulation;GO:0003779::actin binding;GO:0005576::extracellular region;GO:0005737::cytoplasm;GO:0005829::cytosol;GO:0005856::cytoskeleton;GO:0005884::actin filament;GO:0005886::plasma membrane;GO:0005911::cell-cell junction;GO:0007605::sensory perception of sound;GO:0008360::regulation of cell shape;GO:0030036::a…
22	46330390	46330391	MEX3A_IP_peak_412	1.93913	-22438	46352829	46357337	ENSG00000100416	TRMU	+	1	ENSG00000100416	TRMU	22438	ENSG00000277232	GTSE1-DT	33730	ENSG00000075218	GTSE1	UTR3	UTR3	UTR3	GO:0000049::tRNA binding;GO:0000166::nucleotide binding;GO:0002143::tRNA wobble position uridine thiolation;GO:0003723::RNA binding;GO:0005524::ATP binding;GO:0005654::nucleoplasm;GO:0005739::mitochondrion;GO:0008033::tRNA processing;GO:0008168::methyltransferase activity;GO:0016740::transferase activity;GO:0016783::sulfurtransferase activity;GO:0032259::methylation	GO:0000049::tRNA binding;GO:0000166::nucleotide binding;GO:0002143::tRNA wobble position uridine thiolation;GO:0003723::RNA binding;GO:0005524::ATP binding;GO:0005654::nucleoplasm;GO:0005739::mitochondrion;GO:0008033::tRNA processing;GO:0008168::methyltransferase activity;GO:0016740::transferase activity;GO:0016783::sulfurtransferase activity;GO:0032259::methylation	.	GO:0003674::molecular_function;GO:0005515::protein binding;GO:0005654::nucleoplasm;GO:0005737::cytoplasm;GO:0005829::cytosol;GO:0005856::cytoskeleton;GO:0005874::microtubule;GO:0005881::cytoplasmic microtubule;GO:0006977::DNA damage response, signal transduction by p53 class mediator resulting in cell cycle arrest;GO:0007017::microtubule-based process;GO:0016020::membrane;GO:0030335::positive reg…
2	28404250	28404251	MEX3A_IP_peak_306	10.3493	7435	28396815	28397110	ENSG00000270640	AC104695.3	+	1	ENSG00000270210	AC104695.2	21694	ENSG00000229951	FLJ31356	9578	ENSG00000075426	FOSL2	Exon2	Exon2	Exon2	.	.	.	GO:0000977::RNA polymerase II regulatory region sequence-specific DNA binding;GO:0000978::RNA polymerase II core promoter proximal region sequence-specific DNA binding;GO:0000981::sequence-specific DNA binding RNA polymerase II transcription factor activity;GO:0001228::RNA polymerase II transcription regulatory region sequence-specific DNA binding transcription factor activity involved in positiv…
8	17966398	17966399	MEX3A_IP_peak_568b	2.80348	43541	17922857	18029944	ENSG00000078674	PCM1	+	1	ENSG00000245281	AC124242.1	118469	ENSG00000104760	FGL1	56033	ENSG00000078674	PCM1	Exon20	Exon20	Exon20	GO:0000086::G2/M transition of mitotic cell cycle;GO:0000242::pericentriolar material;GO:0001764::neuron migration;GO:0005515::protein binding;GO:0005737::cytoplasm;GO:0005813::centrosome;GO:0005814::centriole;GO:0005815::microtubule organizing center;GO:0005829::cytosol;GO:0005856::cytoskeleton;GO:0007098::centrosome cycle;GO:0010389::regulation of G2/M transition of mitotic cell cycle;GO:001602…	.	GO:0005576::extracellular region;GO:0005577::fibrinogen complex	GO:0000086::G2/M transition of mitotic cell cycle;GO:0000242::pericentriolar material;GO:0001764::neuron migration;GO:0005515::protein binding;GO:0005737::cytoplasm;GO:0005813::centrosome;GO:0005814::centriole;GO:0005815::microtubule organizing center;GO:0005829::cytosol;GO:0005856::cytoskeleton;GO:0007098::centrosome cycle;GO:0010389::regulation of G2/M transition of mitotic cell cycle;GO:001602…
8	17966132	17966133	MEX3A_IP_peak_568a	10.069	43275	17922857	18029944	ENSG00000078674	PCM1	+	1	ENSG00000245281	AC124242.1	118735	ENSG00000104760	FGL1	55767	ENSG00000078674	PCM1	Exon19	Exon19	Exon19	GO:0000086::G2/M transition of mitotic cell cycle;GO:0000242::pericentriolar material;GO:0001764::neuron migration;GO:0005515::protein binding;GO:0005737::cytoplasm;GO:0005813::centrosome;GO:0005814::centriole;GO:0005815::microtubule organizing center;GO:0005829::cytosol;GO:0005856::cytoskeleton;GO:0007098::centrosome cycle;GO:0010389::regulation of G2/M transition of mitotic cell cycle;GO:001602…	.	GO:0005576::extracellular region;GO:0005577::fibrinogen complex	GO:0000086::G2/M transition of mitotic cell cycle;GO:0000242::pericentriolar material;GO:0001764::neuron migration;GO:0005515::protein binding;GO:0005737::cytoplasm;GO:0005813::centrosome;GO:0005814::centriole;GO:0005815::microtubule organizing center;GO:0005829::cytosol;GO:0005856::cytoskeleton;GO:0007098::centrosome cycle;GO:0010389::regulation of G2/M transition of mitotic cell cycle;GO:001602…
14	102084856	102084857	MEX3A_IP_peak_238	77.1294	-7384	102077180	102077472	ENSG00000240457	RN7SL472P	-	1	ENSG00000140153	WDR20	55018	ENSG00000240457	RN7SL472P	7384	ENSG00000080824	HSP90AA1	Exon6	Exon6	Exon6	.	GO:0005515::protein binding;GO:0005654::nucleoplasm;GO:0016579::protein deubiquitination;GO:0036459::ubiquitinyl hydrolase activity	.	GO:0000086::G2/M transition of mitotic cell cycle;GO:0000166::nucleotide binding;GO:0001934::positive regulation of protein phosphorylation;GO:0003723::RNA binding;GO:0004713::protein tyrosine kinase activity;GO:0005515::protein binding;GO:0005524::ATP binding;GO:0005576::extracellular region;GO:0005634::nucleus;GO:0005654::nucleoplasm;GO:0005737::cytoplasm;GO:0005829::cytosol;GO:0005886::plasma …
14	102081222	102081223	MEX3A_IP_peak_237a	21.881	-3750	102077180	102077472	ENSG00000240457	RN7SL472P	-	1	ENSG00000140153	WDR20	58652	ENSG00000240457	RN7SL472P	3750	ENSG00000080824	HSP90AA1	UTR3	UTR3	UTR3	.	GO:0005515::protein binding;GO:0005654::nucleoplasm;GO:0016579::protein deubiquitination;GO:0036459::ubiquitinyl hydrolase activity	.	GO:0000086::G2/M transition of mitotic cell cycle;GO:0000166::nucleotide binding;GO:0001934::positive regulation of protein phosphorylation;GO:0003723::RNA binding;GO:0004713::protein tyrosine kinase activity;GO:0005515::protein binding;GO:0005524::ATP binding;GO:0005576::extracellular region;GO:0005634::nucleus;GO:0005654::nucleoplasm;GO:0005737::cytoplasm;GO:0005829::cytosol;GO:0005886::plasma …
14	102081626	102081627	MEX3A_IP_peak_237b	16.0932	-4154	102077180	102077472	ENSG00000240457	RN7SL472P	-	1	ENSG00000140153	WDR20	58248	ENSG00000240457	RN7SL472P	4154	ENSG00000080824	HSP90AA1	UTR3	UTR3	UTR3	.	GO:0005515::protein binding;GO:0005654::nucleoplasm;GO:0016579::protein deubiquitination;GO:0036459::ubiquitinyl hydrolase activity	.	GO:0000086::G2/M transition of mitotic cell cycle;GO:0000166::nucleotide binding;GO:0001934::positive regulation of protein phosphorylation;GO:0003723::RNA binding;GO:0004713::protein tyrosine kinase activity;GO:0005515::protein binding;GO:0005524::ATP binding;GO:0005576::extracellular region;GO:0005634::nucleus;GO:0005654::nucleoplasm;GO:0005737::cytoplasm;GO:0005829::cytosol;GO:0005886::plasma …
17	48059872	48059873	MEX3A_IP_peak_281e	3.23398	796	48060383	48060669	ENSG00000266341	AC004477.2	-	1	ENSG00000002919	SNX11	47685	ENSG00000263412	AC004477.1	11822	ENSG00000082641	NFE2L1	UTR3	UTR3	UTR3	.	GO:0005515::protein binding;GO:0005622::intracellular;GO:0005768::endosome;GO:0006886::intracellular protein transport;GO:0008289::lipid binding;GO:0015031::protein transport;GO:0016020::membrane;GO:0016050::vesicle organization;GO:0035091::phosphatidylinositol binding;GO:1901981::phosphatidylinositol phosphate binding	.	GO:0000976::transcription regulatory region sequence-specific DNA binding;GO:0000980::RNA polymerase II distal enhancer sequence-specific DNA binding;GO:0000981::sequence-specific DNA binding RNA polymerase II transcription factor activity;GO:0001205::RNA polymerase II distal enhancer sequence-specific DNA binding transcription factor activity involved in positive regulation of transcription;GO:0…
17	48058799	48058800	MEX3A_IP_peak_281a	1.93913	1869	48060383	48060669	ENSG00000266341	AC004477.2	-	1	ENSG00000002919	SNX11	48758	ENSG00000263412	AC004477.1	10749	ENSG00000082641	NFE2L1	LastExon	LastExon	LastExon	.	GO:0005515::protein binding;GO:0005622::intracellular;GO:0005768::endosome;GO:0006886::intracellular protein transport;GO:0008289::lipid binding;GO:0015031::protein transport;GO:0016020::membrane;GO:0016050::vesicle organization;GO:0035091::phosphatidylinositol binding;GO:1901981::phosphatidylinositol phosphate binding	.	GO:0000976::transcription regulatory region sequence-specific DNA binding;GO:0000980::RNA polymerase II distal enhancer sequence-specific DNA binding;GO:0000981::sequence-specific DNA binding RNA polymerase II transcription factor activity;GO:0001205::RNA polymerase II distal enhancer sequence-specific DNA binding transcription factor activity involved in positive regulation of transcription;GO:0…
17	48059335	48059336	MEX3A_IP_peak_281c	2.72235	1333	48060383	48060669	ENSG00000266341	AC004477.2	-	1	ENSG00000002919	SNX11	48222	ENSG00000263412	AC004477.1	11285	ENSG00000082641	NFE2L1	LastExon	LastExon	LastExon	.	GO:0005515::protein binding;GO:0005622::intracellular;GO:0005768::endosome;GO:0006886::intracellular protein transport;GO:0008289::lipid binding;GO:0015031::protein transport;GO:0016020::membrane;GO:0016050::vesicle organization;GO:0035091::phosphatidylinositol binding;GO:1901981::phosphatidylinositol phosphate binding	.	GO:0000976::transcription regulatory region sequence-specific DNA binding;GO:0000980::RNA polymerase II distal enhancer sequence-specific DNA binding;GO:0000981::sequence-specific DNA binding RNA polymerase II transcription factor activity;GO:0001205::RNA polymerase II distal enhancer sequence-specific DNA binding transcription factor activity involved in positive regulation of transcription;GO:0…
17	48059618	48059619	MEX3A_IP_peak_281d	3.39146	1050	48060383	48060669	ENSG00000266341	AC004477.2	-	1	ENSG00000002919	SNX11	47939	ENSG00000263412	AC004477.1	11568	ENSG00000082641	NFE2L1	LastExon	LastExon	LastExon	.	GO:0005515::protein binding;GO:0005622::intracellular;GO:0005768::endosome;GO:0006886::intracellular protein transport;GO:0008289::lipid binding;GO:0015031::protein transport;GO:0016020::membrane;GO:0016050::vesicle organization;GO:0035091::phosphatidylinositol binding;GO:1901981::phosphatidylinositol phosphate binding	.	GO:0000976::transcription regulatory region sequence-specific DNA binding;GO:0000980::RNA polymerase II distal enhancer sequence-specific DNA binding;GO:0000981::sequence-specific DNA binding RNA polymerase II transcription factor activity;GO:0001205::RNA polymerase II distal enhancer sequence-specific DNA binding transcription factor activity involved in positive regulation of transcription;GO:0…
17	48058445	48058446	MEX3A_IP_peak_280	4.09643	2223	48060383	48060669	ENSG00000266341	AC004477.2	-	1	ENSG00000002919	SNX11	49112	ENSG00000263412	AC004477.1	10395	ENSG00000082641	NFE2L1	LastExon	LastExon	LastExon	.	GO:0005515::protein binding;GO:0005622::intracellular;GO:0005768::endosome;GO:0006886::intracellular protein transport;GO:0008289::lipid binding;GO:0015031::protein transport;GO:0016020::membrane;GO:0016050::vesicle organization;GO:0035091::phosphatidylinositol binding;GO:1901981::phosphatidylinositol phosphate binding	.	GO:0000976::transcription regulatory region sequence-specific DNA binding;GO:0000980::RNA polymerase II distal enhancer sequence-specific DNA binding;GO:0000981::sequence-specific DNA binding RNA polymerase II transcription factor activity;GO:0001205::RNA polymerase II distal enhancer sequence-specific DNA binding transcription factor activity involved in positive regulation of transcription;GO:0…
17	48050741	48050742	MEX3A_IP_peak_279	6.60448	2382	48048359	48061480	ENSG00000082641	NFE2L1	+	1	ENSG00000002919	SNX11	56816	ENSG00000263412	AC004477.1	2691	ENSG00000082641	NFE2L1	UTR5	UTR5	UTR5	GO:0000976::transcription regulatory region sequence-specific DNA binding;GO:0000980::RNA polymerase II distal enhancer sequence-specific DNA binding;GO:0000981::sequence-specific DNA binding RNA polymerase II transcription factor activity;GO:0001205::RNA polymerase II distal enhancer sequence-specific DNA binding transcription factor activity involved in positive regulation of transcription;GO:0…	GO:0005515::protein binding;GO:0005622::intracellular;GO:0005768::endosome;GO:0006886::intracellular protein transport;GO:0008289::lipid binding;GO:0015031::protein transport;GO:0016020::membrane;GO:0016050::vesicle organization;GO:0035091::phosphatidylinositol binding;GO:1901981::phosphatidylinositol phosphate binding	.	GO:0000976::transcription regulatory region sequence-specific DNA binding;GO:0000980::RNA polymerase II distal enhancer sequence-specific DNA binding;GO:0000981::sequence-specific DNA binding RNA polymerase II transcription factor activity;GO:0001205::RNA polymerase II distal enhancer sequence-specific DNA binding transcription factor activity involved in positive regulation of transcription;GO:0…
17	48059027	48059028	MEX3A_IP_peak_281b	2.13253	1641	48060383	48060669	ENSG00000266341	AC004477.2	-	1	ENSG00000002919	SNX11	48530	ENSG00000263412	AC004477.1	10977	ENSG00000082641	NFE2L1	LastExon	LastExon	LastExon	.	GO:0005515::protein binding;GO:0005622::intracellular;GO:0005768::endosome;GO:0006886::intracellular protein transport;GO:0008289::lipid binding;GO:0015031::protein transport;GO:0016020::membrane;GO:0016050::vesicle organization;GO:0035091::phosphatidylinositol binding;GO:1901981::phosphatidylinositol phosphate binding	.	GO:0000976::transcription regulatory region sequence-specific DNA binding;GO:0000980::RNA polymerase II distal enhancer sequence-specific DNA binding;GO:0000981::sequence-specific DNA binding RNA polymerase II transcription factor activity;GO:0001205::RNA polymerase II distal enhancer sequence-specific DNA binding transcription factor activity involved in positive regulation of transcription;GO:0…
8	41941323	41941324	MEX3A_IP_peak_575b	2.69114	-44561	41653225	41896762	ENSG00000029534	ANK1	-	1	ENSG00000244235	AC103724.1	159994	ENSG00000029534	ANK1	44561	ENSG00000083168	KAT6A	Exon16	Exon16	Exon16	GO:0005198::structural molecule activity;GO:0005200::structural constituent of cytoskeleton;GO:0005515::protein binding;GO:0005634::nucleus;GO:0005737::cytoplasm;GO:0005829::cytosol;GO:0005856::cytoskeleton;GO:0005886::plasma membrane;GO:0006887::exocytosis;GO:0006888::ER to Golgi vesicle-mediated transport;GO:0007010::cytoskeleton organization;GO:0007165::signal transduction;GO:0008093::cytoskel…	.	GO:0005198::structural molecule activity;GO:0005200::structural constituent of cytoskeleton;GO:0005515::protein binding;GO:0005634::nucleus;GO:0005737::cytoplasm;GO:0005829::cytosol;GO:0005856::cytoskeleton;GO:0005886::plasma membrane;GO:0006887::exocytosis;GO:0006888::ER to Golgi vesicle-mediated transport;GO:0007010::cytoskeleton organization;GO:0007165::signal transduction;GO:0008093::cytoskel…	GO:0000123::histone acetyltransferase complex;GO:0000786::nucleosome;GO:0000790::nuclear chromatin;GO:0003677::DNA binding;GO:0003713::transcription coactivator activity;GO:0004402::histone acetyltransferase activity;GO:0005515::protein binding;GO:0005634::nucleus;GO:0005654::nucleoplasm;GO:0005730::nucleolus;GO:0005829::cytosol;GO:0006323::DNA packaging;GO:0006325::chromatin organization;GO:0006…
8	41941097	41941098	MEX3A_IP_peak_575a	3.58165	-44335	41653225	41896762	ENSG00000029534	ANK1	-	1	ENSG00000244235	AC103724.1	160220	ENSG00000029534	ANK1	44335	ENSG00000083168	KAT6A	Exon16	Exon16	Exon16	GO:0005198::structural molecule activity;GO:0005200::structural constituent of cytoskeleton;GO:0005515::protein binding;GO:0005634::nucleus;GO:0005737::cytoplasm;GO:0005829::cytosol;GO:0005856::cytoskeleton;GO:0005886::plasma membrane;GO:0006887::exocytosis;GO:0006888::ER to Golgi vesicle-mediated transport;GO:0007010::cytoskeleton organization;GO:0007165::signal transduction;GO:0008093::cytoskel…	.	GO:0005198::structural molecule activity;GO:0005200::structural constituent of cytoskeleton;GO:0005515::protein binding;GO:0005634::nucleus;GO:0005737::cytoplasm;GO:0005829::cytosol;GO:0005856::cytoskeleton;GO:0005886::plasma membrane;GO:0006887::exocytosis;GO:0006888::ER to Golgi vesicle-mediated transport;GO:0007010::cytoskeleton organization;GO:0007165::signal transduction;GO:0008093::cytoskel…	GO:0000123::histone acetyltransferase complex;GO:0000786::nucleosome;GO:0000790::nuclear chromatin;GO:0003677::DNA binding;GO:0003713::transcription coactivator activity;GO:0004402::histone acetyltransferase activity;GO:0005515::protein binding;GO:0005634::nucleus;GO:0005654::nucleoplasm;GO:0005730::nucleolus;GO:0005829::cytosol;GO:0006323::DNA packaging;GO:0006325::chromatin organization;GO:0006…
4	186600042	186600043	MEX3A_IP_peak_475	4.0949	-44475	186533655	186555567	ENSG00000168412	MTNR1A	-	1	ENSG00000250829	AC108865.1	290926	ENSG00000168412	MTNR1A	44475	ENSG00000083857	FAT1	Exon22	Exon22	Exon22	GO:0004930::G-protein coupled receptor activity;GO:0005515::protein binding;GO:0005886::plasma membrane;GO:0005887::integral component of plasma membrane;GO:0007165::signal transduction;GO:0007186::G-protein coupled receptor signaling pathway;GO:0007187::G-protein coupled receptor signaling pathway, coupled to cyclic nucleotide second messenger;GO:0007193::adenylate cyclase-inhibiting G-protein c…	.	GO:0004930::G-protein coupled receptor activity;GO:0005515::protein binding;GO:0005886::plasma membrane;GO:0005887::integral component of plasma membrane;GO:0007165::signal transduction;GO:0007186::G-protein coupled receptor signaling pathway;GO:0007187::G-protein coupled receptor signaling pathway, coupled to cyclic nucleotide second messenger;GO:0007193::adenylate cyclase-inhibiting G-protein c…	GO:0005509::calcium ion binding;GO:0005515::protein binding;GO:0005634::nucleus;GO:0005737::cytoplasm;GO:0005886::plasma membrane;GO:0005887::integral component of plasma membrane;GO:0005911::cell-cell junction;GO:0005925::focal adhesion;GO:0007015::actin filament organization;GO:0007155::cell adhesion;GO:0007156::homophilic cell adhesion via plasma membrane adhesion molecules;GO:0007163::establi…
11	130143879	130143880	MEX3A_IP_peak_176c	11.2417	-15682	130159562	130210376	ENSG00000149418	ST14	+	1	ENSG00000149418	ST14	15682	ENSG00000274197	RF00015	29544	ENSG00000084234	APLP2	UTR3	UTR3	UTR3	GO:0001843::neural tube closure;GO:0004175::endopeptidase activity;GO:0004252::serine-type endopeptidase activity;GO:0005576::extracellular region;GO:0005615::extracellular space;GO:0005886::plasma membrane;GO:0005887::integral component of plasma membrane;GO:0006508::proteolysis;GO:0008233::peptidase activity;GO:0008236::serine-type peptidase activity;GO:0016020::membrane;GO:0016021::integral co…	GO:0001843::neural tube closure;GO:0004175::endopeptidase activity;GO:0004252::serine-type endopeptidase activity;GO:0005576::extracellular region;GO:0005615::extracellular space;GO:0005886::plasma membrane;GO:0005887::integral component of plasma membrane;GO:0006508::proteolysis;GO:0008233::peptidase activity;GO:0008236::serine-type peptidase activity;GO:0016020::membrane;GO:0016021::integral co…	.	GO:0002576::platelet degranulation;GO:0003677::DNA binding;GO:0004867::serine-type endopeptidase inhibitor activity;GO:0005515::protein binding;GO:0005634::nucleus;GO:0005788::endoplasmic reticulum lumen;GO:0005886::plasma membrane;GO:0007186::G-protein coupled receptor signaling pathway;GO:0008201::heparin binding;GO:0010466::negative regulation of peptidase activity;GO:0010951::negative regulat…
11	130121706	130121707	MEX3A_IP_peak_170	44.8024	-7371	130114251	130114335	ENSG00000274197	RF00015	-	1	ENSG00000149418	ST14	37855	ENSG00000274197	RF00015	7371	ENSG00000084234	APLP2	Exon6	Exon6	Exon6	.	GO:0001843::neural tube closure;GO:0004175::endopeptidase activity;GO:0004252::serine-type endopeptidase activity;GO:0005576::extracellular region;GO:0005615::extracellular space;GO:0005886::plasma membrane;GO:0005887::integral component of plasma membrane;GO:0006508::proteolysis;GO:0008233::peptidase activity;GO:0008236::serine-type peptidase activity;GO:0016020::membrane;GO:0016021::integral co…	.	GO:0002576::platelet degranulation;GO:0003677::DNA binding;GO:0004867::serine-type endopeptidase inhibitor activity;GO:0005515::protein binding;GO:0005634::nucleus;GO:0005788::endoplasmic reticulum lumen;GO:0005886::plasma membrane;GO:0007186::G-protein coupled receptor signaling pathway;GO:0008201::heparin binding;GO:0010466::negative regulation of peptidase activity;GO:0010951::negative regulat…
11	130109517	130109518	MEX3A_IP_peak_169	22.3481	4817	130114251	130114335	ENSG00000274197	RF00015	-	1	ENSG00000149418	ST14	50044	ENSG00000244451	RPL34P21	26736	ENSG00000084234	APLP2	Exon3	Exon3	Exon3	.	GO:0001843::neural tube closure;GO:0004175::endopeptidase activity;GO:0004252::serine-type endopeptidase activity;GO:0005576::extracellular region;GO:0005615::extracellular space;GO:0005886::plasma membrane;GO:0005887::integral component of plasma membrane;GO:0006508::proteolysis;GO:0008233::peptidase activity;GO:0008236::serine-type peptidase activity;GO:0016020::membrane;GO:0016021::integral co…	.	GO:0002576::platelet degranulation;GO:0003677::DNA binding;GO:0004867::serine-type endopeptidase inhibitor activity;GO:0005515::protein binding;GO:0005634::nucleus;GO:0005788::endoplasmic reticulum lumen;GO:0005886::plasma membrane;GO:0007186::G-protein coupled receptor signaling pathway;GO:0008201::heparin binding;GO:0010466::negative regulation of peptidase activity;GO:0010951::negative regulat…
11	130144309	130144310	MEX3A_IP_peak_176d	31.6394	-15252	130159562	130210376	ENSG00000149418	ST14	+	1	ENSG00000149418	ST14	15252	ENSG00000274197	RF00015	29974	ENSG00000084234	APLP2	UTR3	UTR3	UTR3	GO:0001843::neural tube closure;GO:0004175::endopeptidase activity;GO:0004252::serine-type endopeptidase activity;GO:0005576::extracellular region;GO:0005615::extracellular space;GO:0005886::plasma membrane;GO:0005887::integral component of plasma membrane;GO:0006508::proteolysis;GO:0008233::peptidase activity;GO:0008236::serine-type peptidase activity;GO:0016020::membrane;GO:0016021::integral co…	GO:0001843::neural tube closure;GO:0004175::endopeptidase activity;GO:0004252::serine-type endopeptidase activity;GO:0005576::extracellular region;GO:0005615::extracellular space;GO:0005886::plasma membrane;GO:0005887::integral component of plasma membrane;GO:0006508::proteolysis;GO:0008233::peptidase activity;GO:0008236::serine-type peptidase activity;GO:0016020::membrane;GO:0016021::integral co…	.	GO:0002576::platelet degranulation;GO:0003677::DNA binding;GO:0004867::serine-type endopeptidase inhibitor activity;GO:0005515::protein binding;GO:0005634::nucleus;GO:0005788::endoplasmic reticulum lumen;GO:0005886::plasma membrane;GO:0007186::G-protein coupled receptor signaling pathway;GO:0008201::heparin binding;GO:0010466::negative regulation of peptidase activity;GO:0010951::negative regulat…
11	130126796	130126797	MEX3A_IP_peak_173	12.3094	-12461	130114251	130114335	ENSG00000274197	RF00015	-	1	ENSG00000149418	ST14	32765	ENSG00000274197	RF00015	12461	ENSG00000084234	APLP2	Exon9	Exon9	Exon9	.	GO:0001843::neural tube closure;GO:0004175::endopeptidase activity;GO:0004252::serine-type endopeptidase activity;GO:0005576::extracellular region;GO:0005615::extracellular space;GO:0005886::plasma membrane;GO:0005887::integral component of plasma membrane;GO:0006508::proteolysis;GO:0008233::peptidase activity;GO:0008236::serine-type peptidase activity;GO:0016020::membrane;GO:0016021::integral co…	.	GO:0002576::platelet degranulation;GO:0003677::DNA binding;GO:0004867::serine-type endopeptidase inhibitor activity;GO:0005515::protein binding;GO:0005634::nucleus;GO:0005788::endoplasmic reticulum lumen;GO:0005886::plasma membrane;GO:0007186::G-protein coupled receptor signaling pathway;GO:0008201::heparin binding;GO:0010466::negative regulation of peptidase activity;GO:0010951::negative regulat…
11	130123696	130123697	MEX3A_IP_peak_172	17.2523	-9361	130114251	130114335	ENSG00000274197	RF00015	-	1	ENSG00000149418	ST14	35865	ENSG00000274197	RF00015	9361	ENSG00000084234	APLP2	Exon8	Exon8	Exon8	.	GO:0001843::neural tube closure;GO:0004175::endopeptidase activity;GO:0004252::serine-type endopeptidase activity;GO:0005576::extracellular region;GO:0005615::extracellular space;GO:0005886::plasma membrane;GO:0005887::integral component of plasma membrane;GO:0006508::proteolysis;GO:0008233::peptidase activity;GO:0008236::serine-type peptidase activity;GO:0016020::membrane;GO:0016021::integral co…	.	GO:0002576::platelet degranulation;GO:0003677::DNA binding;GO:0004867::serine-type endopeptidase inhibitor activity;GO:0005515::protein binding;GO:0005634::nucleus;GO:0005788::endoplasmic reticulum lumen;GO:0005886::plasma membrane;GO:0007186::G-protein coupled receptor signaling pathway;GO:0008201::heparin binding;GO:0010466::negative regulation of peptidase activity;GO:0010951::negative regulat…
11	130143706	130143707	MEX3A_IP_peak_176b	9.38573	-15855	130159562	130210376	ENSG00000149418	ST14	+	1	ENSG00000149418	ST14	15855	ENSG00000274197	RF00015	29371	ENSG00000084234	APLP2	UTR3	UTR3	UTR3	GO:0001843::neural tube closure;GO:0004175::endopeptidase activity;GO:0004252::serine-type endopeptidase activity;GO:0005576::extracellular region;GO:0005615::extracellular space;GO:0005886::plasma membrane;GO:0005887::integral component of plasma membrane;GO:0006508::proteolysis;GO:0008233::peptidase activity;GO:0008236::serine-type peptidase activity;GO:0016020::membrane;GO:0016021::integral co…	GO:0001843::neural tube closure;GO:0004175::endopeptidase activity;GO:0004252::serine-type endopeptidase activity;GO:0005576::extracellular region;GO:0005615::extracellular space;GO:0005886::plasma membrane;GO:0005887::integral component of plasma membrane;GO:0006508::proteolysis;GO:0008233::peptidase activity;GO:0008236::serine-type peptidase activity;GO:0016020::membrane;GO:0016021::integral co…	.	GO:0002576::platelet degranulation;GO:0003677::DNA binding;GO:0004867::serine-type endopeptidase inhibitor activity;GO:0005515::protein binding;GO:0005634::nucleus;GO:0005788::endoplasmic reticulum lumen;GO:0005886::plasma membrane;GO:0007186::G-protein coupled receptor signaling pathway;GO:0008201::heparin binding;GO:0010466::negative regulation of peptidase activity;GO:0010951::negative regulat…
11	130129124	130129125	MEX3A_IP_peak_174	67.018	-14789	130114251	130114335	ENSG00000274197	RF00015	-	1	ENSG00000149418	ST14	30437	ENSG00000274197	RF00015	14789	ENSG00000084234	APLP2	Exon11	Exon11	Exon11	.	GO:0001843::neural tube closure;GO:0004175::endopeptidase activity;GO:0004252::serine-type endopeptidase activity;GO:0005576::extracellular region;GO:0005615::extracellular space;GO:0005886::plasma membrane;GO:0005887::integral component of plasma membrane;GO:0006508::proteolysis;GO:0008233::peptidase activity;GO:0008236::serine-type peptidase activity;GO:0016020::membrane;GO:0016021::integral co…	.	GO:0002576::platelet degranulation;GO:0003677::DNA binding;GO:0004867::serine-type endopeptidase inhibitor activity;GO:0005515::protein binding;GO:0005634::nucleus;GO:0005788::endoplasmic reticulum lumen;GO:0005886::plasma membrane;GO:0007186::G-protein coupled receptor signaling pathway;GO:0008201::heparin binding;GO:0010466::negative regulation of peptidase activity;GO:0010951::negative regulat…
11	130144632	130144633	MEX3A_IP_peak_176e	30.2417	-14929	130159562	130210376	ENSG00000149418	ST14	+	1	ENSG00000149418	ST14	14929	ENSG00000274197	RF00015	30297	ENSG00000084234	APLP2	UTR3	UTR3	UTR3	GO:0001843::neural tube closure;GO:0004175::endopeptidase activity;GO:0004252::serine-type endopeptidase activity;GO:0005576::extracellular region;GO:0005615::extracellular space;GO:0005886::plasma membrane;GO:0005887::integral component of plasma membrane;GO:0006508::proteolysis;GO:0008233::peptidase activity;GO:0008236::serine-type peptidase activity;GO:0016020::membrane;GO:0016021::integral co…	GO:0001843::neural tube closure;GO:0004175::endopeptidase activity;GO:0004252::serine-type endopeptidase activity;GO:0005576::extracellular region;GO:0005615::extracellular space;GO:0005886::plasma membrane;GO:0005887::integral component of plasma membrane;GO:0006508::proteolysis;GO:0008233::peptidase activity;GO:0008236::serine-type peptidase activity;GO:0016020::membrane;GO:0016021::integral co…	.	GO:0002576::platelet degranulation;GO:0003677::DNA binding;GO:0004867::serine-type endopeptidase inhibitor activity;GO:0005515::protein binding;GO:0005634::nucleus;GO:0005788::endoplasmic reticulum lumen;GO:0005886::plasma membrane;GO:0007186::G-protein coupled receptor signaling pathway;GO:0008201::heparin binding;GO:0010466::negative regulation of peptidase activity;GO:0010951::negative regulat…
11	130122398	130122399	MEX3A_IP_peak_171	37.0845	-8063	130114251	130114335	ENSG00000274197	RF00015	-	1	ENSG00000149418	ST14	37163	ENSG00000274197	RF00015	8063	ENSG00000084234	APLP2	Exon7	Exon7	Exon7	.	GO:0001843::neural tube closure;GO:0004175::endopeptidase activity;GO:0004252::serine-type endopeptidase activity;GO:0005576::extracellular region;GO:0005615::extracellular space;GO:0005886::plasma membrane;GO:0005887::integral component of plasma membrane;GO:0006508::proteolysis;GO:0008233::peptidase activity;GO:0008236::serine-type peptidase activity;GO:0016020::membrane;GO:0016021::integral co…	.	GO:0002576::platelet degranulation;GO:0003677::DNA binding;GO:0004867::serine-type endopeptidase inhibitor activity;GO:0005515::protein binding;GO:0005634::nucleus;GO:0005788::endoplasmic reticulum lumen;GO:0005886::plasma membrane;GO:0007186::G-protein coupled receptor signaling pathway;GO:0008201::heparin binding;GO:0010466::negative regulation of peptidase activity;GO:0010951::negative regulat…
11	130141991	130141992	MEX3A_IP_peak_175	41.4302	-17570	130159562	130210376	ENSG00000149418	ST14	+	1	ENSG00000149418	ST14	17570	ENSG00000274197	RF00015	27656	ENSG00000084234	APLP2	Exon18	Exon18	Exon18	GO:0001843::neural tube closure;GO:0004175::endopeptidase activity;GO:0004252::serine-type endopeptidase activity;GO:0005576::extracellular region;GO:0005615::extracellular space;GO:0005886::plasma membrane;GO:0005887::integral component of plasma membrane;GO:0006508::proteolysis;GO:0008233::peptidase activity;GO:0008236::serine-type peptidase activity;GO:0016020::membrane;GO:0016021::integral co…	GO:0001843::neural tube closure;GO:0004175::endopeptidase activity;GO:0004252::serine-type endopeptidase activity;GO:0005576::extracellular region;GO:0005615::extracellular space;GO:0005886::plasma membrane;GO:0005887::integral component of plasma membrane;GO:0006508::proteolysis;GO:0008233::peptidase activity;GO:0008236::serine-type peptidase activity;GO:0016020::membrane;GO:0016021::integral co…	.	GO:0002576::platelet degranulation;GO:0003677::DNA binding;GO:0004867::serine-type endopeptidase inhibitor activity;GO:0005515::protein binding;GO:0005634::nucleus;GO:0005788::endoplasmic reticulum lumen;GO:0005886::plasma membrane;GO:0007186::G-protein coupled receptor signaling pathway;GO:0008201::heparin binding;GO:0010466::negative regulation of peptidase activity;GO:0010951::negative regulat…
11	130143636	130143637	MEX3A_IP_peak_176a	10.6841	-15925	130159562	130210376	ENSG00000149418	ST14	+	1	ENSG00000149418	ST14	15925	ENSG00000274197	RF00015	29301	ENSG00000084234	APLP2	UTR3	UTR3	UTR3	GO:0001843::neural tube closure;GO:0004175::endopeptidase activity;GO:0004252::serine-type endopeptidase activity;GO:0005576::extracellular region;GO:0005615::extracellular space;GO:0005886::plasma membrane;GO:0005887::integral component of plasma membrane;GO:0006508::proteolysis;GO:0008233::peptidase activity;GO:0008236::serine-type peptidase activity;GO:0016020::membrane;GO:0016021::integral co…	GO:0001843::neural tube closure;GO:0004175::endopeptidase activity;GO:0004252::serine-type endopeptidase activity;GO:0005576::extracellular region;GO:0005615::extracellular space;GO:0005886::plasma membrane;GO:0005887::integral component of plasma membrane;GO:0006508::proteolysis;GO:0008233::peptidase activity;GO:0008236::serine-type peptidase activity;GO:0016020::membrane;GO:0016021::integral co…	.	GO:0002576::platelet degranulation;GO:0003677::DNA binding;GO:0004867::serine-type endopeptidase inhibitor activity;GO:0005515::protein binding;GO:0005634::nucleus;GO:0005788::endoplasmic reticulum lumen;GO:0005886::plasma membrane;GO:0007186::G-protein coupled receptor signaling pathway;GO:0008201::heparin binding;GO:0010466::negative regulation of peptidase activity;GO:0010951::negative regulat…
1	32188044	32188045	MEX3A_IP_peak_16	6.4766	7979	32180065	32198285	ENSG00000084652	TXLNA	+	1	ENSG00000160050	CCDC28B	12588	ENSG00000276493	RF00017	100231	ENSG00000084652	TXLNA	Exon4	Exon4	Exon4	GO:0005125::cytokine activity;GO:0005515::protein binding;GO:0005576::extracellular region;GO:0005737::cytoplasm;GO:0005829::cytosol;GO:0006887::exocytosis;GO:0008283::cell proliferation;GO:0010469::regulation of receptor activity;GO:0016020::membrane;GO:0019221::cytokine-mediated signaling pathway;GO:0019905::syntaxin binding;GO:0030372::high molecular weight B cell growth factor receptor bindin…	GO:0005515::protein binding;GO:0005737::cytoplasm;GO:0005813::centrosome;GO:0005815::microtubule organizing center;GO:0005856::cytoskeleton;GO:0030030::cell projection organization;GO:0060271::cilium morphogenesis	.	GO:0005125::cytokine activity;GO:0005515::protein binding;GO:0005576::extracellular region;GO:0005737::cytoplasm;GO:0005829::cytosol;GO:0006887::exocytosis;GO:0008283::cell proliferation;GO:0010469::regulation of receptor activity;GO:0016020::membrane;GO:0019221::cytokine-mediated signaling pathway;GO:0019905::syntaxin binding;GO:0030372::high molecular weight B cell growth factor receptor bindin…
1	32198146	32198147	MEX3A_IP_peak_19b	3.30833	-2486	32200633	32205387	ENSG00000160050	CCDC28B	+	1	ENSG00000160050	CCDC28B	2486	ENSG00000276493	RF00017	110333	ENSG00000084652	TXLNA	UTR3	UTR3	UTR3	GO:0005515::protein binding;GO:0005737::cytoplasm;GO:0005813::centrosome;GO:0005815::microtubule organizing center;GO:0005856::cytoskeleton;GO:0030030::cell projection organization;GO:0060271::cilium morphogenesis	GO:0005515::protein binding;GO:0005737::cytoplasm;GO:0005813::centrosome;GO:0005815::microtubule organizing center;GO:0005856::cytoskeleton;GO:0030030::cell projection organization;GO:0060271::cilium morphogenesis	.	GO:0005125::cytokine activity;GO:0005515::protein binding;GO:0005576::extracellular region;GO:0005737::cytoplasm;GO:0005829::cytosol;GO:0006887::exocytosis;GO:0008283::cell proliferation;GO:0010469::regulation of receptor activity;GO:0016020::membrane;GO:0019221::cytokine-mediated signaling pathway;GO:0019905::syntaxin binding;GO:0030372::high molecular weight B cell growth factor receptor bindin…
1	32197621	32197622	MEX3A_IP_peak_18	3.23398	-3011	32200633	32205387	ENSG00000160050	CCDC28B	+	1	ENSG00000160050	CCDC28B	3011	ENSG00000276493	RF00017	109808	ENSG00000084652	TXLNA	UTR3	UTR3	UTR3	GO:0005515::protein binding;GO:0005737::cytoplasm;GO:0005813::centrosome;GO:0005815::microtubule organizing center;GO:0005856::cytoskeleton;GO:0030030::cell projection organization;GO:0060271::cilium morphogenesis	GO:0005515::protein binding;GO:0005737::cytoplasm;GO:0005813::centrosome;GO:0005815::microtubule organizing center;GO:0005856::cytoskeleton;GO:0030030::cell projection organization;GO:0060271::cilium morphogenesis	.	GO:0005125::cytokine activity;GO:0005515::protein binding;GO:0005576::extracellular region;GO:0005737::cytoplasm;GO:0005829::cytosol;GO:0006887::exocytosis;GO:0008283::cell proliferation;GO:0010469::regulation of receptor activity;GO:0016020::membrane;GO:0019221::cytokine-mediated signaling pathway;GO:0019905::syntaxin binding;GO:0030372::high molecular weight B cell growth factor receptor bindin…
1	32196207	32196208	MEX3A_IP_peak_17	1.93913	-4425	32200633	32205387	ENSG00000160050	CCDC28B	+	1	ENSG00000160050	CCDC28B	4425	ENSG00000276493	RF00017	108394	ENSG00000084652	TXLNA	UTR3	UTR3	UTR3	GO:0005515::protein binding;GO:0005737::cytoplasm;GO:0005813::centrosome;GO:0005815::microtubule organizing center;GO:0005856::cytoskeleton;GO:0030030::cell projection organization;GO:0060271::cilium morphogenesis	GO:0005515::protein binding;GO:0005737::cytoplasm;GO:0005813::centrosome;GO:0005815::microtubule organizing center;GO:0005856::cytoskeleton;GO:0030030::cell projection organization;GO:0060271::cilium morphogenesis	.	GO:0005125::cytokine activity;GO:0005515::protein binding;GO:0005576::extracellular region;GO:0005737::cytoplasm;GO:0005829::cytosol;GO:0006887::exocytosis;GO:0008283::cell proliferation;GO:0010469::regulation of receptor activity;GO:0016020::membrane;GO:0019221::cytokine-mediated signaling pathway;GO:0019905::syntaxin binding;GO:0030372::high molecular weight B cell growth factor receptor bindin…
1	32198079	32198080	MEX3A_IP_peak_19a	3.30833	-2553	32200633	32205387	ENSG00000160050	CCDC28B	+	1	ENSG00000160050	CCDC28B	2553	ENSG00000276493	RF00017	110266	ENSG00000084652	TXLNA	UTR3	UTR3	UTR3	GO:0005515::protein binding;GO:0005737::cytoplasm;GO:0005813::centrosome;GO:0005815::microtubule organizing center;GO:0005856::cytoskeleton;GO:0030030::cell projection organization;GO:0060271::cilium morphogenesis	GO:0005515::protein binding;GO:0005737::cytoplasm;GO:0005813::centrosome;GO:0005815::microtubule organizing center;GO:0005856::cytoskeleton;GO:0030030::cell projection organization;GO:0060271::cilium morphogenesis	.	GO:0005125::cytokine activity;GO:0005515::protein binding;GO:0005576::extracellular region;GO:0005737::cytoplasm;GO:0005829::cytosol;GO:0006887::exocytosis;GO:0008283::cell proliferation;GO:0010469::regulation of receptor activity;GO:0016020::membrane;GO:0019221::cytokine-mediated signaling pathway;GO:0019905::syntaxin binding;GO:0030372::high molecular weight B cell growth factor receptor bindin…
X	53562168	53562169	MEX3A_IP_peak_714	3.42515	-4894	53557192	53557274	ENSG00000208012	MIRLET7F2	-	1	ENSG00000224735	BX323845.1	196857	ENSG00000208012	MIRLET7F2	4894	ENSG00000086758	HUWE1	Exon53	Exon53	Exon53	GO:0005615::extracellular space;GO:0030512::negative regulation of transforming growth factor beta receptor signaling pathway;GO:0032007::negative regulation of TOR signaling;GO:0035195::gene silencing by miRNA;GO:0051898::negative regulation of protein kinase B signaling;GO:0090050::positive regulation of cell migration involved in sprouting angiogenesis;GO:1903231::mRNA binding involved in post…	.	GO:0005615::extracellular space;GO:0030512::negative regulation of transforming growth factor beta receptor signaling pathway;GO:0032007::negative regulation of TOR signaling;GO:0035195::gene silencing by miRNA;GO:0051898::negative regulation of protein kinase B signaling;GO:0090050::positive regulation of cell migration involved in sprouting angiogenesis;GO:1903231::mRNA binding involved in post…	GO:0000209::protein polyubiquitination;GO:0003677::DNA binding;GO:0003723::RNA binding;GO:0004842::ubiquitin-protein transferase activity;GO:0005515::protein binding;GO:0005576::extracellular region;GO:0005634::nucleus;GO:0005654::nucleoplasm;GO:0005737::cytoplasm;GO:0005829::cytosol;GO:0006281::DNA repair;GO:0006284::base-excision repair;GO:0006511::ubiquitin-dependent protein catabolic process;…
X	53583771	53583772	MEX3A_IP_peak_715	5.95816	-26497	53557192	53557274	ENSG00000208012	MIRLET7F2	-	1	ENSG00000224735	BX323845.1	175254	ENSG00000208012	MIRLET7F2	26497	ENSG00000086758	HUWE1	Exon41	Exon41	Exon41	GO:0005615::extracellular space;GO:0030512::negative regulation of transforming growth factor beta receptor signaling pathway;GO:0032007::negative regulation of TOR signaling;GO:0035195::gene silencing by miRNA;GO:0051898::negative regulation of protein kinase B signaling;GO:0090050::positive regulation of cell migration involved in sprouting angiogenesis;GO:1903231::mRNA binding involved in post…	.	GO:0005615::extracellular space;GO:0030512::negative regulation of transforming growth factor beta receptor signaling pathway;GO:0032007::negative regulation of TOR signaling;GO:0035195::gene silencing by miRNA;GO:0051898::negative regulation of protein kinase B signaling;GO:0090050::positive regulation of cell migration involved in sprouting angiogenesis;GO:1903231::mRNA binding involved in post…	GO:0000209::protein polyubiquitination;GO:0003677::DNA binding;GO:0003723::RNA binding;GO:0004842::ubiquitin-protein transferase activity;GO:0005515::protein binding;GO:0005576::extracellular region;GO:0005634::nucleus;GO:0005654::nucleoplasm;GO:0005737::cytoplasm;GO:0005829::cytosol;GO:0006281::DNA repair;GO:0006284::base-excision repair;GO:0006511::ubiquitin-dependent protein catabolic process;…
X	53546528	53546529	MEX3A_IP_peak_709	4.39766	9812	53556223	53556341	ENSG00000271886	MIR98	-	1	ENSG00000224735	BX323845.1	212497	ENSG00000235416	AC233728.2	89499	ENSG00000086758	HUWE1	Exon69	Exon69	Exon69	GO:0005615::extracellular space;GO:0035195::gene silencing by miRNA;GO:1903231::mRNA binding involved in posttranscriptional gene silencing;GO:1905563::NA	.	.	GO:0000209::protein polyubiquitination;GO:0003677::DNA binding;GO:0003723::RNA binding;GO:0004842::ubiquitin-protein transferase activity;GO:0005515::protein binding;GO:0005576::extracellular region;GO:0005634::nucleus;GO:0005654::nucleoplasm;GO:0005737::cytoplasm;GO:0005829::cytosol;GO:0006281::DNA repair;GO:0006284::base-excision repair;GO:0006511::ubiquitin-dependent protein catabolic process;…
X	53592513	53592514	MEX3A_IP_peak_717	17.6643	-35239	53557192	53557274	ENSG00000208012	MIRLET7F2	-	1	ENSG00000224735	BX323845.1	166512	ENSG00000208012	MIRLET7F2	35239	ENSG00000086758	HUWE1	Exon32	Exon32	Exon32	GO:0005615::extracellular space;GO:0030512::negative regulation of transforming growth factor beta receptor signaling pathway;GO:0032007::negative regulation of TOR signaling;GO:0035195::gene silencing by miRNA;GO:0051898::negative regulation of protein kinase B signaling;GO:0090050::positive regulation of cell migration involved in sprouting angiogenesis;GO:1903231::mRNA binding involved in post…	.	GO:0005615::extracellular space;GO:0030512::negative regulation of transforming growth factor beta receptor signaling pathway;GO:0032007::negative regulation of TOR signaling;GO:0035195::gene silencing by miRNA;GO:0051898::negative regulation of protein kinase B signaling;GO:0090050::positive regulation of cell migration involved in sprouting angiogenesis;GO:1903231::mRNA binding involved in post…	GO:0000209::protein polyubiquitination;GO:0003677::DNA binding;GO:0003723::RNA binding;GO:0004842::ubiquitin-protein transferase activity;GO:0005515::protein binding;GO:0005576::extracellular region;GO:0005634::nucleus;GO:0005654::nucleoplasm;GO:0005737::cytoplasm;GO:0005829::cytosol;GO:0006281::DNA repair;GO:0006284::base-excision repair;GO:0006511::ubiquitin-dependent protein catabolic process;…
X	53551017	53551018	MEX3A_IP_peak_712	11.7481	5323	53556223	53556341	ENSG00000271886	MIR98	-	1	ENSG00000224735	BX323845.1	208008	ENSG00000235416	AC233728.2	93988	ENSG00000086758	HUWE1	Exon64	Exon64	Exon64	GO:0005615::extracellular space;GO:0035195::gene silencing by miRNA;GO:1903231::mRNA binding involved in posttranscriptional gene silencing;GO:1905563::NA	.	.	GO:0000209::protein polyubiquitination;GO:0003677::DNA binding;GO:0003723::RNA binding;GO:0004842::ubiquitin-protein transferase activity;GO:0005515::protein binding;GO:0005576::extracellular region;GO:0005634::nucleus;GO:0005654::nucleoplasm;GO:0005737::cytoplasm;GO:0005829::cytosol;GO:0006281::DNA repair;GO:0006284::base-excision repair;GO:0006511::ubiquitin-dependent protein catabolic process;…
X	53549098	53549099	MEX3A_IP_peak_711a	12.0468	7242	53556223	53556341	ENSG00000271886	MIR98	-	1	ENSG00000224735	BX323845.1	209927	ENSG00000235416	AC233728.2	92069	ENSG00000086758	HUWE1	Exon66	Exon66	Exon66	GO:0005615::extracellular space;GO:0035195::gene silencing by miRNA;GO:1903231::mRNA binding involved in posttranscriptional gene silencing;GO:1905563::NA	.	.	GO:0000209::protein polyubiquitination;GO:0003677::DNA binding;GO:0003723::RNA binding;GO:0004842::ubiquitin-protein transferase activity;GO:0005515::protein binding;GO:0005576::extracellular region;GO:0005634::nucleus;GO:0005654::nucleoplasm;GO:0005737::cytoplasm;GO:0005829::cytosol;GO:0006281::DNA repair;GO:0006284::base-excision repair;GO:0006511::ubiquitin-dependent protein catabolic process;…
X	53549361	53549362	MEX3A_IP_peak_711b	10.0619	6979	53556223	53556341	ENSG00000271886	MIR98	-	1	ENSG00000224735	BX323845.1	209664	ENSG00000235416	AC233728.2	92332	ENSG00000086758	HUWE1	Exon66	Exon66	Exon66	GO:0005615::extracellular space;GO:0035195::gene silencing by miRNA;GO:1903231::mRNA binding involved in posttranscriptional gene silencing;GO:1905563::NA	.	.	GO:0000209::protein polyubiquitination;GO:0003677::DNA binding;GO:0003723::RNA binding;GO:0004842::ubiquitin-protein transferase activity;GO:0005515::protein binding;GO:0005576::extracellular region;GO:0005634::nucleus;GO:0005654::nucleoplasm;GO:0005737::cytoplasm;GO:0005829::cytosol;GO:0006281::DNA repair;GO:0006284::base-excision repair;GO:0006511::ubiquitin-dependent protein catabolic process;…
X	53628558	53628559	MEX3A_IP_peak_720	1.86485	55610	53532096	53684169	ENSG00000086758	HUWE1	-	1	ENSG00000224735	BX323845.1	130467	ENSG00000208012	MIRLET7F2	71284	ENSG00000086758	HUWE1	Exon14	Exon14	Exon14	GO:0000209::protein polyubiquitination;GO:0003677::DNA binding;GO:0003723::RNA binding;GO:0004842::ubiquitin-protein transferase activity;GO:0005515::protein binding;GO:0005576::extracellular region;GO:0005634::nucleus;GO:0005654::nucleoplasm;GO:0005737::cytoplasm;GO:0005829::cytosol;GO:0006281::DNA repair;GO:0006284::base-excision repair;GO:0006511::ubiquitin-dependent protein catabolic process;…	.	GO:0005615::extracellular space;GO:0030512::negative regulation of transforming growth factor beta receptor signaling pathway;GO:0032007::negative regulation of TOR signaling;GO:0035195::gene silencing by miRNA;GO:0051898::negative regulation of protein kinase B signaling;GO:0090050::positive regulation of cell migration involved in sprouting angiogenesis;GO:1903231::mRNA binding involved in post…	GO:0000209::protein polyubiquitination;GO:0003677::DNA binding;GO:0003723::RNA binding;GO:0004842::ubiquitin-protein transferase activity;GO:0005515::protein binding;GO:0005576::extracellular region;GO:0005634::nucleus;GO:0005654::nucleoplasm;GO:0005737::cytoplasm;GO:0005829::cytosol;GO:0006281::DNA repair;GO:0006284::base-excision repair;GO:0006511::ubiquitin-dependent protein catabolic process;…
X	53547806	53547807	MEX3A_IP_peak_710a	10.3493	8534	53556223	53556341	ENSG00000271886	MIR98	-	1	ENSG00000224735	BX323845.1	211219	ENSG00000235416	AC233728.2	90777	ENSG00000086758	HUWE1	Exon67	Exon67	Exon67	GO:0005615::extracellular space;GO:0035195::gene silencing by miRNA;GO:1903231::mRNA binding involved in posttranscriptional gene silencing;GO:1905563::NA	.	.	GO:0000209::protein polyubiquitination;GO:0003677::DNA binding;GO:0003723::RNA binding;GO:0004842::ubiquitin-protein transferase activity;GO:0005515::protein binding;GO:0005576::extracellular region;GO:0005634::nucleus;GO:0005654::nucleoplasm;GO:0005737::cytoplasm;GO:0005829::cytosol;GO:0006281::DNA repair;GO:0006284::base-excision repair;GO:0006511::ubiquitin-dependent protein catabolic process;…
X	53595301	53595302	MEX3A_IP_peak_719	16.1532	-38027	53557192	53557274	ENSG00000208012	MIRLET7F2	-	1	ENSG00000224735	BX323845.1	163724	ENSG00000208012	MIRLET7F2	38027	ENSG00000086758	HUWE1	Exon29	Exon29	Exon29	GO:0005615::extracellular space;GO:0030512::negative regulation of transforming growth factor beta receptor signaling pathway;GO:0032007::negative regulation of TOR signaling;GO:0035195::gene silencing by miRNA;GO:0051898::negative regulation of protein kinase B signaling;GO:0090050::positive regulation of cell migration involved in sprouting angiogenesis;GO:1903231::mRNA binding involved in post…	.	GO:0005615::extracellular space;GO:0030512::negative regulation of transforming growth factor beta receptor signaling pathway;GO:0032007::negative regulation of TOR signaling;GO:0035195::gene silencing by miRNA;GO:0051898::negative regulation of protein kinase B signaling;GO:0090050::positive regulation of cell migration involved in sprouting angiogenesis;GO:1903231::mRNA binding involved in post…	GO:0000209::protein polyubiquitination;GO:0003677::DNA binding;GO:0003723::RNA binding;GO:0004842::ubiquitin-protein transferase activity;GO:0005515::protein binding;GO:0005576::extracellular region;GO:0005634::nucleus;GO:0005654::nucleoplasm;GO:0005737::cytoplasm;GO:0005829::cytosol;GO:0006281::DNA repair;GO:0006284::base-excision repair;GO:0006511::ubiquitin-dependent protein catabolic process;…
X	53552766	53552767	MEX3A_IP_peak_713	8.41337	3574	53556223	53556341	ENSG00000271886	MIR98	-	1	ENSG00000224735	BX323845.1	206259	ENSG00000235416	AC233728.2	95737	ENSG00000086758	HUWE1	Exon61	Exon61	Exon61	GO:0005615::extracellular space;GO:0035195::gene silencing by miRNA;GO:1903231::mRNA binding involved in posttranscriptional gene silencing;GO:1905563::NA	.	.	GO:0000209::protein polyubiquitination;GO:0003677::DNA binding;GO:0003723::RNA binding;GO:0004842::ubiquitin-protein transferase activity;GO:0005515::protein binding;GO:0005576::extracellular region;GO:0005634::nucleus;GO:0005654::nucleoplasm;GO:0005737::cytoplasm;GO:0005829::cytosol;GO:0006281::DNA repair;GO:0006284::base-excision repair;GO:0006511::ubiquitin-dependent protein catabolic process;…
X	53593479	53593480	MEX3A_IP_peak_718	23.9209	-36205	53557192	53557274	ENSG00000208012	MIRLET7F2	-	1	ENSG00000224735	BX323845.1	165546	ENSG00000208012	MIRLET7F2	36205	ENSG00000086758	HUWE1	Exon31	Exon31	Exon31	GO:0005615::extracellular space;GO:0030512::negative regulation of transforming growth factor beta receptor signaling pathway;GO:0032007::negative regulation of TOR signaling;GO:0035195::gene silencing by miRNA;GO:0051898::negative regulation of protein kinase B signaling;GO:0090050::positive regulation of cell migration involved in sprouting angiogenesis;GO:1903231::mRNA binding involved in post…	.	GO:0005615::extracellular space;GO:0030512::negative regulation of transforming growth factor beta receptor signaling pathway;GO:0032007::negative regulation of TOR signaling;GO:0035195::gene silencing by miRNA;GO:0051898::negative regulation of protein kinase B signaling;GO:0090050::positive regulation of cell migration involved in sprouting angiogenesis;GO:1903231::mRNA binding involved in post…	GO:0000209::protein polyubiquitination;GO:0003677::DNA binding;GO:0003723::RNA binding;GO:0004842::ubiquitin-protein transferase activity;GO:0005515::protein binding;GO:0005576::extracellular region;GO:0005634::nucleus;GO:0005654::nucleoplasm;GO:0005737::cytoplasm;GO:0005829::cytosol;GO:0006281::DNA repair;GO:0006284::base-excision repair;GO:0006511::ubiquitin-dependent protein catabolic process;…
X	53589704	53589705	MEX3A_IP_peak_716	16.1532	-32430	53557192	53557274	ENSG00000208012	MIRLET7F2	-	1	ENSG00000224735	BX323845.1	169321	ENSG00000208012	MIRLET7F2	32430	ENSG00000086758	HUWE1	Exon35	Exon35	Exon35	GO:0005615::extracellular space;GO:0030512::negative regulation of transforming growth factor beta receptor signaling pathway;GO:0032007::negative regulation of TOR signaling;GO:0035195::gene silencing by miRNA;GO:0051898::negative regulation of protein kinase B signaling;GO:0090050::positive regulation of cell migration involved in sprouting angiogenesis;GO:1903231::mRNA binding involved in post…	.	GO:0005615::extracellular space;GO:0030512::negative regulation of transforming growth factor beta receptor signaling pathway;GO:0032007::negative regulation of TOR signaling;GO:0035195::gene silencing by miRNA;GO:0051898::negative regulation of protein kinase B signaling;GO:0090050::positive regulation of cell migration involved in sprouting angiogenesis;GO:1903231::mRNA binding involved in post…	GO:0000209::protein polyubiquitination;GO:0003677::DNA binding;GO:0003723::RNA binding;GO:0004842::ubiquitin-protein transferase activity;GO:0005515::protein binding;GO:0005576::extracellular region;GO:0005634::nucleus;GO:0005654::nucleoplasm;GO:0005737::cytoplasm;GO:0005829::cytosol;GO:0006281::DNA repair;GO:0006284::base-excision repair;GO:0006511::ubiquitin-dependent protein catabolic process;…
X	53548031	53548032	MEX3A_IP_peak_710b	5.71482	8309	53556223	53556341	ENSG00000271886	MIR98	-	1	ENSG00000224735	BX323845.1	210994	ENSG00000235416	AC233728.2	91002	ENSG00000086758	HUWE1	Exon67	Exon67	Exon67	GO:0005615::extracellular space;GO:0035195::gene silencing by miRNA;GO:1903231::mRNA binding involved in posttranscriptional gene silencing;GO:1905563::NA	.	.	GO:0000209::protein polyubiquitination;GO:0003677::DNA binding;GO:0003723::RNA binding;GO:0004842::ubiquitin-protein transferase activity;GO:0005515::protein binding;GO:0005576::extracellular region;GO:0005634::nucleus;GO:0005654::nucleoplasm;GO:0005737::cytoplasm;GO:0005829::cytosol;GO:0006281::DNA repair;GO:0006284::base-excision repair;GO:0006511::ubiquitin-dependent protein catabolic process;…
12	132808021	132808022	MEX3A_IP_peak_182	2.80348	-17679	132825701	132826184	ENSG00000232888	RPS11P5	+	1	ENSG00000232888	RPS11P5	17679	ENSG00000176915	ANKLE2	46208	ENSG00000090615	GOLGA3	Exon5	Exon5	Exon5	.	.	GO:0005515::protein binding;GO:0005783::endoplasmic reticulum;GO:0005789::endoplasmic reticulum membrane;GO:0007049::cell cycle;GO:0007084::mitotic nuclear envelope reassembly;GO:0007417::central nervous system development;GO:0016020::membrane;GO:0016021::integral component of membrane;GO:0019888::protein phosphatase regulator activity;GO:0030176::integral component of endoplasmic reticulum membr…	GO:0000139::Golgi membrane;GO:0005215::transporter activity;GO:0005515::protein binding;GO:0005634::nucleus;GO:0005654::nucleoplasm;GO:0005730::nucleolus;GO:0005737::cytoplasm;GO:0005794::Golgi apparatus;GO:0005829::cytosol;GO:0006891::intra-Golgi vesicle-mediated transport;GO:0007283::spermatogenesis;GO:0016020::membrane;GO:0017119::Golgi transport complex;GO:0032580::Golgi cisterna membrane;GO:…
1	39560981	39560982	MEX3A_IP_peak_40	10.2533	-1310	39522280	39559671	ENSG00000243970	PPIEL	-	1	ENSG00000228060	AL365277.1	4178	ENSG00000243970	PPIEL	1310	ENSG00000090621	PABPC4	LastExon	LastExon	LastExon	.	.	.	GO:0003676::nucleic acid binding;GO:0003723::RNA binding;GO:0003729::mRNA binding;GO:0003730::mRNA 3'-UTR binding;GO:0005515::protein binding;GO:0005634::nucleus;GO:0005737::cytoplasm;GO:0005829::cytosol;GO:0006396::RNA processing;GO:0006401::RNA catabolic process;GO:0006412::translation;GO:0007596::blood coagulation;GO:0008143::poly(A) binding;GO:0008266::poly(U) RNA binding;GO:0010494::cytoplas…
16	70253815	70253816	MEX3A_IP_peak_250	2.32147	-1885	70246778	70251930	ENSG00000223496	EXOSC6	-	1	ENSG00000265648	RN7SL279P	22253	ENSG00000223496	EXOSC6	1885	ENSG00000090861	AARS	Intron18	Intron18	Intron18	GO:0000176::nuclear exosome (RNase complex);GO:0000177::cytoplasmic exosome (RNase complex);GO:0000178::exosome (RNase complex);GO:0003723::RNA binding;GO:0005634::nucleus;GO:0005654::nucleoplasm;GO:0005730::nucleolus;GO:0005737::cytoplasm;GO:0005829::cytosol;GO:0006364::rRNA processing;GO:0016075::rRNA catabolic process;GO:0034427::nuclear-transcribed mRNA catabolic process, exonucleolytic, 3'-5…	.	GO:0000176::nuclear exosome (RNase complex);GO:0000177::cytoplasmic exosome (RNase complex);GO:0000178::exosome (RNase complex);GO:0003723::RNA binding;GO:0005634::nucleus;GO:0005654::nucleoplasm;GO:0005730::nucleolus;GO:0005737::cytoplasm;GO:0005829::cytosol;GO:0006364::rRNA processing;GO:0016075::rRNA catabolic process;GO:0034427::nuclear-transcribed mRNA catabolic process, exonucleolytic, 3'-5…	GO:0000049::tRNA binding;GO:0000166::nucleotide binding;GO:0002161::aminoacyl-tRNA editing activity;GO:0002196::Ser-tRNA(Ala) hydrolase activity;GO:0003676::nucleic acid binding;GO:0003723::RNA binding;GO:0004812::aminoacyl-tRNA ligase activity;GO:0004813::alanine-tRNA ligase activity;GO:0005524::ATP binding;GO:0005737::cytoplasm;GO:0005829::cytosol;GO:0006400::tRNA modification;GO:0006412::trans…
3	133589545	133589546	MEX3A_IP_peak_444b	1.43322	15088	133574457	133590260	ENSG00000091527	CDV3	+	1	ENSG00000252641	RNU6-678P	75380	ENSG00000250983	AC022296.2	43273	ENSG00000091527	CDV3	UTR3	UTR3	UTR3	GO:0003674::molecular_function;GO:0005737::cytoplasm;GO:0005829::cytosol;GO:0005886::plasma membrane;GO:0008283::cell proliferation	.	.	GO:0003674::molecular_function;GO:0005737::cytoplasm;GO:0005829::cytosol;GO:0005886::plasma membrane;GO:0008283::cell proliferation
3	133588064	133588065	MEX3A_IP_peak_443	2.81653	13607	133574457	133590260	ENSG00000091527	CDV3	+	1	ENSG00000252641	RNU6-678P	76861	ENSG00000250983	AC022296.2	41792	ENSG00000091527	CDV3	UTR3	UTR3	UTR3	GO:0003674::molecular_function;GO:0005737::cytoplasm;GO:0005829::cytosol;GO:0005886::plasma membrane;GO:0008283::cell proliferation	.	.	GO:0003674::molecular_function;GO:0005737::cytoplasm;GO:0005829::cytosol;GO:0005886::plasma membrane;GO:0008283::cell proliferation
3	133589775	133589776	MEX3A_IP_peak_444c	2.22602	15318	133574457	133590260	ENSG00000091527	CDV3	+	1	ENSG00000252641	RNU6-678P	75150	ENSG00000250983	AC022296.2	43503	ENSG00000091527	CDV3	UTR3	UTR3	UTR3	GO:0003674::molecular_function;GO:0005737::cytoplasm;GO:0005829::cytosol;GO:0005886::plasma membrane;GO:0008283::cell proliferation	.	.	GO:0003674::molecular_function;GO:0005737::cytoplasm;GO:0005829::cytosol;GO:0005886::plasma membrane;GO:0008283::cell proliferation
3	133589942	133589943	MEX3A_IP_peak_444d	5.05724	15485	133574457	133590260	ENSG00000091527	CDV3	+	1	ENSG00000252641	RNU6-678P	74983	ENSG00000250983	AC022296.2	43670	ENSG00000091527	CDV3	UTR3	UTR3	UTR3	GO:0003674::molecular_function;GO:0005737::cytoplasm;GO:0005829::cytosol;GO:0005886::plasma membrane;GO:0008283::cell proliferation	.	.	GO:0003674::molecular_function;GO:0005737::cytoplasm;GO:0005829::cytosol;GO:0005886::plasma membrane;GO:0008283::cell proliferation
3	133589354	133589355	MEX3A_IP_peak_444a	1.43322	14897	133574457	133590260	ENSG00000091527	CDV3	+	1	ENSG00000252641	RNU6-678P	75571	ENSG00000250983	AC022296.2	43082	ENSG00000091527	CDV3	UTR3	UTR3	UTR3	GO:0003674::molecular_function;GO:0005737::cytoplasm;GO:0005829::cytosol;GO:0005886::plasma membrane;GO:0008283::cell proliferation	.	.	GO:0003674::molecular_function;GO:0005737::cytoplasm;GO:0005829::cytosol;GO:0005886::plasma membrane;GO:0008283::cell proliferation
3	133584074	133584075	MEX3A_IP_peak_442	7.15622	9617	133574457	133590260	ENSG00000091527	CDV3	+	1	ENSG00000252641	RNU6-678P	80851	ENSG00000250983	AC022296.2	37802	ENSG00000091527	CDV3	Exon3	Exon3	Exon3	GO:0003674::molecular_function;GO:0005737::cytoplasm;GO:0005829::cytosol;GO:0005886::plasma membrane;GO:0008283::cell proliferation	.	.	GO:0003674::molecular_function;GO:0005737::cytoplasm;GO:0005829::cytosol;GO:0005886::plasma membrane;GO:0008283::cell proliferation
9	98199327	98199328	MEX3A_IP_peak_677	3.06511	-26443	98120975	98172884	ENSG00000106789	CORO2A	-	1	ENSG00000224001	AL360081.1	35381	ENSG00000106789	CORO2A	26443	ENSG00000095383	TBC1D2	UTR3	UTR3	UTR3	GO:0003779::actin binding;GO:0005515::protein binding;GO:0005622::intracellular;GO:0017053::transcriptional repressor complex;GO:0035556::intracellular signal transduction;GO:0051015::actin filament binding	.	GO:0003779::actin binding;GO:0005515::protein binding;GO:0005622::intracellular;GO:0017053::transcriptional repressor complex;GO:0035556::intracellular signal transduction;GO:0051015::actin filament binding	GO:0005096::GTPase activator activity;GO:0005515::protein binding;GO:0005634::nucleus;GO:0005737::cytoplasm;GO:0005829::cytosol;GO:0006886::intracellular protein transport;GO:0017137::Rab GTPase binding;GO:0030054::cell junction;GO:0031410::cytoplasmic vesicle;GO:0043547::positive regulation of GTPase activity;GO:0045296::cadherin binding;GO:0090630::NA
6	44253622	44253623	MEX3A_IP_peak_515	18.91	662	44254206	44254285	ENSG00000284427	MIR4647	-	1	ENSG00000178233	TMEM151B	16843	ENSG00000180992	MRPL14	126165	ENSG00000096384	HSP90AB1	UTR3	UTR3	UTR3	.	GO:0016020::membrane;GO:0016021::integral component of membrane	GO:0003723::RNA binding;GO:0003735::structural constituent of ribosome;GO:0005739::mitochondrion;GO:0005743::mitochondrial inner membrane;GO:0005762::mitochondrial large ribosomal subunit;GO:0005840::ribosome;GO:0006412::translation;GO:0070125::mitochondrial translational elongation;GO:0070126::mitochondrial translational termination	GO:0000166::nucleotide binding;GO:0001890::placenta development;GO:0002134::UTP binding;GO:0002135::CTP binding;GO:0003723::RNA binding;GO:0003725::double-stranded RNA binding;GO:0005515::protein binding;GO:0005524::ATP binding;GO:0005525::GTP binding;GO:0005576::extracellular region;GO:0005622::intracellular;GO:0005634::nucleus;GO:0005654::nucleoplasm;GO:0005737::cytoplasm;GO:0005739::mitochondr…
9	130887432	130887433	MEX3A_IP_peak_690	4.92358	9379	130892702	130896812	ENSG00000188710	QRFP	-	1	ENSG00000236658	AL161733.1	46418	ENSG00000224797	AL359092.1	162382	ENSG00000097007	ABL1	UTR3	UTR3	UTR3	GO:0005184::neuropeptide hormone activity;GO:0005575::cellular_component;GO:0005576::extracellular region;GO:0007186::G-protein coupled receptor signaling pathway;GO:0007218::neuropeptide signaling pathway;GO:0007625::grooming behavior;GO:0007626::locomotory behavior;GO:0010469::regulation of receptor activity;GO:0031854::orexigenic neuropeptide QRFP receptor binding;GO:0045777::positive regulati…	.	.	GO:0000166::nucleotide binding;GO:0000278::mitotic cell cycle;GO:0000287::magnesium ion binding;GO:0001784::phosphotyrosine binding;GO:0001843::neural tube closure;GO:0001922::B-1 B cell homeostasis;GO:0001934::positive regulation of protein phosphorylation;GO:0002322::B cell proliferation involved in immune response;GO:0002333::transitional one stage B cell differentiation;GO:0003677::DNA bindin…
9	130854949	130854950	MEX3A_IP_peak_689	17.6643	19883	130835066	130887675	ENSG00000097007	ABL1	+	1	ENSG00000236658	AL161733.1	78901	ENSG00000224797	AL359092.1	129899	ENSG00000097007	ABL1	Exon3	Exon3	Exon3	GO:0000166::nucleotide binding;GO:0000278::mitotic cell cycle;GO:0000287::magnesium ion binding;GO:0001784::phosphotyrosine binding;GO:0001843::neural tube closure;GO:0001922::B-1 B cell homeostasis;GO:0001934::positive regulation of protein phosphorylation;GO:0002322::B cell proliferation involved in immune response;GO:0002333::transitional one stage B cell differentiation;GO:0003677::DNA bindin…	.	.	GO:0000166::nucleotide binding;GO:0000278::mitotic cell cycle;GO:0000287::magnesium ion binding;GO:0001784::phosphotyrosine binding;GO:0001843::neural tube closure;GO:0001922::B-1 B cell homeostasis;GO:0001934::positive regulation of protein phosphorylation;GO:0002322::B cell proliferation involved in immune response;GO:0002333::transitional one stage B cell differentiation;GO:0003677::DNA bindin…
19	17192913	17192914	MEX3A_IP_peak_296	2.57355	-14437	17177511	17178476	ENSG00000269836	AC020913.3	-	1	ENSG00000053501	USE1	22474	ENSG00000269836	AC020913.3	14437	ENSG00000099331	MYO9B	Exon21	Exon21	Exon21	.	GO:0005515::protein binding;GO:0005783::endoplasmic reticulum;GO:0005789::endoplasmic reticulum membrane;GO:0006890::retrograde vesicle-mediated transport, Golgi to ER;GO:0007041::lysosomal transport;GO:0015031::protein transport;GO:0016020::membrane;GO:0016021::integral component of membrane;GO:0016192::vesicle-mediated transport;GO:0030163::protein catabolic process;GO:0032940::secretion by cell	.	GO:0000146::microfilament motor activity;GO:0000166::nucleotide binding;GO:0003774::motor activity;GO:0003779::actin binding;GO:0005096::GTPase activator activity;GO:0005515::protein binding;GO:0005516::calmodulin binding;GO:0005524::ATP binding;GO:0005622::intracellular;GO:0005737::cytoplasm;GO:0005829::cytosol;GO:0005856::cytoskeleton;GO:0005884::actin filament;GO:0005938::cell cortex;GO:000716…
19	17206057	17206058	MEX3A_IP_peak_298	3.86359	1952	17207138	17208010	ENSG00000269480	AC020913.2	-	1	ENSG00000053501	USE1	9330	ENSG00000269836	AC020913.3	27581	ENSG00000099331	MYO9B	Exon32	Exon32	Exon32	.	GO:0005515::protein binding;GO:0005783::endoplasmic reticulum;GO:0005789::endoplasmic reticulum membrane;GO:0006890::retrograde vesicle-mediated transport, Golgi to ER;GO:0007041::lysosomal transport;GO:0015031::protein transport;GO:0016020::membrane;GO:0016021::integral component of membrane;GO:0016192::vesicle-mediated transport;GO:0030163::protein catabolic process;GO:0032940::secretion by cell	.	GO:0000146::microfilament motor activity;GO:0000166::nucleotide binding;GO:0003774::motor activity;GO:0003779::actin binding;GO:0005096::GTPase activator activity;GO:0005515::protein binding;GO:0005516::calmodulin binding;GO:0005524::ATP binding;GO:0005622::intracellular;GO:0005737::cytoplasm;GO:0005829::cytosol;GO:0005856::cytoskeleton;GO:0005884::actin filament;GO:0005938::cell cortex;GO:000716…
19	17195175	17195176	MEX3A_IP_peak_297b	6.58568	12834	17207138	17208010	ENSG00000269480	AC020913.2	-	1	ENSG00000053501	USE1	20212	ENSG00000269836	AC020913.3	16699	ENSG00000099331	MYO9B	Exon22	Exon22	Exon22	.	GO:0005515::protein binding;GO:0005783::endoplasmic reticulum;GO:0005789::endoplasmic reticulum membrane;GO:0006890::retrograde vesicle-mediated transport, Golgi to ER;GO:0007041::lysosomal transport;GO:0015031::protein transport;GO:0016020::membrane;GO:0016021::integral component of membrane;GO:0016192::vesicle-mediated transport;GO:0030163::protein catabolic process;GO:0032940::secretion by cell	.	GO:0000146::microfilament motor activity;GO:0000166::nucleotide binding;GO:0003774::motor activity;GO:0003779::actin binding;GO:0005096::GTPase activator activity;GO:0005515::protein binding;GO:0005516::calmodulin binding;GO:0005524::ATP binding;GO:0005622::intracellular;GO:0005737::cytoplasm;GO:0005829::cytosol;GO:0005856::cytoskeleton;GO:0005884::actin filament;GO:0005938::cell cortex;GO:000716…
19	17194763	17194764	MEX3A_IP_peak_297a	2.57355	13246	17207138	17208010	ENSG00000269480	AC020913.2	-	1	ENSG00000053501	USE1	20624	ENSG00000269836	AC020913.3	16287	ENSG00000099331	MYO9B	Exon22	Exon22	Exon22	.	GO:0005515::protein binding;GO:0005783::endoplasmic reticulum;GO:0005789::endoplasmic reticulum membrane;GO:0006890::retrograde vesicle-mediated transport, Golgi to ER;GO:0007041::lysosomal transport;GO:0015031::protein transport;GO:0016020::membrane;GO:0016021::integral component of membrane;GO:0016192::vesicle-mediated transport;GO:0030163::protein catabolic process;GO:0032940::secretion by cell	.	GO:0000146::microfilament motor activity;GO:0000166::nucleotide binding;GO:0003774::motor activity;GO:0003779::actin binding;GO:0005096::GTPase activator activity;GO:0005515::protein binding;GO:0005516::calmodulin binding;GO:0005524::ATP binding;GO:0005622::intracellular;GO:0005737::cytoplasm;GO:0005829::cytosol;GO:0005856::cytoskeleton;GO:0005884::actin filament;GO:0005938::cell cortex;GO:000716…
19	17212952	17212953	MEX3A_IP_peak_299	1.87363	-2435	17215388	17218826	ENSG00000053501	USE1	+	1	ENSG00000053501	USE1	2435	ENSG00000269480	AC020913.2	4942	ENSG00000099331	MYO9B	UTR3	UTR3	UTR3	GO:0005515::protein binding;GO:0005783::endoplasmic reticulum;GO:0005789::endoplasmic reticulum membrane;GO:0006890::retrograde vesicle-mediated transport, Golgi to ER;GO:0007041::lysosomal transport;GO:0015031::protein transport;GO:0016020::membrane;GO:0016021::integral component of membrane;GO:0016192::vesicle-mediated transport;GO:0030163::protein catabolic process;GO:0032940::secretion by cell	GO:0005515::protein binding;GO:0005783::endoplasmic reticulum;GO:0005789::endoplasmic reticulum membrane;GO:0006890::retrograde vesicle-mediated transport, Golgi to ER;GO:0007041::lysosomal transport;GO:0015031::protein transport;GO:0016020::membrane;GO:0016021::integral component of membrane;GO:0016192::vesicle-mediated transport;GO:0030163::protein catabolic process;GO:0032940::secretion by cell	.	GO:0000146::microfilament motor activity;GO:0000166::nucleotide binding;GO:0003774::motor activity;GO:0003779::actin binding;GO:0005096::GTPase activator activity;GO:0005515::protein binding;GO:0005516::calmodulin binding;GO:0005524::ATP binding;GO:0005622::intracellular;GO:0005737::cytoplasm;GO:0005829::cytosol;GO:0005856::cytoskeleton;GO:0005884::actin filament;GO:0005938::cell cortex;GO:000716…
19	17101927	17101928	MEX3A_IP_peak_295	1.61543	-2620	17095418	17099307	ENSG00000269066	AC020908.3	-	1	ENSG00000053501	USE1	113460	ENSG00000269066	AC020908.3	2620	ENSG00000099331	MYO9B	Exon2	Exon2	Exon2	.	GO:0005515::protein binding;GO:0005783::endoplasmic reticulum;GO:0005789::endoplasmic reticulum membrane;GO:0006890::retrograde vesicle-mediated transport, Golgi to ER;GO:0007041::lysosomal transport;GO:0015031::protein transport;GO:0016020::membrane;GO:0016021::integral component of membrane;GO:0016192::vesicle-mediated transport;GO:0030163::protein catabolic process;GO:0032940::secretion by cell	.	GO:0000146::microfilament motor activity;GO:0000166::nucleotide binding;GO:0003774::motor activity;GO:0003779::actin binding;GO:0005096::GTPase activator activity;GO:0005515::protein binding;GO:0005516::calmodulin binding;GO:0005524::ATP binding;GO:0005622::intracellular;GO:0005737::cytoplasm;GO:0005829::cytosol;GO:0005856::cytoskeleton;GO:0005884::actin filament;GO:0005938::cell cortex;GO:000716…
22	38498502	38498503	MEX3A_IP_peak_399	1.97175	7791	38485681	38506294	ENSG00000100201	DDX17	-	1	ENSG00000100211	CBY1	158148	ENSG00000168135	KCNJ4	43303	ENSG00000100201	DDX17	Exon4	Exon4	Exon4	GO:0000166::nucleotide binding;GO:0000380::alternative mRNA splicing, via spliceosome;GO:0000381::regulation of alternative mRNA splicing, via spliceosome;GO:0001837::epithelial to mesenchymal transition;GO:0002376::immune system process;GO:0003676::nucleic acid binding;GO:0003713::transcription coactivator activity;GO:0003723::RNA binding;GO:0003724::RNA helicase activity;GO:0004386::helicase ac…	GO:0005515::protein binding;GO:0005634::nucleus;GO:0005654::nucleoplasm;GO:0005737::cytoplasm;GO:0005794::Golgi apparatus;GO:0005802::trans-Golgi network;GO:0005814::centriole;GO:0005829::cytosol;GO:0005856::cytoskeleton;GO:0008013::beta-catenin binding;GO:0008104::protein localization;GO:0016607::nuclear speck;GO:0030030::cell projection organization;GO:0030154::cell differentiation;GO:0030178::…	GO:0005242::inward rectifier potassium channel activity;GO:0005244::voltage-gated ion channel activity;GO:0005515::protein binding;GO:0005886::plasma membrane;GO:0006811::ion transport;GO:0006813::potassium ion transport;GO:0008076::voltage-gated potassium channel complex;GO:0010107::potassium ion import;GO:0015467::G-protein activated inward rectifier potassium channel activity;GO:0016020::membr…	GO:0000166::nucleotide binding;GO:0000380::alternative mRNA splicing, via spliceosome;GO:0000381::regulation of alternative mRNA splicing, via spliceosome;GO:0001837::epithelial to mesenchymal transition;GO:0002376::immune system process;GO:0003676::nucleic acid binding;GO:0003713::transcription coactivator activity;GO:0003723::RNA binding;GO:0003724::RNA helicase activity;GO:0004386::helicase ac…
22	38485942	38485943	MEX3A_IP_peak_397a	2.11578	17880	38468062	38483447	ENSG00000100196	KDELR3	+	1	ENSG00000100211	CBY1	170708	ENSG00000168135	KCNJ4	30743	ENSG00000100201	DDX17	LastExon	LastExon	LastExon	GO:0000139::Golgi membrane;GO:0005783::endoplasmic reticulum;GO:0005789::endoplasmic reticulum membrane;GO:0005794::Golgi apparatus;GO:0005801::cis-Golgi network;GO:0006621::protein retention in ER lumen;GO:0006888::ER to Golgi vesicle-mediated transport;GO:0006890::retrograde vesicle-mediated transport, Golgi to ER;GO:0015031::protein transport;GO:0016020::membrane;GO:0016021::integral component…	GO:0005515::protein binding;GO:0005634::nucleus;GO:0005654::nucleoplasm;GO:0005737::cytoplasm;GO:0005794::Golgi apparatus;GO:0005802::trans-Golgi network;GO:0005814::centriole;GO:0005829::cytosol;GO:0005856::cytoskeleton;GO:0008013::beta-catenin binding;GO:0008104::protein localization;GO:0016607::nuclear speck;GO:0030030::cell projection organization;GO:0030154::cell differentiation;GO:0030178::…	GO:0005242::inward rectifier potassium channel activity;GO:0005244::voltage-gated ion channel activity;GO:0005515::protein binding;GO:0005886::plasma membrane;GO:0006811::ion transport;GO:0006813::potassium ion transport;GO:0008076::voltage-gated potassium channel complex;GO:0010107::potassium ion import;GO:0015467::G-protein activated inward rectifier potassium channel activity;GO:0016020::membr…	GO:0000166::nucleotide binding;GO:0000380::alternative mRNA splicing, via spliceosome;GO:0000381::regulation of alternative mRNA splicing, via spliceosome;GO:0001837::epithelial to mesenchymal transition;GO:0002376::immune system process;GO:0003676::nucleic acid binding;GO:0003713::transcription coactivator activity;GO:0003723::RNA binding;GO:0003724::RNA helicase activity;GO:0004386::helicase ac…
22	38506159	38506160	MEX3A_IP_peak_400	22.7375	134	38485681	38506294	ENSG00000100201	DDX17	-	1	ENSG00000100211	CBY1	150491	ENSG00000168135	KCNJ4	50960	ENSG00000100201	DDX17	Exon1	Exon1	Exon1	GO:0000166::nucleotide binding;GO:0000380::alternative mRNA splicing, via spliceosome;GO:0000381::regulation of alternative mRNA splicing, via spliceosome;GO:0001837::epithelial to mesenchymal transition;GO:0002376::immune system process;GO:0003676::nucleic acid binding;GO:0003713::transcription coactivator activity;GO:0003723::RNA binding;GO:0003724::RNA helicase activity;GO:0004386::helicase ac…	GO:0005515::protein binding;GO:0005634::nucleus;GO:0005654::nucleoplasm;GO:0005737::cytoplasm;GO:0005794::Golgi apparatus;GO:0005802::trans-Golgi network;GO:0005814::centriole;GO:0005829::cytosol;GO:0005856::cytoskeleton;GO:0008013::beta-catenin binding;GO:0008104::protein localization;GO:0016607::nuclear speck;GO:0030030::cell projection organization;GO:0030154::cell differentiation;GO:0030178::…	GO:0005242::inward rectifier potassium channel activity;GO:0005244::voltage-gated ion channel activity;GO:0005515::protein binding;GO:0005886::plasma membrane;GO:0006811::ion transport;GO:0006813::potassium ion transport;GO:0008076::voltage-gated potassium channel complex;GO:0010107::potassium ion import;GO:0015467::G-protein activated inward rectifier potassium channel activity;GO:0016020::membr…	GO:0000166::nucleotide binding;GO:0000380::alternative mRNA splicing, via spliceosome;GO:0000381::regulation of alternative mRNA splicing, via spliceosome;GO:0001837::epithelial to mesenchymal transition;GO:0002376::immune system process;GO:0003676::nucleic acid binding;GO:0003713::transcription coactivator activity;GO:0003723::RNA binding;GO:0003724::RNA helicase activity;GO:0004386::helicase ac…
22	38494716	38494717	MEX3A_IP_peak_398	14.1251	11577	38485681	38506294	ENSG00000100201	DDX17	-	1	ENSG00000100211	CBY1	161934	ENSG00000168135	KCNJ4	39517	ENSG00000100201	DDX17	Exon8	Exon8	Exon8	GO:0000166::nucleotide binding;GO:0000380::alternative mRNA splicing, via spliceosome;GO:0000381::regulation of alternative mRNA splicing, via spliceosome;GO:0001837::epithelial to mesenchymal transition;GO:0002376::immune system process;GO:0003676::nucleic acid binding;GO:0003713::transcription coactivator activity;GO:0003723::RNA binding;GO:0003724::RNA helicase activity;GO:0004386::helicase ac…	GO:0005515::protein binding;GO:0005634::nucleus;GO:0005654::nucleoplasm;GO:0005737::cytoplasm;GO:0005794::Golgi apparatus;GO:0005802::trans-Golgi network;GO:0005814::centriole;GO:0005829::cytosol;GO:0005856::cytoskeleton;GO:0008013::beta-catenin binding;GO:0008104::protein localization;GO:0016607::nuclear speck;GO:0030030::cell projection organization;GO:0030154::cell differentiation;GO:0030178::…	GO:0005242::inward rectifier potassium channel activity;GO:0005244::voltage-gated ion channel activity;GO:0005515::protein binding;GO:0005886::plasma membrane;GO:0006811::ion transport;GO:0006813::potassium ion transport;GO:0008076::voltage-gated potassium channel complex;GO:0010107::potassium ion import;GO:0015467::G-protein activated inward rectifier potassium channel activity;GO:0016020::membr…	GO:0000166::nucleotide binding;GO:0000380::alternative mRNA splicing, via spliceosome;GO:0000381::regulation of alternative mRNA splicing, via spliceosome;GO:0001837::epithelial to mesenchymal transition;GO:0002376::immune system process;GO:0003676::nucleic acid binding;GO:0003713::transcription coactivator activity;GO:0003723::RNA binding;GO:0003724::RNA helicase activity;GO:0004386::helicase ac…
22	38486136	38486137	MEX3A_IP_peak_397b	1.41425	18074	38468062	38483447	ENSG00000100196	KDELR3	+	1	ENSG00000100211	CBY1	170514	ENSG00000168135	KCNJ4	30937	ENSG00000100201	DDX17	LastExon	LastExon	LastExon	GO:0000139::Golgi membrane;GO:0005783::endoplasmic reticulum;GO:0005789::endoplasmic reticulum membrane;GO:0005794::Golgi apparatus;GO:0005801::cis-Golgi network;GO:0006621::protein retention in ER lumen;GO:0006888::ER to Golgi vesicle-mediated transport;GO:0006890::retrograde vesicle-mediated transport, Golgi to ER;GO:0015031::protein transport;GO:0016020::membrane;GO:0016021::integral component…	GO:0005515::protein binding;GO:0005634::nucleus;GO:0005654::nucleoplasm;GO:0005737::cytoplasm;GO:0005794::Golgi apparatus;GO:0005802::trans-Golgi network;GO:0005814::centriole;GO:0005829::cytosol;GO:0005856::cytoskeleton;GO:0008013::beta-catenin binding;GO:0008104::protein localization;GO:0016607::nuclear speck;GO:0030030::cell projection organization;GO:0030154::cell differentiation;GO:0030178::…	GO:0005242::inward rectifier potassium channel activity;GO:0005244::voltage-gated ion channel activity;GO:0005515::protein binding;GO:0005886::plasma membrane;GO:0006811::ion transport;GO:0006813::potassium ion transport;GO:0008076::voltage-gated potassium channel complex;GO:0010107::potassium ion import;GO:0015467::G-protein activated inward rectifier potassium channel activity;GO:0016020::membr…	GO:0000166::nucleotide binding;GO:0000380::alternative mRNA splicing, via spliceosome;GO:0000381::regulation of alternative mRNA splicing, via spliceosome;GO:0001837::epithelial to mesenchymal transition;GO:0002376::immune system process;GO:0003676::nucleic acid binding;GO:0003713::transcription coactivator activity;GO:0003723::RNA binding;GO:0003724::RNA helicase activity;GO:0004386::helicase ac…
22	50447103	50447104	MEX3A_IP_peak_414	4.67678	27920	50445000	50475024	ENSG00000100241	SBF1	-	1	ENSG00000128165	ADM2	34452	ENSG00000205593	DENND6B	120043	ENSG00000100241	SBF1	UTR3	UTR3	UTR3	GO:0005085::guanyl-nucleotide exchange factor activity;GO:0005634::nucleus;GO:0005737::cytoplasm;GO:0005789::endoplasmic reticulum membrane;GO:0005829::cytosol;GO:0006470::protein dephosphorylation;GO:0006661::phosphatidylinositol biosynthetic process;GO:0007283::spermatogenesis;GO:0008138::protein tyrosine/serine/threonine phosphatase activity;GO:0016021::integral component of membrane;GO:001660…	GO:0001525::angiogenesis;GO:0005179::hormone activity;GO:0005576::extracellular region;GO:0005622::intracellular;GO:0006468::protein phosphorylation;GO:0007186::G-protein coupled receptor signaling pathway;GO:0007189::adenylate cyclase-activating G-protein coupled receptor signaling pathway;GO:0007586::digestion;GO:0007631::feeding behavior;GO:0010469::regulation of receptor activity;GO:0010628::…	GO:0005085::guanyl-nucleotide exchange factor activity;GO:0005737::cytoplasm;GO:0005768::endosome;GO:0005829::cytosol;GO:0017112::Rab guanyl-nucleotide exchange factor activity;GO:0055037::recycling endosome	GO:0005085::guanyl-nucleotide exchange factor activity;GO:0005634::nucleus;GO:0005737::cytoplasm;GO:0005789::endoplasmic reticulum membrane;GO:0005829::cytosol;GO:0006470::protein dephosphorylation;GO:0006661::phosphatidylinositol biosynthetic process;GO:0007283::spermatogenesis;GO:0008138::protein tyrosine/serine/threonine phosphatase activity;GO:0016021::integral component of membrane;GO:001660…
22	36284188	36284189	MEX3A_IP_peak_375a	20.6391	2718	36286847	36286907	ENSG00000278420	MIR6819	-	1	ENSG00000223695	FO393418.1	104437	ENSG00000128335	APOL2	44234	ENSG00000100345	MYH9	Exon40	Exon40	Exon40	.	.	GO:0005102::receptor binding;GO:0005576::extracellular region;GO:0005737::cytoplasm;GO:0005789::endoplasmic reticulum membrane;GO:0006629::lipid metabolic process;GO:0006869::lipid transport;GO:0006953::acute-phase response;GO:0007275::multicellular organismal development;GO:0008035::high-density lipoprotein particle binding;GO:0008203::cholesterol metabolic process;GO:0008289::lipid binding;GO:0…	GO:0000146::microfilament motor activity;GO:0000166::nucleotide binding;GO:0000212::meiotic spindle organization;GO:0000904::cell morphogenesis involved in differentiation;GO:0001525::angiogenesis;GO:0001701::in utero embryonic development;GO:0001725::stress fiber;GO:0001726::ruffle;GO:0001768::establishment of T cell polarity;GO:0001772::immunological synapse;GO:0001931::uropod;GO:0003723::RNA b…
22	36281861	36281862	MEX3A_IP_peak_374b	10.0972	5045	36286847	36286907	ENSG00000278420	MIR6819	-	1	ENSG00000223695	FO393418.1	106764	ENSG00000128335	APOL2	41907	ENSG00000100345	MYH9	UTR3	UTR3	UTR3	.	.	GO:0005102::receptor binding;GO:0005576::extracellular region;GO:0005737::cytoplasm;GO:0005789::endoplasmic reticulum membrane;GO:0006629::lipid metabolic process;GO:0006869::lipid transport;GO:0006953::acute-phase response;GO:0007275::multicellular organismal development;GO:0008035::high-density lipoprotein particle binding;GO:0008203::cholesterol metabolic process;GO:0008289::lipid binding;GO:0…	GO:0000146::microfilament motor activity;GO:0000166::nucleotide binding;GO:0000212::meiotic spindle organization;GO:0000904::cell morphogenesis involved in differentiation;GO:0001525::angiogenesis;GO:0001701::in utero embryonic development;GO:0001725::stress fiber;GO:0001726::ruffle;GO:0001768::establishment of T cell polarity;GO:0001772::immunological synapse;GO:0001931::uropod;GO:0003723::RNA b…
22	36282554	36282555	MEX3A_IP_peak_374e	11.0679	4352	36286847	36286907	ENSG00000278420	MIR6819	-	1	ENSG00000223695	FO393418.1	106071	ENSG00000128335	APOL2	42600	ENSG00000100345	MYH9	UTR3	UTR3	UTR3	.	.	GO:0005102::receptor binding;GO:0005576::extracellular region;GO:0005737::cytoplasm;GO:0005789::endoplasmic reticulum membrane;GO:0006629::lipid metabolic process;GO:0006869::lipid transport;GO:0006953::acute-phase response;GO:0007275::multicellular organismal development;GO:0008035::high-density lipoprotein particle binding;GO:0008203::cholesterol metabolic process;GO:0008289::lipid binding;GO:0…	GO:0000146::microfilament motor activity;GO:0000166::nucleotide binding;GO:0000212::meiotic spindle organization;GO:0000904::cell morphogenesis involved in differentiation;GO:0001525::angiogenesis;GO:0001701::in utero embryonic development;GO:0001725::stress fiber;GO:0001726::ruffle;GO:0001768::establishment of T cell polarity;GO:0001772::immunological synapse;GO:0001931::uropod;GO:0003723::RNA b…
22	36293410	36293411	MEX3A_IP_peak_381	17.6854	-6503	36286847	36286907	ENSG00000278420	MIR6819	-	1	ENSG00000223695	FO393418.1	95215	ENSG00000278420	MIR6819	6503	ENSG00000100345	MYH9	Exon30	Exon30	Exon30	.	.	.	GO:0000146::microfilament motor activity;GO:0000166::nucleotide binding;GO:0000212::meiotic spindle organization;GO:0000904::cell morphogenesis involved in differentiation;GO:0001525::angiogenesis;GO:0001701::in utero embryonic development;GO:0001725::stress fiber;GO:0001726::ruffle;GO:0001768::establishment of T cell polarity;GO:0001772::immunological synapse;GO:0001931::uropod;GO:0003723::RNA b…
22	36288349	36288350	MEX3A_IP_peak_378	22.0689	-1442	36286847	36286907	ENSG00000278420	MIR6819	-	1	ENSG00000223695	FO393418.1	100276	ENSG00000278420	MIR6819	1442	ENSG00000100345	MYH9	Exon34	Exon34	Exon34	.	.	.	GO:0000146::microfilament motor activity;GO:0000166::nucleotide binding;GO:0000212::meiotic spindle organization;GO:0000904::cell morphogenesis involved in differentiation;GO:0001525::angiogenesis;GO:0001701::in utero embryonic development;GO:0001725::stress fiber;GO:0001726::ruffle;GO:0001768::establishment of T cell polarity;GO:0001772::immunological synapse;GO:0001931::uropod;GO:0003723::RNA b…
22	36349067	36349068	MEX3A_IP_peak_396	19.133	38999	36281277	36388067	ENSG00000100345	MYH9	-	1	ENSG00000223695	FO393418.1	39558	ENSG00000278420	MIR6819	62160	ENSG00000100345	MYH9	Exon2	Exon2	Exon2	GO:0000146::microfilament motor activity;GO:0000166::nucleotide binding;GO:0000212::meiotic spindle organization;GO:0000904::cell morphogenesis involved in differentiation;GO:0001525::angiogenesis;GO:0001701::in utero embryonic development;GO:0001725::stress fiber;GO:0001726::ruffle;GO:0001768::establishment of T cell polarity;GO:0001772::immunological synapse;GO:0001931::uropod;GO:0003723::RNA b…	.	.	GO:0000146::microfilament motor activity;GO:0000166::nucleotide binding;GO:0000212::meiotic spindle organization;GO:0000904::cell morphogenesis involved in differentiation;GO:0001525::angiogenesis;GO:0001701::in utero embryonic development;GO:0001725::stress fiber;GO:0001726::ruffle;GO:0001768::establishment of T cell polarity;GO:0001772::immunological synapse;GO:0001931::uropod;GO:0003723::RNA b…
22	36295004	36295005	MEX3A_IP_peak_384	8.96522	-8097	36286847	36286907	ENSG00000278420	MIR6819	-	1	ENSG00000223695	FO393418.1	93621	ENSG00000278420	MIR6819	8097	ENSG00000100345	MYH9	Exon27	Exon27	Exon27	.	.	.	GO:0000146::microfilament motor activity;GO:0000166::nucleotide binding;GO:0000212::meiotic spindle organization;GO:0000904::cell morphogenesis involved in differentiation;GO:0001525::angiogenesis;GO:0001701::in utero embryonic development;GO:0001725::stress fiber;GO:0001726::ruffle;GO:0001768::establishment of T cell polarity;GO:0001772::immunological synapse;GO:0001931::uropod;GO:0003723::RNA b…
22	36281557	36281558	MEX3A_IP_peak_374a	5.46382	5349	36286847	36286907	ENSG00000278420	MIR6819	-	1	ENSG00000223695	FO393418.1	107068	ENSG00000128335	APOL2	41603	ENSG00000100345	MYH9	UTR3	UTR3	UTR3	.	.	GO:0005102::receptor binding;GO:0005576::extracellular region;GO:0005737::cytoplasm;GO:0005789::endoplasmic reticulum membrane;GO:0006629::lipid metabolic process;GO:0006869::lipid transport;GO:0006953::acute-phase response;GO:0007275::multicellular organismal development;GO:0008035::high-density lipoprotein particle binding;GO:0008203::cholesterol metabolic process;GO:0008289::lipid binding;GO:0…	GO:0000146::microfilament motor activity;GO:0000166::nucleotide binding;GO:0000212::meiotic spindle organization;GO:0000904::cell morphogenesis involved in differentiation;GO:0001525::angiogenesis;GO:0001701::in utero embryonic development;GO:0001725::stress fiber;GO:0001726::ruffle;GO:0001768::establishment of T cell polarity;GO:0001772::immunological synapse;GO:0001931::uropod;GO:0003723::RNA b…
22	36306511	36306512	MEX3A_IP_peak_392	14.5352	-19604	36286847	36286907	ENSG00000278420	MIR6819	-	1	ENSG00000223695	FO393418.1	82114	ENSG00000278420	MIR6819	19604	ENSG00000100345	MYH9	Exon16	Exon16	Exon16	.	.	.	GO:0000146::microfilament motor activity;GO:0000166::nucleotide binding;GO:0000212::meiotic spindle organization;GO:0000904::cell morphogenesis involved in differentiation;GO:0001525::angiogenesis;GO:0001701::in utero embryonic development;GO:0001725::stress fiber;GO:0001726::ruffle;GO:0001768::establishment of T cell polarity;GO:0001772::immunological synapse;GO:0001931::uropod;GO:0003723::RNA b…
22	36294191	36294192	MEX3A_IP_peak_383	16.1279	-7284	36286847	36286907	ENSG00000278420	MIR6819	-	1	ENSG00000223695	FO393418.1	94434	ENSG00000278420	MIR6819	7284	ENSG00000100345	MYH9	Exon28	Exon28	Exon28	.	.	.	GO:0000146::microfilament motor activity;GO:0000166::nucleotide binding;GO:0000212::meiotic spindle organization;GO:0000904::cell morphogenesis involved in differentiation;GO:0001525::angiogenesis;GO:0001701::in utero embryonic development;GO:0001725::stress fiber;GO:0001726::ruffle;GO:0001768::establishment of T cell polarity;GO:0001772::immunological synapse;GO:0001931::uropod;GO:0003723::RNA b…
22	36304080	36304081	MEX3A_IP_peak_391	21.5568	-17173	36286847	36286907	ENSG00000278420	MIR6819	-	1	ENSG00000223695	FO393418.1	84545	ENSG00000278420	MIR6819	17173	ENSG00000100345	MYH9	Exon19	Exon19	Exon19	.	.	.	GO:0000146::microfilament motor activity;GO:0000166::nucleotide binding;GO:0000212::meiotic spindle organization;GO:0000904::cell morphogenesis involved in differentiation;GO:0001525::angiogenesis;GO:0001701::in utero embryonic development;GO:0001725::stress fiber;GO:0001726::ruffle;GO:0001768::establishment of T cell polarity;GO:0001772::immunological synapse;GO:0001931::uropod;GO:0003723::RNA b…
22	36289217	36289218	MEX3A_IP_peak_379b	12.7008	-2310	36286847	36286907	ENSG00000278420	MIR6819	-	1	ENSG00000223695	FO393418.1	99408	ENSG00000278420	MIR6819	2310	ENSG00000100345	MYH9	Exon32	Exon32	Exon32	.	.	.	GO:0000146::microfilament motor activity;GO:0000166::nucleotide binding;GO:0000212::meiotic spindle organization;GO:0000904::cell morphogenesis involved in differentiation;GO:0001525::angiogenesis;GO:0001701::in utero embryonic development;GO:0001725::stress fiber;GO:0001726::ruffle;GO:0001768::establishment of T cell polarity;GO:0001772::immunological synapse;GO:0001931::uropod;GO:0003723::RNA b…
22	36282107	36282108	MEX3A_IP_peak_374c	7.06861	4799	36286847	36286907	ENSG00000278420	MIR6819	-	1	ENSG00000223695	FO393418.1	106518	ENSG00000128335	APOL2	42153	ENSG00000100345	MYH9	UTR3	UTR3	UTR3	.	.	GO:0005102::receptor binding;GO:0005576::extracellular region;GO:0005737::cytoplasm;GO:0005789::endoplasmic reticulum membrane;GO:0006629::lipid metabolic process;GO:0006869::lipid transport;GO:0006953::acute-phase response;GO:0007275::multicellular organismal development;GO:0008035::high-density lipoprotein particle binding;GO:0008203::cholesterol metabolic process;GO:0008289::lipid binding;GO:0…	GO:0000146::microfilament motor activity;GO:0000166::nucleotide binding;GO:0000212::meiotic spindle organization;GO:0000904::cell morphogenesis involved in differentiation;GO:0001525::angiogenesis;GO:0001701::in utero embryonic development;GO:0001725::stress fiber;GO:0001726::ruffle;GO:0001768::establishment of T cell polarity;GO:0001772::immunological synapse;GO:0001931::uropod;GO:0003723::RNA b…
22	36285237	36285238	MEX3A_IP_peak_376	17.5968	1669	36286847	36286907	ENSG00000278420	MIR6819	-	1	ENSG00000223695	FO393418.1	103388	ENSG00000128335	APOL2	45283	ENSG00000100345	MYH9	Exon38	Exon38	Exon38	.	.	GO:0005102::receptor binding;GO:0005576::extracellular region;GO:0005737::cytoplasm;GO:0005789::endoplasmic reticulum membrane;GO:0006629::lipid metabolic process;GO:0006869::lipid transport;GO:0006953::acute-phase response;GO:0007275::multicellular organismal development;GO:0008035::high-density lipoprotein particle binding;GO:0008203::cholesterol metabolic process;GO:0008289::lipid binding;GO:0…	GO:0000146::microfilament motor activity;GO:0000166::nucleotide binding;GO:0000212::meiotic spindle organization;GO:0000904::cell morphogenesis involved in differentiation;GO:0001525::angiogenesis;GO:0001701::in utero embryonic development;GO:0001725::stress fiber;GO:0001726::ruffle;GO:0001768::establishment of T cell polarity;GO:0001772::immunological synapse;GO:0001931::uropod;GO:0003723::RNA b…
22	36295615	36295616	MEX3A_IP_peak_385	32.399	-8708	36286847	36286907	ENSG00000278420	MIR6819	-	1	ENSG00000223695	FO393418.1	93010	ENSG00000278420	MIR6819	8708	ENSG00000100345	MYH9	Exon26	Exon26	Exon26	.	.	.	GO:0000146::microfilament motor activity;GO:0000166::nucleotide binding;GO:0000212::meiotic spindle organization;GO:0000904::cell morphogenesis involved in differentiation;GO:0001525::angiogenesis;GO:0001701::in utero embryonic development;GO:0001725::stress fiber;GO:0001726::ruffle;GO:0001768::establishment of T cell polarity;GO:0001772::immunological synapse;GO:0001931::uropod;GO:0003723::RNA b…
22	36282325	36282326	MEX3A_IP_peak_374d	13.9947	4581	36286847	36286907	ENSG00000278420	MIR6819	-	1	ENSG00000223695	FO393418.1	106300	ENSG00000128335	APOL2	42371	ENSG00000100345	MYH9	UTR3	UTR3	UTR3	.	.	GO:0005102::receptor binding;GO:0005576::extracellular region;GO:0005737::cytoplasm;GO:0005789::endoplasmic reticulum membrane;GO:0006629::lipid metabolic process;GO:0006869::lipid transport;GO:0006953::acute-phase response;GO:0007275::multicellular organismal development;GO:0008035::high-density lipoprotein particle binding;GO:0008203::cholesterol metabolic process;GO:0008289::lipid binding;GO:0…	GO:0000146::microfilament motor activity;GO:0000166::nucleotide binding;GO:0000212::meiotic spindle organization;GO:0000904::cell morphogenesis involved in differentiation;GO:0001525::angiogenesis;GO:0001701::in utero embryonic development;GO:0001725::stress fiber;GO:0001726::ruffle;GO:0001768::establishment of T cell polarity;GO:0001772::immunological synapse;GO:0001931::uropod;GO:0003723::RNA b…
22	36284417	36284418	MEX3A_IP_peak_375b	5.95816	2489	36286847	36286907	ENSG00000278420	MIR6819	-	1	ENSG00000223695	FO393418.1	104208	ENSG00000128335	APOL2	44463	ENSG00000100345	MYH9	Exon39	Exon39	Exon39	.	.	GO:0005102::receptor binding;GO:0005576::extracellular region;GO:0005737::cytoplasm;GO:0005789::endoplasmic reticulum membrane;GO:0006629::lipid metabolic process;GO:0006869::lipid transport;GO:0006953::acute-phase response;GO:0007275::multicellular organismal development;GO:0008035::high-density lipoprotein particle binding;GO:0008203::cholesterol metabolic process;GO:0008289::lipid binding;GO:0…	GO:0000146::microfilament motor activity;GO:0000166::nucleotide binding;GO:0000212::meiotic spindle organization;GO:0000904::cell morphogenesis involved in differentiation;GO:0001525::angiogenesis;GO:0001701::in utero embryonic development;GO:0001725::stress fiber;GO:0001726::ruffle;GO:0001768::establishment of T cell polarity;GO:0001772::immunological synapse;GO:0001931::uropod;GO:0003723::RNA b…
22	36298977	36298978	MEX3A_IP_peak_387	6.41759	-12070	36286847	36286907	ENSG00000278420	MIR6819	-	1	ENSG00000223695	FO393418.1	89648	ENSG00000278420	MIR6819	12070	ENSG00000100345	MYH9	Exon24	Exon24	Exon24	.	.	.	GO:0000146::microfilament motor activity;GO:0000166::nucleotide binding;GO:0000212::meiotic spindle organization;GO:0000904::cell morphogenesis involved in differentiation;GO:0001525::angiogenesis;GO:0001701::in utero embryonic development;GO:0001725::stress fiber;GO:0001726::ruffle;GO:0001768::establishment of T cell polarity;GO:0001772::immunological synapse;GO:0001931::uropod;GO:0003723::RNA b…
22	36285717	36285718	MEX3A_IP_peak_377	7.37478	1189	36286847	36286907	ENSG00000278420	MIR6819	-	1	ENSG00000223695	FO393418.1	102908	ENSG00000128335	APOL2	45763	ENSG00000100345	MYH9	Exon37	Exon37	Exon37	.	.	GO:0005102::receptor binding;GO:0005576::extracellular region;GO:0005737::cytoplasm;GO:0005789::endoplasmic reticulum membrane;GO:0006629::lipid metabolic process;GO:0006869::lipid transport;GO:0006953::acute-phase response;GO:0007275::multicellular organismal development;GO:0008035::high-density lipoprotein particle binding;GO:0008203::cholesterol metabolic process;GO:0008289::lipid binding;GO:0…	GO:0000146::microfilament motor activity;GO:0000166::nucleotide binding;GO:0000212::meiotic spindle organization;GO:0000904::cell morphogenesis involved in differentiation;GO:0001525::angiogenesis;GO:0001701::in utero embryonic development;GO:0001725::stress fiber;GO:0001726::ruffle;GO:0001768::establishment of T cell polarity;GO:0001772::immunological synapse;GO:0001931::uropod;GO:0003723::RNA b…
22	36296928	36296929	MEX3A_IP_peak_386	33.4251	-10021	36286847	36286907	ENSG00000278420	MIR6819	-	1	ENSG00000223695	FO393418.1	91697	ENSG00000278420	MIR6819	10021	ENSG00000100345	MYH9	Exon25	Exon25	Exon25	.	.	.	GO:0000146::microfilament motor activity;GO:0000166::nucleotide binding;GO:0000212::meiotic spindle organization;GO:0000904::cell morphogenesis involved in differentiation;GO:0001525::angiogenesis;GO:0001701::in utero embryonic development;GO:0001725::stress fiber;GO:0001726::ruffle;GO:0001768::establishment of T cell polarity;GO:0001772::immunological synapse;GO:0001931::uropod;GO:0003723::RNA b…
22	36300195	36300196	MEX3A_IP_peak_388	11.1276	-13288	36286847	36286907	ENSG00000278420	MIR6819	-	1	ENSG00000223695	FO393418.1	88430	ENSG00000278420	MIR6819	13288	ENSG00000100345	MYH9	Exon23	Exon23	Exon23	.	.	.	GO:0000146::microfilament motor activity;GO:0000166::nucleotide binding;GO:0000212::meiotic spindle organization;GO:0000904::cell morphogenesis involved in differentiation;GO:0001525::angiogenesis;GO:0001701::in utero embryonic development;GO:0001725::stress fiber;GO:0001726::ruffle;GO:0001768::establishment of T cell polarity;GO:0001772::immunological synapse;GO:0001931::uropod;GO:0003723::RNA b…
22	36302637	36302638	MEX3A_IP_peak_390	4.09643	-15730	36286847	36286907	ENSG00000278420	MIR6819	-	1	ENSG00000223695	FO393418.1	85988	ENSG00000278420	MIR6819	15730	ENSG00000100345	MYH9	Exon20	Exon20	Exon20	.	.	.	GO:0000146::microfilament motor activity;GO:0000166::nucleotide binding;GO:0000212::meiotic spindle organization;GO:0000904::cell morphogenesis involved in differentiation;GO:0001525::angiogenesis;GO:0001701::in utero embryonic development;GO:0001725::stress fiber;GO:0001726::ruffle;GO:0001768::establishment of T cell polarity;GO:0001772::immunological synapse;GO:0001931::uropod;GO:0003723::RNA b…
22	36312134	36312135	MEX3A_IP_peak_394	30.2563	-25227	36286847	36286907	ENSG00000278420	MIR6819	-	1	ENSG00000223695	FO393418.1	76491	ENSG00000278420	MIR6819	25227	ENSG00000100345	MYH9	Exon14	Exon14	Exon14	.	.	.	GO:0000146::microfilament motor activity;GO:0000166::nucleotide binding;GO:0000212::meiotic spindle organization;GO:0000904::cell morphogenesis involved in differentiation;GO:0001525::angiogenesis;GO:0001701::in utero embryonic development;GO:0001725::stress fiber;GO:0001726::ruffle;GO:0001768::establishment of T cell polarity;GO:0001772::immunological synapse;GO:0001931::uropod;GO:0003723::RNA b…
22	36300976	36300977	MEX3A_IP_peak_389	26.0164	-14069	36286847	36286907	ENSG00000278420	MIR6819	-	1	ENSG00000223695	FO393418.1	87649	ENSG00000278420	MIR6819	14069	ENSG00000100345	MYH9	Exon22	Exon22	Exon22	.	.	.	GO:0000146::microfilament motor activity;GO:0000166::nucleotide binding;GO:0000212::meiotic spindle organization;GO:0000904::cell morphogenesis involved in differentiation;GO:0001525::angiogenesis;GO:0001701::in utero embryonic development;GO:0001725::stress fiber;GO:0001726::ruffle;GO:0001768::establishment of T cell polarity;GO:0001772::immunological synapse;GO:0001931::uropod;GO:0003723::RNA b…
22	36292125	36292126	MEX3A_IP_peak_380	18.788	-5218	36286847	36286907	ENSG00000278420	MIR6819	-	1	ENSG00000223695	FO393418.1	96500	ENSG00000278420	MIR6819	5218	ENSG00000100345	MYH9	Exon31	Exon31	Exon31	.	.	.	GO:0000146::microfilament motor activity;GO:0000166::nucleotide binding;GO:0000212::meiotic spindle organization;GO:0000904::cell morphogenesis involved in differentiation;GO:0001525::angiogenesis;GO:0001701::in utero embryonic development;GO:0001725::stress fiber;GO:0001726::ruffle;GO:0001768::establishment of T cell polarity;GO:0001772::immunological synapse;GO:0001931::uropod;GO:0003723::RNA b…
22	36293819	36293820	MEX3A_IP_peak_382	9.26249	-6912	36286847	36286907	ENSG00000278420	MIR6819	-	1	ENSG00000223695	FO393418.1	94806	ENSG00000278420	MIR6819	6912	ENSG00000100345	MYH9	Exon29	Exon29	Exon29	.	.	.	GO:0000146::microfilament motor activity;GO:0000166::nucleotide binding;GO:0000212::meiotic spindle organization;GO:0000904::cell morphogenesis involved in differentiation;GO:0001525::angiogenesis;GO:0001701::in utero embryonic development;GO:0001725::stress fiber;GO:0001726::ruffle;GO:0001768::establishment of T cell polarity;GO:0001772::immunological synapse;GO:0001931::uropod;GO:0003723::RNA b…
22	36309345	36309346	MEX3A_IP_peak_393	8.22987	-22438	36286847	36286907	ENSG00000278420	MIR6819	-	1	ENSG00000223695	FO393418.1	79280	ENSG00000278420	MIR6819	22438	ENSG00000100345	MYH9	Exon15	Exon15	Exon15	.	.	.	GO:0000146::microfilament motor activity;GO:0000166::nucleotide binding;GO:0000212::meiotic spindle organization;GO:0000904::cell morphogenesis involved in differentiation;GO:0001525::angiogenesis;GO:0001701::in utero embryonic development;GO:0001725::stress fiber;GO:0001726::ruffle;GO:0001768::establishment of T cell polarity;GO:0001772::immunological synapse;GO:0001931::uropod;GO:0003723::RNA b…
22	36288830	36288831	MEX3A_IP_peak_379a	32.6252	-1923	36286847	36286907	ENSG00000278420	MIR6819	-	1	ENSG00000223695	FO393418.1	99795	ENSG00000278420	MIR6819	1923	ENSG00000100345	MYH9	Exon33	Exon33	Exon33	.	.	.	GO:0000146::microfilament motor activity;GO:0000166::nucleotide binding;GO:0000212::meiotic spindle organization;GO:0000904::cell morphogenesis involved in differentiation;GO:0001525::angiogenesis;GO:0001701::in utero embryonic development;GO:0001725::stress fiber;GO:0001726::ruffle;GO:0001768::establishment of T cell polarity;GO:0001772::immunological synapse;GO:0001931::uropod;GO:0003723::RNA b…
22	36314234	36314235	MEX3A_IP_peak_395	14.4662	-27327	36286847	36286907	ENSG00000278420	MIR6819	-	1	ENSG00000223695	FO393418.1	74391	ENSG00000278420	MIR6819	27327	ENSG00000100345	MYH9	Exon13	Exon13	Exon13	.	.	.	GO:0000146::microfilament motor activity;GO:0000166::nucleotide binding;GO:0000212::meiotic spindle organization;GO:0000904::cell morphogenesis involved in differentiation;GO:0001525::angiogenesis;GO:0001701::in utero embryonic development;GO:0001725::stress fiber;GO:0001726::ruffle;GO:0001768::establishment of T cell polarity;GO:0001772::immunological synapse;GO:0001931::uropod;GO:0003723::RNA b…
22	41178830	41178831	MEX3A_IP_peak_407g	5.71482	4313	41169190	41183144	ENSG00000232754	AL035658.1	-	3	ENSG00000100395	L3MBTL2	26490	ENSG00000213857	AL080243.1	103591	ENSG00000100393	EP300	LastExon	LastExon	LastExon	.	GO:0005515::protein binding;GO:0005634::nucleus;GO:0005654::nucleoplasm;GO:0006325::chromatin organization;GO:0006355::regulation of transcription, DNA-templated;GO:0008270::zinc ion binding;GO:0035064::methylated histone binding;GO:0042393::histone binding;GO:0046872::metal ion binding;GO:0070317::negative regulation of G0 to G1 transition	.	GO:0000122::negative regulation of transcription from RNA polymerase II promoter;GO:0000123::histone acetyltransferase complex;GO:0000978::RNA polymerase II core promoter proximal region sequence-specific DNA binding;GO:0001085::RNA polymerase II transcription factor binding;GO:0001102::RNA polymerase II activating transcription factor binding;GO:0001228::RNA polymerase II transcription regulator…
22	41168556	41168557	MEX3A_IP_peak_405	5.1977	339	41168217	41168316	ENSG00000252859	RNU6-375P	+	1	ENSG00000100395	L3MBTL2	36764	ENSG00000213857	AL080243.1	93317	ENSG00000100393	EP300	Exon24	Exon24	Exon24	.	GO:0005515::protein binding;GO:0005634::nucleus;GO:0005654::nucleoplasm;GO:0006325::chromatin organization;GO:0006355::regulation of transcription, DNA-templated;GO:0008270::zinc ion binding;GO:0035064::methylated histone binding;GO:0042393::histone binding;GO:0046872::metal ion binding;GO:0070317::negative regulation of G0 to G1 transition	.	GO:0000122::negative regulation of transcription from RNA polymerase II promoter;GO:0000123::histone acetyltransferase complex;GO:0000978::RNA polymerase II core promoter proximal region sequence-specific DNA binding;GO:0001085::RNA polymerase II transcription factor binding;GO:0001102::RNA polymerase II activating transcription factor binding;GO:0001228::RNA polymerase II transcription regulator…
22	41177816	41177817	MEX3A_IP_peak_407d	4.08963	5327	41169190	41183144	ENSG00000232754	AL035658.1	-	3	ENSG00000100395	L3MBTL2	27504	ENSG00000213857	AL080243.1	102577	ENSG00000100393	EP300	LastExon	LastExon	LastExon	.	GO:0005515::protein binding;GO:0005634::nucleus;GO:0005654::nucleoplasm;GO:0006325::chromatin organization;GO:0006355::regulation of transcription, DNA-templated;GO:0008270::zinc ion binding;GO:0035064::methylated histone binding;GO:0042393::histone binding;GO:0046872::metal ion binding;GO:0070317::negative regulation of G0 to G1 transition	.	GO:0000122::negative regulation of transcription from RNA polymerase II promoter;GO:0000123::histone acetyltransferase complex;GO:0000978::RNA polymerase II core promoter proximal region sequence-specific DNA binding;GO:0001085::RNA polymerase II transcription factor binding;GO:0001102::RNA polymerase II activating transcription factor binding;GO:0001228::RNA polymerase II transcription regulator…
22	41117330	41117331	MEX3A_IP_peak_402	4.74186	24817	41092513	41092566	ENSG00000284015	MIR1281	+	1	ENSG00000252859	RNU6-375P	50886	ENSG00000213857	AL080243.1	42091	ENSG00000100393	EP300	Exon2	Exon2	Exon2	.	.	.	GO:0000122::negative regulation of transcription from RNA polymerase II promoter;GO:0000123::histone acetyltransferase complex;GO:0000978::RNA polymerase II core promoter proximal region sequence-specific DNA binding;GO:0001085::RNA polymerase II transcription factor binding;GO:0001102::RNA polymerase II activating transcription factor binding;GO:0001228::RNA polymerase II transcription regulator…
22	41150043	41150044	MEX3A_IP_peak_404	7.34067	-18173	41168217	41168316	ENSG00000252859	RNU6-375P	+	1	ENSG00000252859	RNU6-375P	18173	ENSG00000213857	AL080243.1	74804	ENSG00000100393	EP300	Exon14	Exon14	Exon14	.	.	.	GO:0000122::negative regulation of transcription from RNA polymerase II promoter;GO:0000123::histone acetyltransferase complex;GO:0000978::RNA polymerase II core promoter proximal region sequence-specific DNA binding;GO:0001085::RNA polymerase II transcription factor binding;GO:0001102::RNA polymerase II activating transcription factor binding;GO:0001228::RNA polymerase II transcription regulator…
22	41177160	41177161	MEX3A_IP_peak_407b	4.88333	5983	41169190	41183144	ENSG00000232754	AL035658.1	-	3	ENSG00000100395	L3MBTL2	28160	ENSG00000213857	AL080243.1	101921	ENSG00000100393	EP300	LastExon	LastExon	LastExon	.	GO:0005515::protein binding;GO:0005634::nucleus;GO:0005654::nucleoplasm;GO:0006325::chromatin organization;GO:0006355::regulation of transcription, DNA-templated;GO:0008270::zinc ion binding;GO:0035064::methylated histone binding;GO:0042393::histone binding;GO:0046872::metal ion binding;GO:0070317::negative regulation of G0 to G1 transition	.	GO:0000122::negative regulation of transcription from RNA polymerase II promoter;GO:0000123::histone acetyltransferase complex;GO:0000978::RNA polymerase II core promoter proximal region sequence-specific DNA binding;GO:0001085::RNA polymerase II transcription factor binding;GO:0001102::RNA polymerase II activating transcription factor binding;GO:0001228::RNA polymerase II transcription regulator…
22	41177413	41177414	MEX3A_IP_peak_407c	6.44645	5730	41169190	41183144	ENSG00000232754	AL035658.1	-	3	ENSG00000100395	L3MBTL2	27907	ENSG00000213857	AL080243.1	102174	ENSG00000100393	EP300	LastExon	LastExon	LastExon	.	GO:0005515::protein binding;GO:0005634::nucleus;GO:0005654::nucleoplasm;GO:0006325::chromatin organization;GO:0006355::regulation of transcription, DNA-templated;GO:0008270::zinc ion binding;GO:0035064::methylated histone binding;GO:0042393::histone binding;GO:0046872::metal ion binding;GO:0070317::negative regulation of G0 to G1 transition	.	GO:0000122::negative regulation of transcription from RNA polymerase II promoter;GO:0000123::histone acetyltransferase complex;GO:0000978::RNA polymerase II core promoter proximal region sequence-specific DNA binding;GO:0001085::RNA polymerase II transcription factor binding;GO:0001102::RNA polymerase II activating transcription factor binding;GO:0001228::RNA polymerase II transcription regulator…
22	41176947	41176948	MEX3A_IP_peak_407a	4.74186	6196	41169190	41183144	ENSG00000232754	AL035658.1	-	3	ENSG00000100395	L3MBTL2	28373	ENSG00000213857	AL080243.1	101708	ENSG00000100393	EP300	LastExon	LastExon	LastExon	.	GO:0005515::protein binding;GO:0005634::nucleus;GO:0005654::nucleoplasm;GO:0006325::chromatin organization;GO:0006355::regulation of transcription, DNA-templated;GO:0008270::zinc ion binding;GO:0035064::methylated histone binding;GO:0042393::histone binding;GO:0046872::metal ion binding;GO:0070317::negative regulation of G0 to G1 transition	.	GO:0000122::negative regulation of transcription from RNA polymerase II promoter;GO:0000123::histone acetyltransferase complex;GO:0000978::RNA polymerase II core promoter proximal region sequence-specific DNA binding;GO:0001085::RNA polymerase II transcription factor binding;GO:0001102::RNA polymerase II activating transcription factor binding;GO:0001228::RNA polymerase II transcription regulator…
22	41178285	41178286	MEX3A_IP_peak_407e	2.11758	4858	41169190	41183144	ENSG00000232754	AL035658.1	-	3	ENSG00000100395	L3MBTL2	27035	ENSG00000213857	AL080243.1	103046	ENSG00000100393	EP300	LastExon	LastExon	LastExon	.	GO:0005515::protein binding;GO:0005634::nucleus;GO:0005654::nucleoplasm;GO:0006325::chromatin organization;GO:0006355::regulation of transcription, DNA-templated;GO:0008270::zinc ion binding;GO:0035064::methylated histone binding;GO:0042393::histone binding;GO:0046872::metal ion binding;GO:0070317::negative regulation of G0 to G1 transition	.	GO:0000122::negative regulation of transcription from RNA polymerase II promoter;GO:0000123::histone acetyltransferase complex;GO:0000978::RNA polymerase II core promoter proximal region sequence-specific DNA binding;GO:0001085::RNA polymerase II transcription factor binding;GO:0001102::RNA polymerase II activating transcription factor binding;GO:0001228::RNA polymerase II transcription regulator…
22	41178614	41178615	MEX3A_IP_peak_407f	3.139	4529	41169190	41183144	ENSG00000232754	AL035658.1	-	3	ENSG00000100395	L3MBTL2	26706	ENSG00000213857	AL080243.1	103375	ENSG00000100393	EP300	LastExon	LastExon	LastExon	.	GO:0005515::protein binding;GO:0005634::nucleus;GO:0005654::nucleoplasm;GO:0006325::chromatin organization;GO:0006355::regulation of transcription, DNA-templated;GO:0008270::zinc ion binding;GO:0035064::methylated histone binding;GO:0042393::histone binding;GO:0046872::metal ion binding;GO:0070317::negative regulation of G0 to G1 transition	.	GO:0000122::negative regulation of transcription from RNA polymerase II promoter;GO:0000123::histone acetyltransferase complex;GO:0000978::RNA polymerase II core promoter proximal region sequence-specific DNA binding;GO:0001085::RNA polymerase II transcription factor binding;GO:0001102::RNA polymerase II activating transcription factor binding;GO:0001228::RNA polymerase II transcription regulator…
22	41176412	41176413	MEX3A_IP_peak_406	10.8497	6731	41169190	41183144	ENSG00000232754	AL035658.1	-	3	ENSG00000100395	L3MBTL2	28908	ENSG00000213857	AL080243.1	101173	ENSG00000100393	EP300	Exon30	Exon30	Exon30	.	GO:0005515::protein binding;GO:0005634::nucleus;GO:0005654::nucleoplasm;GO:0006325::chromatin organization;GO:0006355::regulation of transcription, DNA-templated;GO:0008270::zinc ion binding;GO:0035064::methylated histone binding;GO:0042393::histone binding;GO:0046872::metal ion binding;GO:0070317::negative regulation of G0 to G1 transition	.	GO:0000122::negative regulation of transcription from RNA polymerase II promoter;GO:0000123::histone acetyltransferase complex;GO:0000978::RNA polymerase II core promoter proximal region sequence-specific DNA binding;GO:0001085::RNA polymerase II transcription factor binding;GO:0001102::RNA polymerase II activating transcription factor binding;GO:0001228::RNA polymerase II transcription regulator…
22	41131490	41131491	MEX3A_IP_peak_403	7.79345	-36726	41168217	41168316	ENSG00000252859	RNU6-375P	+	1	ENSG00000252859	RNU6-375P	36726	ENSG00000213857	AL080243.1	56251	ENSG00000100393	EP300	Exon6	Exon6	Exon6	.	.	.	GO:0000122::negative regulation of transcription from RNA polymerase II promoter;GO:0000123::histone acetyltransferase complex;GO:0000978::RNA polymerase II core promoter proximal region sequence-specific DNA binding;GO:0001085::RNA polymerase II transcription factor binding;GO:0001102::RNA polymerase II activating transcription factor binding;GO:0001228::RNA polymerase II transcription regulator…
22	41092761	41092762	MEX3A_IP_peak_401	6.96935	248	41092513	41092566	ENSG00000284015	MIR1281	+	1	ENSG00000252859	RNU6-375P	75455	ENSG00000213857	AL080243.1	17522	ENSG00000100393	EP300	UTR5	UTR5	UTR5	.	.	.	GO:0000122::negative regulation of transcription from RNA polymerase II promoter;GO:0000123::histone acetyltransferase complex;GO:0000978::RNA polymerase II core promoter proximal region sequence-specific DNA binding;GO:0001085::RNA polymerase II transcription factor binding;GO:0001102::RNA polymerase II activating transcription factor binding;GO:0001228::RNA polymerase II transcription regulator…
22	49884447	49884448	MEX3A_IP_peak_413	1.57884	-17780	49902228	49904576	ENSG00000273192	AL671710.1	+	1	ENSG00000273192	AL671710.1	17780	ENSG00000260613	Z98885.2	46661	ENSG00000100426	ZBED4	LastExon	LastExon	LastExon	.	.	.	GO:0000981::sequence-specific DNA binding RNA polymerase II transcription factor activity;GO:0003677::DNA binding;GO:0005515::protein binding;GO:0005634::nucleus;GO:0005654::nucleoplasm;GO:0005737::cytoplasm;GO:0006357::regulation of transcription from RNA polymerase II promoter;GO:0046872::metal ion binding;GO:0046983::protein dimerization activity
14	21431224	21431225	MEX3A_IP_peak_192a	3.86359	-1418	21429508	21429806	ENSG00000274475	RN7SL650P	-	1	ENSG00000092203	TOX4	45530	ENSG00000274475	RN7SL650P	1418	ENSG00000100888	CHD8	Exon2	Exon2	Exon2	.	GO:0000784::nuclear chromosome, telomeric region;GO:0000785::chromatin;GO:0000981::sequence-specific DNA binding RNA polymerase II transcription factor activity;GO:0003677::DNA binding;GO:0005515::protein binding;GO:0005634::nucleus;GO:0006357::regulation of transcription from RNA polymerase II promoter;GO:0072357::PTW/PP1 phosphatase complex	.	GO:0000122::negative regulation of transcription from RNA polymerase II promoter;GO:0000166::nucleotide binding;GO:0001701::in utero embryonic development;GO:0001964::startle response;GO:0002039::p53 binding;GO:0003677::DNA binding;GO:0003678::DNA helicase activity;GO:0003682::chromatin binding;GO:0004386::helicase activity;GO:0005515::protein binding;GO:0005524::ATP binding;GO:0005634::nucleus;G…
14	21408450	21408451	MEX3A_IP_peak_190	7.79345	9525	21398925	21399282	ENSG00000241035	AL161747.1	+	1	ENSG00000258870	EIF4EBP1P1	11169	ENSG00000200785	SNORD8	11049	ENSG00000100888	CHD8	Exon13	Exon13	Exon13	.	.	.	GO:0000122::negative regulation of transcription from RNA polymerase II promoter;GO:0000166::nucleotide binding;GO:0001701::in utero embryonic development;GO:0001964::startle response;GO:0002039::p53 binding;GO:0003677::DNA binding;GO:0003678::DNA helicase activity;GO:0003682::chromatin binding;GO:0004386::helicase activity;GO:0005515::protein binding;GO:0005524::ATP binding;GO:0005634::nucleus;G…
14	21429171	21429172	MEX3A_IP_peak_191	4.0949	634	21429508	21429806	ENSG00000274475	RN7SL650P	-	1	ENSG00000092203	TOX4	47583	ENSG00000200785	SNORD8	31770	ENSG00000100888	CHD8	Exon3	Exon3	Exon3	.	GO:0000784::nuclear chromosome, telomeric region;GO:0000785::chromatin;GO:0000981::sequence-specific DNA binding RNA polymerase II transcription factor activity;GO:0003677::DNA binding;GO:0005515::protein binding;GO:0005634::nucleus;GO:0006357::regulation of transcription from RNA polymerase II promoter;GO:0072357::PTW/PP1 phosphatase complex	.	GO:0000122::negative regulation of transcription from RNA polymerase II promoter;GO:0000166::nucleotide binding;GO:0001701::in utero embryonic development;GO:0001964::startle response;GO:0002039::p53 binding;GO:0003677::DNA binding;GO:0003678::DNA helicase activity;GO:0003682::chromatin binding;GO:0004386::helicase activity;GO:0005515::protein binding;GO:0005524::ATP binding;GO:0005634::nucleus;G…
14	21400237	21400238	MEX3A_IP_peak_188	2.99348	1312	21398925	21399282	ENSG00000241035	AL161747.1	+	1	ENSG00000258870	EIF4EBP1P1	19382	ENSG00000200785	SNORD8	2836	ENSG00000100888	CHD8	Exon24	Exon24	Exon24	.	.	.	GO:0000122::negative regulation of transcription from RNA polymerase II promoter;GO:0000166::nucleotide binding;GO:0001701::in utero embryonic development;GO:0001964::startle response;GO:0002039::p53 binding;GO:0003677::DNA binding;GO:0003678::DNA helicase activity;GO:0003682::chromatin binding;GO:0004386::helicase activity;GO:0005515::protein binding;GO:0005524::ATP binding;GO:0005634::nucleus;G…
14	21431486	21431487	MEX3A_IP_peak_192b	3.58165	-1680	21429508	21429806	ENSG00000274475	RN7SL650P	-	1	ENSG00000092203	TOX4	45268	ENSG00000274475	RN7SL650P	1680	ENSG00000100888	CHD8	Exon2	Exon2	Exon2	.	GO:0000784::nuclear chromosome, telomeric region;GO:0000785::chromatin;GO:0000981::sequence-specific DNA binding RNA polymerase II transcription factor activity;GO:0003677::DNA binding;GO:0005515::protein binding;GO:0005634::nucleus;GO:0006357::regulation of transcription from RNA polymerase II promoter;GO:0072357::PTW/PP1 phosphatase complex	.	GO:0000122::negative regulation of transcription from RNA polymerase II promoter;GO:0000166::nucleotide binding;GO:0001701::in utero embryonic development;GO:0001964::startle response;GO:0002039::p53 binding;GO:0003677::DNA binding;GO:0003678::DNA helicase activity;GO:0003682::chromatin binding;GO:0004386::helicase activity;GO:0005515::protein binding;GO:0005524::ATP binding;GO:0005634::nucleus;G…
14	21394405	21394406	MEX3A_IP_peak_187c	5.67312	-2152	21392150	21392253	ENSG00000199436	SNORD9	-	1	ENSG00000241035	AL161747.1	4519	ENSG00000199436	SNORD9	2152	ENSG00000100888	CHD8	Exon31	Exon31	Exon31	.	.	.	GO:0000122::negative regulation of transcription from RNA polymerase II promoter;GO:0000166::nucleotide binding;GO:0001701::in utero embryonic development;GO:0001964::startle response;GO:0002039::p53 binding;GO:0003677::DNA binding;GO:0003678::DNA helicase activity;GO:0003682::chromatin binding;GO:0004386::helicase activity;GO:0005515::protein binding;GO:0005524::ATP binding;GO:0005634::nucleus;G…
14	21391550	21391551	MEX3A_IP_peak_185	10.3988	702	21392150	21392253	ENSG00000199436	SNORD9	-	1	ENSG00000241035	AL161747.1	7374	ENSG00000092201	SUPT16H	7284	ENSG00000100888	CHD8	Exon36	Exon36	Exon36	.	.	GO:0003723::RNA binding;GO:0005515::protein binding;GO:0005634::nucleus;GO:0005654::nucleoplasm;GO:0005694::chromosome;GO:0006260::DNA replication;GO:0006281::DNA repair;GO:0006337::nucleosome disassembly;GO:0006366::transcription from RNA polymerase II promoter;GO:0006368::transcription elongation from RNA polymerase II promoter;GO:0006974::cellular response to DNA damage stimulus;GO:0031491::nu…	GO:0000122::negative regulation of transcription from RNA polymerase II promoter;GO:0000166::nucleotide binding;GO:0001701::in utero embryonic development;GO:0001964::startle response;GO:0002039::p53 binding;GO:0003677::DNA binding;GO:0003678::DNA helicase activity;GO:0003682::chromatin binding;GO:0004386::helicase activity;GO:0005515::protein binding;GO:0005524::ATP binding;GO:0005634::nucleus;G…
14	21394118	21394119	MEX3A_IP_peak_187b	2.29791	-1865	21392150	21392253	ENSG00000199436	SNORD9	-	1	ENSG00000241035	AL161747.1	4806	ENSG00000199436	SNORD9	1865	ENSG00000100888	CHD8	Exon32	Exon32	Exon32	.	.	.	GO:0000122::negative regulation of transcription from RNA polymerase II promoter;GO:0000166::nucleotide binding;GO:0001701::in utero embryonic development;GO:0001964::startle response;GO:0002039::p53 binding;GO:0003677::DNA binding;GO:0003678::DNA helicase activity;GO:0003682::chromatin binding;GO:0004386::helicase activity;GO:0005515::protein binding;GO:0005524::ATP binding;GO:0005634::nucleus;G…
14	21405354	21405355	MEX3A_IP_peak_189	3.7139	6429	21398925	21399282	ENSG00000241035	AL161747.1	+	1	ENSG00000258870	EIF4EBP1P1	14265	ENSG00000200785	SNORD8	7953	ENSG00000100888	CHD8	Exon16	Exon16	Exon16	.	.	.	GO:0000122::negative regulation of transcription from RNA polymerase II promoter;GO:0000166::nucleotide binding;GO:0001701::in utero embryonic development;GO:0001964::startle response;GO:0002039::p53 binding;GO:0003677::DNA binding;GO:0003678::DNA helicase activity;GO:0003682::chromatin binding;GO:0004386::helicase activity;GO:0005515::protein binding;GO:0005524::ATP binding;GO:0005634::nucleus;G…
14	21393892	21393893	MEX3A_IP_peak_187a	1.93913	-1639	21392150	21392253	ENSG00000199436	SNORD9	-	1	ENSG00000241035	AL161747.1	5032	ENSG00000199436	SNORD9	1639	ENSG00000100888	CHD8	Exon32	Exon32	Exon32	.	.	.	GO:0000122::negative regulation of transcription from RNA polymerase II promoter;GO:0000166::nucleotide binding;GO:0001701::in utero embryonic development;GO:0001964::startle response;GO:0002039::p53 binding;GO:0003677::DNA binding;GO:0003678::DNA helicase activity;GO:0003682::chromatin binding;GO:0004386::helicase activity;GO:0005515::protein binding;GO:0005524::ATP binding;GO:0005634::nucleus;G…
14	21392641	21392642	MEX3A_IP_peak_186	5.67312	-388	21392150	21392253	ENSG00000199436	SNORD9	-	1	ENSG00000241035	AL161747.1	6283	ENSG00000199436	SNORD9	388	ENSG00000100888	CHD8	Exon34	Exon34	Exon34	.	.	.	GO:0000122::negative regulation of transcription from RNA polymerase II promoter;GO:0000166::nucleotide binding;GO:0001701::in utero embryonic development;GO:0001964::startle response;GO:0002039::p53 binding;GO:0003677::DNA binding;GO:0003678::DNA helicase activity;GO:0003682::chromatin binding;GO:0004386::helicase activity;GO:0005515::protein binding;GO:0005524::ATP binding;GO:0005634::nucleus;G…
14	35402534	35402535	MEX3A_IP_peak_194a	55.1023	2211	35401511	35404746	ENSG00000100906	NFKBIA	-	1	ENSG00000259022	DNAJC8P1	27725	ENSG00000240023	AL133163.1	13465	ENSG00000100906	NFKBIA	Exon5	Exon5	Exon5	GO:0000060::protein import into nucleus, translocation;GO:0005515::protein binding;GO:0005622::intracellular;GO:0005634::nucleus;GO:0005654::nucleoplasm;GO:0005737::cytoplasm;GO:0005829::cytosol;GO:0005886::plasma membrane;GO:0006915::apoptotic process;GO:0007249::I-kappaB kinase/NF-kappaB signaling;GO:0007253::cytoplasmic sequestering of NF-kappaB;GO:0008134::transcription factor binding;GO:0008…	.	.	GO:0000060::protein import into nucleus, translocation;GO:0005515::protein binding;GO:0005622::intracellular;GO:0005634::nucleus;GO:0005654::nucleoplasm;GO:0005737::cytoplasm;GO:0005829::cytosol;GO:0005886::plasma membrane;GO:0006915::apoptotic process;GO:0007249::I-kappaB kinase/NF-kappaB signaling;GO:0007253::cytoplasmic sequestering of NF-kappaB;GO:0008134::transcription factor binding;GO:0008…
14	35402842	35402843	MEX3A_IP_peak_194b	4.0949	1903	35401511	35404746	ENSG00000100906	NFKBIA	-	1	ENSG00000259022	DNAJC8P1	27417	ENSG00000240023	AL133163.1	13773	ENSG00000100906	NFKBIA	Exon4	Exon4	Exon4	GO:0000060::protein import into nucleus, translocation;GO:0005515::protein binding;GO:0005622::intracellular;GO:0005634::nucleus;GO:0005654::nucleoplasm;GO:0005737::cytoplasm;GO:0005829::cytosol;GO:0005886::plasma membrane;GO:0006915::apoptotic process;GO:0007249::I-kappaB kinase/NF-kappaB signaling;GO:0007253::cytoplasmic sequestering of NF-kappaB;GO:0008134::transcription factor binding;GO:0008…	.	.	GO:0000060::protein import into nucleus, translocation;GO:0005515::protein binding;GO:0005622::intracellular;GO:0005634::nucleus;GO:0005654::nucleoplasm;GO:0005737::cytoplasm;GO:0005829::cytosol;GO:0005886::plasma membrane;GO:0006915::apoptotic process;GO:0007249::I-kappaB kinase/NF-kappaB signaling;GO:0007253::cytoplasmic sequestering of NF-kappaB;GO:0008134::transcription factor binding;GO:0008…
14	35401936	35401937	MEX3A_IP_peak_193b	16.8701	2809	35401511	35404746	ENSG00000100906	NFKBIA	-	1	ENSG00000259022	DNAJC8P1	28323	ENSG00000240023	AL133163.1	12867	ENSG00000100906	NFKBIA	UTR3	UTR3	UTR3	GO:0000060::protein import into nucleus, translocation;GO:0005515::protein binding;GO:0005622::intracellular;GO:0005634::nucleus;GO:0005654::nucleoplasm;GO:0005737::cytoplasm;GO:0005829::cytosol;GO:0005886::plasma membrane;GO:0006915::apoptotic process;GO:0007249::I-kappaB kinase/NF-kappaB signaling;GO:0007253::cytoplasmic sequestering of NF-kappaB;GO:0008134::transcription factor binding;GO:0008…	.	.	GO:0000060::protein import into nucleus, translocation;GO:0005515::protein binding;GO:0005622::intracellular;GO:0005634::nucleus;GO:0005654::nucleoplasm;GO:0005737::cytoplasm;GO:0005829::cytosol;GO:0005886::plasma membrane;GO:0006915::apoptotic process;GO:0007249::I-kappaB kinase/NF-kappaB signaling;GO:0007253::cytoplasmic sequestering of NF-kappaB;GO:0008134::transcription factor binding;GO:0008…
14	35401783	35401784	MEX3A_IP_peak_193a	6.69385	2962	35401511	35404746	ENSG00000100906	NFKBIA	-	1	ENSG00000259022	DNAJC8P1	28476	ENSG00000240023	AL133163.1	12714	ENSG00000100906	NFKBIA	UTR3	UTR3	UTR3	GO:0000060::protein import into nucleus, translocation;GO:0005515::protein binding;GO:0005622::intracellular;GO:0005634::nucleus;GO:0005654::nucleoplasm;GO:0005737::cytoplasm;GO:0005829::cytosol;GO:0005886::plasma membrane;GO:0006915::apoptotic process;GO:0007249::I-kappaB kinase/NF-kappaB signaling;GO:0007253::cytoplasmic sequestering of NF-kappaB;GO:0008134::transcription factor binding;GO:0008…	.	.	GO:0000060::protein import into nucleus, translocation;GO:0005515::protein binding;GO:0005622::intracellular;GO:0005634::nucleus;GO:0005654::nucleoplasm;GO:0005737::cytoplasm;GO:0005829::cytosol;GO:0005886::plasma membrane;GO:0006915::apoptotic process;GO:0007249::I-kappaB kinase/NF-kappaB signaling;GO:0007253::cytoplasmic sequestering of NF-kappaB;GO:0008134::transcription factor binding;GO:0008…
14	35403268	35403269	MEX3A_IP_peak_195	37.093	1477	35401511	35404746	ENSG00000100906	NFKBIA	-	1	ENSG00000259022	DNAJC8P1	26991	ENSG00000240023	AL133163.1	14199	ENSG00000100906	NFKBIA	Exon3	Exon3	Exon3	GO:0000060::protein import into nucleus, translocation;GO:0005515::protein binding;GO:0005622::intracellular;GO:0005634::nucleus;GO:0005654::nucleoplasm;GO:0005737::cytoplasm;GO:0005829::cytosol;GO:0005886::plasma membrane;GO:0006915::apoptotic process;GO:0007249::I-kappaB kinase/NF-kappaB signaling;GO:0007253::cytoplasmic sequestering of NF-kappaB;GO:0008134::transcription factor binding;GO:0008…	.	.	GO:0000060::protein import into nucleus, translocation;GO:0005515::protein binding;GO:0005622::intracellular;GO:0005634::nucleus;GO:0005654::nucleoplasm;GO:0005737::cytoplasm;GO:0005829::cytosol;GO:0005886::plasma membrane;GO:0006915::apoptotic process;GO:0007249::I-kappaB kinase/NF-kappaB signaling;GO:0007253::cytoplasmic sequestering of NF-kappaB;GO:0008134::transcription factor binding;GO:0008…
14	35404604	35404605	MEX3A_IP_peak_196	44.0877	141	35401511	35404746	ENSG00000100906	NFKBIA	-	1	ENSG00000259022	DNAJC8P1	25655	ENSG00000240023	AL133163.1	15535	ENSG00000100906	NFKBIA	Exon1	Exon1	Exon1	GO:0000060::protein import into nucleus, translocation;GO:0005515::protein binding;GO:0005622::intracellular;GO:0005634::nucleus;GO:0005654::nucleoplasm;GO:0005737::cytoplasm;GO:0005829::cytosol;GO:0005886::plasma membrane;GO:0006915::apoptotic process;GO:0007249::I-kappaB kinase/NF-kappaB signaling;GO:0007253::cytoplasmic sequestering of NF-kappaB;GO:0008134::transcription factor binding;GO:0008…	.	.	GO:0000060::protein import into nucleus, translocation;GO:0005515::protein binding;GO:0005622::intracellular;GO:0005634::nucleus;GO:0005654::nucleoplasm;GO:0005737::cytoplasm;GO:0005829::cytosol;GO:0005886::plasma membrane;GO:0006915::apoptotic process;GO:0007249::I-kappaB kinase/NF-kappaB signaling;GO:0007253::cytoplasmic sequestering of NF-kappaB;GO:0008134::transcription factor binding;GO:0008…
20	47209591	47209592	MEX3A_IP_peak_349	1.93913	42624	47166967	47167058	ENSG00000264901	MIR3616	+	1	ENSG00000267882	AL031666.2	108910	ENSG00000215450	AL022342.1	47891	ENSG00000101040	ZMYND8	UTR3	UTR3	UTR3	.	.	.	GO:0003714::transcription corepressor activity;GO:0005515::protein binding;GO:0005634::nucleus;GO:0005737::cytoplasm;GO:0006355::regulation of transcription, DNA-templated;GO:0030336::negative regulation of cell migration;GO:0035064::methylated histone binding;GO:0043197::dendritic spine;GO:0043198::dendritic shaft;GO:0046872::metal ion binding;GO:0047485::protein N-terminus binding;GO:0051491::p…
20	47210740	47210741	MEX3A_IP_peak_350	1.93913	43773	47166967	47167058	ENSG00000264901	MIR3616	+	1	ENSG00000267882	AL031666.2	107761	ENSG00000215450	AL022342.1	49040	ENSG00000101040	ZMYND8	UTR3	UTR3	UTR3	.	.	.	GO:0003714::transcription corepressor activity;GO:0005515::protein binding;GO:0005634::nucleus;GO:0005737::cytoplasm;GO:0006355::regulation of transcription, DNA-templated;GO:0030336::negative regulation of cell migration;GO:0035064::methylated histone binding;GO:0043197::dendritic spine;GO:0043198::dendritic shaft;GO:0046872::metal ion binding;GO:0047485::protein N-terminus binding;GO:0051491::p…
8	115414898	115414899	MEX3A_IP_peak_617	2.11758	-94703	115509602	115511325	ENSG00000227170	AF178030.1	+	1	ENSG00000227170	AF178030.1	94703	ENSG00000253756	CARSP2	622969	ENSG00000104447	TRPS1	LastExon	LastExon	LastExon	.	.	.	GO:0000122::negative regulation of transcription from RNA polymerase II promoter;GO:0000790::nuclear chromatin;GO:0000977::RNA polymerase II regulatory region sequence-specific DNA binding;GO:0000981::sequence-specific DNA binding RNA polymerase II transcription factor activity;GO:0001227::RNA polymerase II transcription regulatory region sequence-specific DNA binding transcription factor activit…
8	115587347	115587348	MEX3A_IP_peak_618b	4.74186	77745	115509602	115511325	ENSG00000227170	AF178030.1	+	1	ENSG00000147679	UTP23	1179155	ENSG00000253756	CARSP2	795418	ENSG00000104447	TRPS1	Exon5	Exon5	Exon5	.	GO:0000480::endonucleolytic cleavage in 5'-ETS of tricistronic rRNA transcript (SSU-rRNA, 5.8S rRNA, LSU-rRNA);GO:0003723::RNA binding;GO:0003730::mRNA 3'-UTR binding;GO:0005515::protein binding;GO:0005634::nucleus;GO:0005730::nucleolus;GO:0006364::rRNA processing;GO:0032040::small-subunit processome;GO:0042254::ribosome biogenesis;GO:0048027::mRNA 5'-UTR binding;GO:0070181::small ribosomal subun…	.	GO:0000122::negative regulation of transcription from RNA polymerase II promoter;GO:0000790::nuclear chromatin;GO:0000977::RNA polymerase II regulatory region sequence-specific DNA binding;GO:0000981::sequence-specific DNA binding RNA polymerase II transcription factor activity;GO:0001227::RNA polymerase II transcription regulatory region sequence-specific DNA binding transcription factor activit…
8	115411474	115411475	MEX3A_IP_peak_615	1.75784	-98127	115509602	115511325	ENSG00000227170	AF178030.1	+	1	ENSG00000227170	AF178030.1	98127	ENSG00000253756	CARSP2	619545	ENSG00000104447	TRPS1	UTR3	UTR3	UTR3	.	.	.	GO:0000122::negative regulation of transcription from RNA polymerase II promoter;GO:0000790::nuclear chromatin;GO:0000977::RNA polymerase II regulatory region sequence-specific DNA binding;GO:0000981::sequence-specific DNA binding RNA polymerase II transcription factor activity;GO:0001227::RNA polymerase II transcription regulatory region sequence-specific DNA binding transcription factor activit…
8	115413543	115413544	MEX3A_IP_peak_616	1.57749	-96058	115509602	115511325	ENSG00000227170	AF178030.1	+	1	ENSG00000227170	AF178030.1	96058	ENSG00000253756	CARSP2	621614	ENSG00000104447	TRPS1	UTR3	UTR3	UTR3	.	.	.	GO:0000122::negative regulation of transcription from RNA polymerase II promoter;GO:0000790::nuclear chromatin;GO:0000977::RNA polymerase II regulatory region sequence-specific DNA binding;GO:0000981::sequence-specific DNA binding RNA polymerase II transcription factor activity;GO:0001227::RNA polymerase II transcription regulatory region sequence-specific DNA binding transcription factor activit…
8	115587151	115587152	MEX3A_IP_peak_618a	1.53452	77549	115509602	115511325	ENSG00000227170	AF178030.1	+	1	ENSG00000147679	UTP23	1179351	ENSG00000253756	CARSP2	795222	ENSG00000104447	TRPS1	Exon5	Exon5	Exon5	.	GO:0000480::endonucleolytic cleavage in 5'-ETS of tricistronic rRNA transcript (SSU-rRNA, 5.8S rRNA, LSU-rRNA);GO:0003723::RNA binding;GO:0003730::mRNA 3'-UTR binding;GO:0005515::protein binding;GO:0005634::nucleus;GO:0005730::nucleolus;GO:0006364::rRNA processing;GO:0032040::small-subunit processome;GO:0042254::ribosome biogenesis;GO:0048027::mRNA 5'-UTR binding;GO:0070181::small ribosomal subun…	.	GO:0000122::negative regulation of transcription from RNA polymerase II promoter;GO:0000790::nuclear chromatin;GO:0000977::RNA polymerase II regulatory region sequence-specific DNA binding;GO:0000981::sequence-specific DNA binding RNA polymerase II transcription factor activity;GO:0001227::RNA polymerase II transcription regulatory region sequence-specific DNA binding transcription factor activit…
8	115603990	115603991	MEX3A_IP_peak_619	3.6478	65010	115408496	115669001	ENSG00000104447	TRPS1	-	1	ENSG00000147679	UTP23	1162512	ENSG00000253756	CARSP2	812061	ENSG00000104447	TRPS1	Exon4	Exon4	Exon4	GO:0000122::negative regulation of transcription from RNA polymerase II promoter;GO:0000790::nuclear chromatin;GO:0000977::RNA polymerase II regulatory region sequence-specific DNA binding;GO:0000981::sequence-specific DNA binding RNA polymerase II transcription factor activity;GO:0001227::RNA polymerase II transcription regulatory region sequence-specific DNA binding transcription factor activit…	GO:0000480::endonucleolytic cleavage in 5'-ETS of tricistronic rRNA transcript (SSU-rRNA, 5.8S rRNA, LSU-rRNA);GO:0003723::RNA binding;GO:0003730::mRNA 3'-UTR binding;GO:0005515::protein binding;GO:0005634::nucleus;GO:0005730::nucleolus;GO:0006364::rRNA processing;GO:0032040::small-subunit processome;GO:0042254::ribosome biogenesis;GO:0048027::mRNA 5'-UTR binding;GO:0070181::small ribosomal subun…	.	GO:0000122::negative regulation of transcription from RNA polymerase II promoter;GO:0000790::nuclear chromatin;GO:0000977::RNA polymerase II regulatory region sequence-specific DNA binding;GO:0000981::sequence-specific DNA binding RNA polymerase II transcription factor activity;GO:0001227::RNA polymerase II transcription regulatory region sequence-specific DNA binding transcription factor activit…
8	1956882	1956883	MEX3A_IP_peak_567a	4.67678	6248	1957921	1963131	ENSG00000285957	AC019257.7	-	2	ENSG00000253696	KBTBD11-OT1	14514	ENSG00000253982	AC100810.1	192543	ENSG00000104728	ARHGEF10	LastExon	LastExon	LastExon	.	.	.	GO:0005085::guanyl-nucleotide exchange factor activity;GO:0005089::Rho guanyl-nucleotide exchange factor activity;GO:0005515::protein binding;GO:0005813::centrosome;GO:0005829::cytosol;GO:0019894::kinesin binding;GO:0022011::myelination in peripheral nervous system;GO:0030036::actin cytoskeleton organization;GO:0035023::regulation of Rho protein signal transduction;GO:0051298::centrosome duplicat…
8	1957085	1957086	MEX3A_IP_peak_567b	2.22602	6045	1957921	1963131	ENSG00000285957	AC019257.7	-	2	ENSG00000253696	KBTBD11-OT1	14311	ENSG00000253982	AC100810.1	192746	ENSG00000104728	ARHGEF10	LastExon	LastExon	LastExon	.	.	.	GO:0005085::guanyl-nucleotide exchange factor activity;GO:0005089::Rho guanyl-nucleotide exchange factor activity;GO:0005515::protein binding;GO:0005813::centrosome;GO:0005829::cytosol;GO:0019894::kinesin binding;GO:0022011::myelination in peripheral nervous system;GO:0030036::actin cytoskeleton organization;GO:0035023::regulation of Rho protein signal transduction;GO:0051298::centrosome duplicat…
7	30612169	30612170	MEX3A_IP_peak_555	4.67678	17488	30594681	30634033	ENSG00000106105	GARS	+	1	ENSG00000241644	INMT	139965	ENSG00000196295	GARS-DT	47552	ENSG00000106105	GARS	Exon8	Exon8	Exon8	GO:0000166::nucleotide binding;GO:0004081::bis(5'-nucleosyl)-tetraphosphatase (asymmetrical) activity;GO:0004812::aminoacyl-tRNA ligase activity;GO:0004820::glycine-tRNA ligase activity;GO:0005515::protein binding;GO:0005524::ATP binding;GO:0005576::extracellular region;GO:0005737::cytoplasm;GO:0005739::mitochondrion;GO:0005759::mitochondrial matrix;GO:0005829::cytosol;GO:0006412::translation;GO:…	GO:0004790::thioether S-methyltransferase activity;GO:0005515::protein binding;GO:0005737::cytoplasm;GO:0005829::cytosol;GO:0008168::methyltransferase activity;GO:0009308::amine metabolic process;GO:0009636::response to toxic substance;GO:0016740::transferase activity;GO:0030748::amine N-methyltransferase activity;GO:0032259::methylation;GO:0102707::NA	.	GO:0000166::nucleotide binding;GO:0004081::bis(5'-nucleosyl)-tetraphosphatase (asymmetrical) activity;GO:0004812::aminoacyl-tRNA ligase activity;GO:0004820::glycine-tRNA ligase activity;GO:0005515::protein binding;GO:0005524::ATP binding;GO:0005576::extracellular region;GO:0005737::cytoplasm;GO:0005739::mitochondrion;GO:0005759::mitochondrial matrix;GO:0005829::cytosol;GO:0006412::translation;GO:…
7	2375476	2375477	MEX3A_IP_peak_542	5.31187	2358	2373118	2380740	ENSG00000106263	EIF3B	+	1	ENSG00000230914	AC004840.1	8644	ENSG00000106266	SNX8	61012	ENSG00000106263	EIF3B	Exon1	Exon1	Exon1	GO:0001732::formation of cytoplasmic translation initiation complex;GO:0002183::cytoplasmic translational initiation;GO:0003676::nucleic acid binding;GO:0003723::RNA binding;GO:0003743::translation initiation factor activity;GO:0005515::protein binding;GO:0005737::cytoplasm;GO:0005829::cytosol;GO:0005852::eukaryotic translation initiation factor 3 complex;GO:0006412::translation;GO:0006413::trans…	.	GO:0005515::protein binding;GO:0005768::endosome;GO:0005829::cytosol;GO:0006886::intracellular protein transport;GO:0008289::lipid binding;GO:0015031::protein transport;GO:0016020::membrane;GO:0030904::retromer complex;GO:0031901::early endosome membrane;GO:0034498::early endosome to Golgi transport;GO:0035091::phosphatidylinositol binding;GO:0042147::retrograde transport, endosome to Golgi;GO:00…	GO:0001732::formation of cytoplasmic translation initiation complex;GO:0002183::cytoplasmic translational initiation;GO:0003676::nucleic acid binding;GO:0003723::RNA binding;GO:0003743::translation initiation factor activity;GO:0005515::protein binding;GO:0005737::cytoplasm;GO:0005829::cytosol;GO:0005852::eukaryotic translation initiation factor 3 complex;GO:0006412::translation;GO:0006413::trans…
7	2380378	2380379	MEX3A_IP_peak_543	2.42919	-3742	2384121	2388597	ENSG00000230914	AC004840.1	+	1	ENSG00000230914	AC004840.1	3742	ENSG00000106266	SNX8	65914	ENSG00000106263	EIF3B	LastExon	LastExon	LastExon	.	.	GO:0005515::protein binding;GO:0005768::endosome;GO:0005829::cytosol;GO:0006886::intracellular protein transport;GO:0008289::lipid binding;GO:0015031::protein transport;GO:0016020::membrane;GO:0030904::retromer complex;GO:0031901::early endosome membrane;GO:0034498::early endosome to Golgi transport;GO:0035091::phosphatidylinositol binding;GO:0042147::retrograde transport, endosome to Golgi;GO:00…	GO:0001732::formation of cytoplasmic translation initiation complex;GO:0002183::cytoplasmic translational initiation;GO:0003676::nucleic acid binding;GO:0003723::RNA binding;GO:0003743::translation initiation factor activity;GO:0005515::protein binding;GO:0005737::cytoplasm;GO:0005829::cytosol;GO:0005852::eukaryotic translation initiation factor 3 complex;GO:0006412::translation;GO:0006413::trans…
17	47674707	47674708	MEX3A_IP_peak_274	1.36026	7975	47682417	47682683	ENSG00000264558	AC015674.1	-	1	ENSG00000198933	TBKBP1	20556	ENSG00000263766	AC025682.1	25291	ENSG00000108424	KPNB1	Exon15	Exon15	Exon15	.	GO:0002376::immune system process;GO:0005515::protein binding;GO:0016032::viral process;GO:0045087::innate immune response	.	GO:0000060::protein import into nucleus, translocation;GO:0003723::RNA binding;GO:0005515::protein binding;GO:0005576::extracellular region;GO:0005622::intracellular;GO:0005634::nucleus;GO:0005635::nuclear envelope;GO:0005643::nuclear pore;GO:0005654::nucleoplasm;GO:0005737::cytoplasm;GO:0005829::cytosol;GO:0006309::apoptotic DNA fragmentation;GO:0006606::protein import into nucleus;GO:0006607::N…
17	47682897	47682898	MEX3A_IP_peak_277	5.69554	-214	47682417	47682683	ENSG00000264558	AC015674.1	-	1	ENSG00000198933	TBKBP1	12366	ENSG00000264558	AC015674.1	214	ENSG00000108424	KPNB1	UTR3	UTR3	UTR3	.	GO:0002376::immune system process;GO:0005515::protein binding;GO:0016032::viral process;GO:0045087::innate immune response	.	GO:0000060::protein import into nucleus, translocation;GO:0003723::RNA binding;GO:0005515::protein binding;GO:0005576::extracellular region;GO:0005622::intracellular;GO:0005634::nucleus;GO:0005635::nuclear envelope;GO:0005643::nuclear pore;GO:0005654::nucleoplasm;GO:0005737::cytoplasm;GO:0005829::cytosol;GO:0006309::apoptotic DNA fragmentation;GO:0006606::protein import into nucleus;GO:0006607::N…
17	47678376	47678377	MEX3A_IP_peak_275b	1.36026	4306	47682417	47682683	ENSG00000264558	AC015674.1	-	1	ENSG00000198933	TBKBP1	16887	ENSG00000263766	AC025682.1	28960	ENSG00000108424	KPNB1	Exon19	Exon19	Exon19	.	GO:0002376::immune system process;GO:0005515::protein binding;GO:0016032::viral process;GO:0045087::innate immune response	.	GO:0000060::protein import into nucleus, translocation;GO:0003723::RNA binding;GO:0005515::protein binding;GO:0005576::extracellular region;GO:0005622::intracellular;GO:0005634::nucleus;GO:0005635::nuclear envelope;GO:0005643::nuclear pore;GO:0005654::nucleoplasm;GO:0005737::cytoplasm;GO:0005829::cytosol;GO:0006309::apoptotic DNA fragmentation;GO:0006606::protein import into nucleus;GO:0006607::N…
17	47682578	47682579	MEX3A_IP_peak_276	7.93897	104	47682417	47682683	ENSG00000264558	AC015674.1	-	2	ENSG00000198933	TBKBP1	12685	ENSG00000263766	AC025682.1	33162	ENSG00000108424	KPNB1	UTR3	UTR3	UTR3	.	GO:0002376::immune system process;GO:0005515::protein binding;GO:0016032::viral process;GO:0045087::innate immune response	.	GO:0000060::protein import into nucleus, translocation;GO:0003723::RNA binding;GO:0005515::protein binding;GO:0005576::extracellular region;GO:0005622::intracellular;GO:0005634::nucleus;GO:0005635::nuclear envelope;GO:0005643::nuclear pore;GO:0005654::nucleoplasm;GO:0005737::cytoplasm;GO:0005829::cytosol;GO:0006309::apoptotic DNA fragmentation;GO:0006606::protein import into nucleus;GO:0006607::N…
17	47683449	47683450	MEX3A_IP_peak_278	15.9082	-766	47682417	47682683	ENSG00000264558	AC015674.1	-	1	ENSG00000198933	TBKBP1	11814	ENSG00000264558	AC015674.1	766	ENSG00000108424	KPNB1	UTR3	UTR3	UTR3	.	GO:0002376::immune system process;GO:0005515::protein binding;GO:0016032::viral process;GO:0045087::innate immune response	.	GO:0000060::protein import into nucleus, translocation;GO:0003723::RNA binding;GO:0005515::protein binding;GO:0005576::extracellular region;GO:0005622::intracellular;GO:0005634::nucleus;GO:0005635::nuclear envelope;GO:0005643::nuclear pore;GO:0005654::nucleoplasm;GO:0005737::cytoplasm;GO:0005829::cytosol;GO:0006309::apoptotic DNA fragmentation;GO:0006606::protein import into nucleus;GO:0006607::N…
17	47678121	47678122	MEX3A_IP_peak_275a	4.08963	4561	47682417	47682683	ENSG00000264558	AC015674.1	-	1	ENSG00000198933	TBKBP1	17142	ENSG00000263766	AC025682.1	28705	ENSG00000108424	KPNB1	Exon18	Exon18	Exon18	.	GO:0002376::immune system process;GO:0005515::protein binding;GO:0016032::viral process;GO:0045087::innate immune response	.	GO:0000060::protein import into nucleus, translocation;GO:0003723::RNA binding;GO:0005515::protein binding;GO:0005576::extracellular region;GO:0005622::intracellular;GO:0005634::nucleus;GO:0005635::nuclear envelope;GO:0005643::nuclear pore;GO:0005654::nucleoplasm;GO:0005737::cytoplasm;GO:0005829::cytosol;GO:0006309::apoptotic DNA fragmentation;GO:0006606::protein import into nucleus;GO:0006607::N…
4	102616717	102616718	MEX3A_IP_peak_469	1.57884	-45893	102662611	102663073	ENSG00000241981	AF213884.1	+	1	ENSG00000241981	AF213884.1	45893	ENSG00000260651	AF213884.3	115398	ENSG00000109320	NFKB1	UTR3	UTR3	UTR3	.	.	.	GO:0000122::negative regulation of transcription from RNA polymerase II promoter;GO:0000976::transcription regulatory region sequence-specific DNA binding;GO:0000977::RNA polymerase II regulatory region sequence-specific DNA binding;GO:0000980::RNA polymerase II distal enhancer sequence-specific DNA binding;GO:0000981::sequence-specific DNA binding RNA polymerase II transcription factor activity;…
4	1900907	1900908	MEX3A_IP_peak_462	4.09643	1689	1899218	1948818	ENSG00000109685	NSD2	+	1	ENSG00000249784	SCARNA22	73728	ENSG00000168924	LETM1	44660	ENSG00000109685	NSD2	Exon2	Exon2	Exon2	GO:0000122::negative regulation of transcription from RNA polymerase II promoter;GO:0000981::sequence-specific DNA binding RNA polymerase II transcription factor activity;GO:0003149::membranous septum morphogenesis;GO:0003289::atrial septum primum morphogenesis;GO:0003290::atrial septum secundum morphogenesis;GO:0003677::DNA binding;GO:0003682::chromatin binding;GO:0005515::protein binding;GO:000…	.	GO:0005509::calcium ion binding;GO:0005515::protein binding;GO:0005739::mitochondrion;GO:0005743::mitochondrial inner membrane;GO:0006811::ion transport;GO:0006816::calcium ion transport;GO:0006851::mitochondrial calcium ion transport;GO:0015297::antiporter activity;GO:0015369::calcium:proton antiporter activity;GO:0016020::membrane;GO:0016021::integral component of membrane;GO:0034214::protein h…	GO:0000122::negative regulation of transcription from RNA polymerase II promoter;GO:0000981::sequence-specific DNA binding RNA polymerase II transcription factor activity;GO:0003149::membranous septum morphogenesis;GO:0003289::atrial septum primum morphogenesis;GO:0003290::atrial septum secundum morphogenesis;GO:0003677::DNA binding;GO:0003682::chromatin binding;GO:0005515::protein binding;GO:000…
11	118925748	118925749	MEX3A_IP_peak_164b	2.76916	584	118925164	118958554	ENSG00000110375	UPK2	+	1	ENSG00000239726	RN7SL688P	5467	ENSG00000186174	BCL9L	14844	ENSG00000110375	UPK2	Intron1	Intron1	Intron1	GO:0005515::protein binding;GO:0005886::plasma membrane;GO:0005887::integral component of plasma membrane;GO:0007275::multicellular organismal development;GO:0016020::membrane;GO:0016021::integral component of membrane;GO:0016324::apical plasma membrane;GO:0030855::epithelial cell differentiation;GO:0070062::extracellular vesicular exosome	.	GO:0003713::transcription coactivator activity;GO:0005634::nucleus;GO:0005654::nucleoplasm;GO:0005730::nucleolus;GO:0008013::beta-catenin binding;GO:0010718::positive regulation of epithelial to mesenchymal transition;GO:0022604::regulation of cell morphogenesis;GO:0030512::negative regulation of transforming growth factor beta receptor signaling pathway;GO:0035019::somatic stem cell maintenance;…	GO:0005515::protein binding;GO:0005886::plasma membrane;GO:0005887::integral component of plasma membrane;GO:0007275::multicellular organismal development;GO:0016020::membrane;GO:0016021::integral component of membrane;GO:0016324::apical plasma membrane;GO:0030855::epithelial cell differentiation;GO:0070062::extracellular vesicular exosome
11	118925360	118925361	MEX3A_IP_peak_164a	5.3314	196	118925164	118958554	ENSG00000110375	UPK2	+	1	ENSG00000239726	RN7SL688P	5855	ENSG00000186174	BCL9L	14456	ENSG00000110375	UPK2	Intron1	Intron1	Intron1	GO:0005515::protein binding;GO:0005886::plasma membrane;GO:0005887::integral component of plasma membrane;GO:0007275::multicellular organismal development;GO:0016020::membrane;GO:0016021::integral component of membrane;GO:0016324::apical plasma membrane;GO:0030855::epithelial cell differentiation;GO:0070062::extracellular vesicular exosome	.	GO:0003713::transcription coactivator activity;GO:0005634::nucleus;GO:0005654::nucleoplasm;GO:0005730::nucleolus;GO:0008013::beta-catenin binding;GO:0010718::positive regulation of epithelial to mesenchymal transition;GO:0022604::regulation of cell morphogenesis;GO:0030512::negative regulation of transforming growth factor beta receptor signaling pathway;GO:0035019::somatic stem cell maintenance;…	GO:0005515::protein binding;GO:0005886::plasma membrane;GO:0005887::integral component of plasma membrane;GO:0007275::multicellular organismal development;GO:0016020::membrane;GO:0016021::integral component of membrane;GO:0016324::apical plasma membrane;GO:0030855::epithelial cell differentiation;GO:0070062::extracellular vesicular exosome
12	6587840	6587841	MEX3A_IP_peak_179	4.08963	-6231	6581474	6581609	ENSG00000251898	SCARNA11	-	2	ENSG00000219410	AC125494.1	78807	ENSG00000251898	SCARNA11	6231	ENSG00000111642	CHD4	Exon24	Exon24	Exon24	.	.	.	GO:0000166::nucleotide binding;GO:0000790::nuclear chromatin;GO:0000978::RNA polymerase II core promoter proximal region sequence-specific DNA binding;GO:0000980::RNA polymerase II distal enhancer sequence-specific DNA binding;GO:0001103::RNA polymerase II repressing transcription factor binding;GO:0003677::DNA binding;GO:0004003::ATP-dependent DNA helicase activity;GO:0004386::helicase activity;…
12	6578477	6578478	MEX3A_IP_peak_177	6.71103	-144	6578622	6584739	ENSG00000247853	AC006064.2	+	2	ENSG00000247853	AC006064.2	144	ENSG00000111641	NOP2	9786	ENSG00000111642	CHD4	Exon35	Exon35	Exon35	.	.	GO:0000027::ribosomal large subunit assembly;GO:0003723::RNA binding;GO:0005515::protein binding;GO:0005634::nucleus;GO:0005654::nucleoplasm;GO:0005730::nucleolus;GO:0006357::regulation of transcription from RNA polymerase II promoter;GO:0006364::rRNA processing;GO:0008168::methyltransferase activity;GO:0008284::positive regulation of cell proliferation;GO:0008757::S-adenosylmethionine-dependent …	GO:0000166::nucleotide binding;GO:0000790::nuclear chromatin;GO:0000978::RNA polymerase II core promoter proximal region sequence-specific DNA binding;GO:0000980::RNA polymerase II distal enhancer sequence-specific DNA binding;GO:0001103::RNA polymerase II repressing transcription factor binding;GO:0003677::DNA binding;GO:0004003::ATP-dependent DNA helicase activity;GO:0004386::helicase activity;…
12	6581125	6581126	MEX3A_IP_peak_178	4.67678	483	6581474	6581609	ENSG00000251898	SCARNA11	-	3	ENSG00000219410	AC125494.1	85522	ENSG00000111641	NOP2	12434	ENSG00000111642	CHD4	Exon33	Exon33	Exon33	.	.	GO:0000027::ribosomal large subunit assembly;GO:0003723::RNA binding;GO:0005515::protein binding;GO:0005634::nucleus;GO:0005654::nucleoplasm;GO:0005730::nucleolus;GO:0006357::regulation of transcription from RNA polymerase II promoter;GO:0006364::rRNA processing;GO:0008168::methyltransferase activity;GO:0008284::positive regulation of cell proliferation;GO:0008757::S-adenosylmethionine-dependent …	GO:0000166::nucleotide binding;GO:0000790::nuclear chromatin;GO:0000978::RNA polymerase II core promoter proximal region sequence-specific DNA binding;GO:0000980::RNA polymerase II distal enhancer sequence-specific DNA binding;GO:0001103::RNA polymerase II repressing transcription factor binding;GO:0003677::DNA binding;GO:0004003::ATP-dependent DNA helicase activity;GO:0004386::helicase activity;…
12	6598013	6598014	MEX3A_IP_peak_180	3.7139	9353	6556886	6607367	ENSG00000285238	AC006064.6	-	2	ENSG00000219410	AC125494.1	68634	ENSG00000251898	SCARNA11	16404	ENSG00000111642	CHD4	Exon12	Exon12	Exon12	.	.	.	GO:0000166::nucleotide binding;GO:0000790::nuclear chromatin;GO:0000978::RNA polymerase II core promoter proximal region sequence-specific DNA binding;GO:0000980::RNA polymerase II distal enhancer sequence-specific DNA binding;GO:0001103::RNA polymerase II repressing transcription factor binding;GO:0003677::DNA binding;GO:0004003::ATP-dependent DNA helicase activity;GO:0004386::helicase activity;…
6	149075811	149075812	MEX3A_IP_peak_540b	1.61543	36860	149112009	149112672	ENSG00000219487	AL603766.1	-	1	ENSG00000228408	AL031056.1	142124	ENSG00000236591	AL357992.1	43238	ENSG00000111962	UST	UTR3	UTR3	UTR3	.	.	.	GO:0000139::Golgi membrane;GO:0005794::Golgi apparatus;GO:0006477::protein sulfation;GO:0008146::sulfotransferase activity;GO:0016020::membrane;GO:0016021::integral component of membrane;GO:0016740::transferase activity;GO:0030010::establishment of cell polarity;GO:0030208::dermatan sulfate biosynthetic process;GO:0050770::regulation of axonogenesis
6	149076027	149076028	MEX3A_IP_peak_540c	4.08963	36644	149112009	149112672	ENSG00000219487	AL603766.1	-	1	ENSG00000228408	AL031056.1	141908	ENSG00000236591	AL357992.1	43454	ENSG00000111962	UST	UTR3	UTR3	UTR3	.	.	.	GO:0000139::Golgi membrane;GO:0005794::Golgi apparatus;GO:0006477::protein sulfation;GO:0008146::sulfotransferase activity;GO:0016020::membrane;GO:0016021::integral component of membrane;GO:0016740::transferase activity;GO:0030010::establishment of cell polarity;GO:0030208::dermatan sulfate biosynthetic process;GO:0050770::regulation of axonogenesis
6	149074156	149074157	MEX3A_IP_peak_539b	5.14884	38515	149112009	149112672	ENSG00000219487	AL603766.1	-	1	ENSG00000228408	AL031056.1	143779	ENSG00000236591	AL357992.1	41583	ENSG00000111962	UST	UTR3	UTR3	UTR3	.	.	.	GO:0000139::Golgi membrane;GO:0005794::Golgi apparatus;GO:0006477::protein sulfation;GO:0008146::sulfotransferase activity;GO:0016020::membrane;GO:0016021::integral component of membrane;GO:0016740::transferase activity;GO:0030010::establishment of cell polarity;GO:0030208::dermatan sulfate biosynthetic process;GO:0050770::regulation of axonogenesis
6	149075661	149075662	MEX3A_IP_peak_540a	2.57355	37010	149112009	149112672	ENSG00000219487	AL603766.1	-	1	ENSG00000228408	AL031056.1	142274	ENSG00000236591	AL357992.1	43088	ENSG00000111962	UST	UTR3	UTR3	UTR3	.	.	.	GO:0000139::Golgi membrane;GO:0005794::Golgi apparatus;GO:0006477::protein sulfation;GO:0008146::sulfotransferase activity;GO:0016020::membrane;GO:0016021::integral component of membrane;GO:0016740::transferase activity;GO:0030010::establishment of cell polarity;GO:0030208::dermatan sulfate biosynthetic process;GO:0050770::regulation of axonogenesis
6	148747532	148747533	MEX3A_IP_peak_538	8.41337	204	148747328	149076990	ENSG00000111962	UST	+	1	ENSG00000228408	AL031056.1	470403	ENSG00000231368	RPSAP40	98935	ENSG00000111962	UST	Exon1	Exon1	Exon1	GO:0000139::Golgi membrane;GO:0005794::Golgi apparatus;GO:0006477::protein sulfation;GO:0008146::sulfotransferase activity;GO:0016020::membrane;GO:0016021::integral component of membrane;GO:0016740::transferase activity;GO:0030010::establishment of cell polarity;GO:0030208::dermatan sulfate biosynthetic process;GO:0050770::regulation of axonogenesis	.	.	GO:0000139::Golgi membrane;GO:0005794::Golgi apparatus;GO:0006477::protein sulfation;GO:0008146::sulfotransferase activity;GO:0016020::membrane;GO:0016021::integral component of membrane;GO:0016740::transferase activity;GO:0030010::establishment of cell polarity;GO:0030208::dermatan sulfate biosynthetic process;GO:0050770::regulation of axonogenesis
6	149073948	149073949	MEX3A_IP_peak_539a	10.069	38723	149112009	149112672	ENSG00000219487	AL603766.1	-	1	ENSG00000228408	AL031056.1	143987	ENSG00000236591	AL357992.1	41375	ENSG00000111962	UST	LastExon	LastExon	LastExon	.	.	.	GO:0000139::Golgi membrane;GO:0005794::Golgi apparatus;GO:0006477::protein sulfation;GO:0008146::sulfotransferase activity;GO:0016020::membrane;GO:0016021::integral component of membrane;GO:0016740::transferase activity;GO:0030010::establishment of cell polarity;GO:0030208::dermatan sulfate biosynthetic process;GO:0050770::regulation of axonogenesis
6	36487010	36487011	MEX3A_IP_peak_512	4.34333	-35180	36522191	36522501	ENSG00000239964	RN7SL748P	+	1	ENSG00000239964	RN7SL748P	35180	ENSG00000240733	RN7SL502P	35809	ENSG00000112078	KCTD20	LastExon	LastExon	LastExon	.	.	.	GO:0005737::cytoplasm;GO:0016020::membrane;GO:0016021::integral component of membrane;GO:0042327::positive regulation of phosphorylation
6	36489570	36489571	MEX3A_IP_peak_513	2.00942	-32620	36522191	36522501	ENSG00000239964	RN7SL748P	+	1	ENSG00000239964	RN7SL748P	32620	ENSG00000240733	RN7SL502P	38369	ENSG00000112078	KCTD20	UTR3	UTR3	UTR3	.	.	.	GO:0005737::cytoplasm;GO:0016020::membrane;GO:0016021::integral component of membrane;GO:0042327::positive regulation of phosphorylation
6	20490328	20490329	MEX3A_IP_peak_498	2.63478	-9846	20500175	20500276	ENSG00000201683	RF00019	+	1	ENSG00000201683	RF00019	9846	ENSG00000222431	RNU6-141P	37855	ENSG00000112242	E2F3	LastExon	LastExon	LastExon	.	.	.	GO:0000122::negative regulation of transcription from RNA polymerase II promoter;GO:0000977::RNA polymerase II regulatory region sequence-specific DNA binding;GO:0000981::sequence-specific DNA binding RNA polymerase II transcription factor activity;GO:0000987::core promoter proximal region sequence-specific DNA binding;GO:0001077::RNA polymerase II core promoter proximal region sequence-specific …
6	75255990	75255991	MEX3A_IP_peak_529b	6.08593	-12181	75240445	75243809	ENSG00000112695	COX7A2	-	1	ENSG00000225793	AL080250.1	29042	ENSG00000112695	COX7A2	12181	ENSG00000112697	TMEM30A	UTR3	UTR3	UTR3	GO:0004129::cytochrome-c oxidase activity;GO:0005746::mitochondrial respiratory chain;GO:0009055::electron carrier activity;GO:0016020::membrane;GO:0016021::integral component of membrane;GO:0022900::electron transport chain;GO:1902600::hydrogen ion transmembrane transport	.	GO:0004129::cytochrome-c oxidase activity;GO:0005746::mitochondrial respiratory chain;GO:0009055::electron carrier activity;GO:0016020::membrane;GO:0016021::integral component of membrane;GO:0022900::electron transport chain;GO:1902600::hydrogen ion transmembrane transport	GO:0005515::protein binding;GO:0005783::endoplasmic reticulum;GO:0005794::Golgi apparatus;GO:0005886::plasma membrane;GO:0006855::drug transmembrane transport;GO:0006869::lipid transport;GO:0010976::positive regulation of neuron projection development;GO:0015247::aminophospholipid transporter activity;GO:0015914::phospholipid transport;GO:0015917::aminophospholipid transport;GO:0016020::membrane;…
6	75259412	75259413	MEX3A_IP_peak_531	4.67678	-15603	75240445	75243809	ENSG00000112695	COX7A2	-	1	ENSG00000225793	AL080250.1	25620	ENSG00000112695	COX7A2	15603	ENSG00000112697	TMEM30A	Exon5	Exon5	Exon5	GO:0004129::cytochrome-c oxidase activity;GO:0005746::mitochondrial respiratory chain;GO:0009055::electron carrier activity;GO:0016020::membrane;GO:0016021::integral component of membrane;GO:0022900::electron transport chain;GO:1902600::hydrogen ion transmembrane transport	.	GO:0004129::cytochrome-c oxidase activity;GO:0005746::mitochondrial respiratory chain;GO:0009055::electron carrier activity;GO:0016020::membrane;GO:0016021::integral component of membrane;GO:0022900::electron transport chain;GO:1902600::hydrogen ion transmembrane transport	GO:0005515::protein binding;GO:0005783::endoplasmic reticulum;GO:0005794::Golgi apparatus;GO:0005886::plasma membrane;GO:0006855::drug transmembrane transport;GO:0006869::lipid transport;GO:0010976::positive regulation of neuron projection development;GO:0015247::aminophospholipid transporter activity;GO:0015914::phospholipid transport;GO:0015917::aminophospholipid transport;GO:0016020::membrane;…
6	75254430	75254431	MEX3A_IP_peak_527c	5.11861	-10621	75240445	75243809	ENSG00000112695	COX7A2	-	1	ENSG00000225793	AL080250.1	30602	ENSG00000112695	COX7A2	10621	ENSG00000112697	TMEM30A	UTR3	UTR3	UTR3	GO:0004129::cytochrome-c oxidase activity;GO:0005746::mitochondrial respiratory chain;GO:0009055::electron carrier activity;GO:0016020::membrane;GO:0016021::integral component of membrane;GO:0022900::electron transport chain;GO:1902600::hydrogen ion transmembrane transport	.	GO:0004129::cytochrome-c oxidase activity;GO:0005746::mitochondrial respiratory chain;GO:0009055::electron carrier activity;GO:0016020::membrane;GO:0016021::integral component of membrane;GO:0022900::electron transport chain;GO:1902600::hydrogen ion transmembrane transport	GO:0005515::protein binding;GO:0005783::endoplasmic reticulum;GO:0005794::Golgi apparatus;GO:0005886::plasma membrane;GO:0006855::drug transmembrane transport;GO:0006869::lipid transport;GO:0010976::positive regulation of neuron projection development;GO:0015247::aminophospholipid transporter activity;GO:0015914::phospholipid transport;GO:0015917::aminophospholipid transport;GO:0016020::membrane;…
6	75253883	75253884	MEX3A_IP_peak_527a	1.39723	-10074	75240445	75243809	ENSG00000112695	COX7A2	-	1	ENSG00000225793	AL080250.1	31149	ENSG00000112695	COX7A2	10074	ENSG00000112697	TMEM30A	UTR3	UTR3	UTR3	GO:0004129::cytochrome-c oxidase activity;GO:0005746::mitochondrial respiratory chain;GO:0009055::electron carrier activity;GO:0016020::membrane;GO:0016021::integral component of membrane;GO:0022900::electron transport chain;GO:1902600::hydrogen ion transmembrane transport	.	GO:0004129::cytochrome-c oxidase activity;GO:0005746::mitochondrial respiratory chain;GO:0009055::electron carrier activity;GO:0016020::membrane;GO:0016021::integral component of membrane;GO:0022900::electron transport chain;GO:1902600::hydrogen ion transmembrane transport	GO:0005515::protein binding;GO:0005783::endoplasmic reticulum;GO:0005794::Golgi apparatus;GO:0005886::plasma membrane;GO:0006855::drug transmembrane transport;GO:0006869::lipid transport;GO:0010976::positive regulation of neuron projection development;GO:0015247::aminophospholipid transporter activity;GO:0015914::phospholipid transport;GO:0015917::aminophospholipid transport;GO:0016020::membrane;…
6	75258890	75258891	MEX3A_IP_peak_530	23.7631	-15081	75240445	75243809	ENSG00000112695	COX7A2	-	1	ENSG00000225793	AL080250.1	26142	ENSG00000112695	COX7A2	15081	ENSG00000112697	TMEM30A	Exon6	Exon6	Exon6	GO:0004129::cytochrome-c oxidase activity;GO:0005746::mitochondrial respiratory chain;GO:0009055::electron carrier activity;GO:0016020::membrane;GO:0016021::integral component of membrane;GO:0022900::electron transport chain;GO:1902600::hydrogen ion transmembrane transport	.	GO:0004129::cytochrome-c oxidase activity;GO:0005746::mitochondrial respiratory chain;GO:0009055::electron carrier activity;GO:0016020::membrane;GO:0016021::integral component of membrane;GO:0022900::electron transport chain;GO:1902600::hydrogen ion transmembrane transport	GO:0005515::protein binding;GO:0005783::endoplasmic reticulum;GO:0005794::Golgi apparatus;GO:0005886::plasma membrane;GO:0006855::drug transmembrane transport;GO:0006869::lipid transport;GO:0010976::positive regulation of neuron projection development;GO:0015247::aminophospholipid transporter activity;GO:0015914::phospholipid transport;GO:0015917::aminophospholipid transport;GO:0016020::membrane;…
6	75255167	75255168	MEX3A_IP_peak_528	6.38949	-11358	75240445	75243809	ENSG00000112695	COX7A2	-	1	ENSG00000225793	AL080250.1	29865	ENSG00000112695	COX7A2	11358	ENSG00000112697	TMEM30A	UTR3	UTR3	UTR3	GO:0004129::cytochrome-c oxidase activity;GO:0005746::mitochondrial respiratory chain;GO:0009055::electron carrier activity;GO:0016020::membrane;GO:0016021::integral component of membrane;GO:0022900::electron transport chain;GO:1902600::hydrogen ion transmembrane transport	.	GO:0004129::cytochrome-c oxidase activity;GO:0005746::mitochondrial respiratory chain;GO:0009055::electron carrier activity;GO:0016020::membrane;GO:0016021::integral component of membrane;GO:0022900::electron transport chain;GO:1902600::hydrogen ion transmembrane transport	GO:0005515::protein binding;GO:0005783::endoplasmic reticulum;GO:0005794::Golgi apparatus;GO:0005886::plasma membrane;GO:0006855::drug transmembrane transport;GO:0006869::lipid transport;GO:0010976::positive regulation of neuron projection development;GO:0015247::aminophospholipid transporter activity;GO:0015914::phospholipid transport;GO:0015917::aminophospholipid transport;GO:0016020::membrane;…
6	75284610	75284611	MEX3A_IP_peak_532	9.51112	357	75252924	75284968	ENSG00000112697	TMEM30A	-	1	ENSG00000225793	AL080250.1	422	ENSG00000112695	COX7A2	40801	ENSG00000112697	TMEM30A	Exon1	Exon1	Exon1	GO:0005515::protein binding;GO:0005783::endoplasmic reticulum;GO:0005794::Golgi apparatus;GO:0005886::plasma membrane;GO:0006855::drug transmembrane transport;GO:0006869::lipid transport;GO:0010976::positive regulation of neuron projection development;GO:0015247::aminophospholipid transporter activity;GO:0015914::phospholipid transport;GO:0015917::aminophospholipid transport;GO:0016020::membrane;…	.	GO:0004129::cytochrome-c oxidase activity;GO:0005746::mitochondrial respiratory chain;GO:0009055::electron carrier activity;GO:0016020::membrane;GO:0016021::integral component of membrane;GO:0022900::electron transport chain;GO:1902600::hydrogen ion transmembrane transport	GO:0005515::protein binding;GO:0005783::endoplasmic reticulum;GO:0005794::Golgi apparatus;GO:0005886::plasma membrane;GO:0006855::drug transmembrane transport;GO:0006869::lipid transport;GO:0010976::positive regulation of neuron projection development;GO:0015247::aminophospholipid transporter activity;GO:0015914::phospholipid transport;GO:0015917::aminophospholipid transport;GO:0016020::membrane;…
6	75255812	75255813	MEX3A_IP_peak_529a	1.39723	-12003	75240445	75243809	ENSG00000112695	COX7A2	-	1	ENSG00000225793	AL080250.1	29220	ENSG00000112695	COX7A2	12003	ENSG00000112697	TMEM30A	UTR3	UTR3	UTR3	GO:0004129::cytochrome-c oxidase activity;GO:0005746::mitochondrial respiratory chain;GO:0009055::electron carrier activity;GO:0016020::membrane;GO:0016021::integral component of membrane;GO:0022900::electron transport chain;GO:1902600::hydrogen ion transmembrane transport	.	GO:0004129::cytochrome-c oxidase activity;GO:0005746::mitochondrial respiratory chain;GO:0009055::electron carrier activity;GO:0016020::membrane;GO:0016021::integral component of membrane;GO:0022900::electron transport chain;GO:1902600::hydrogen ion transmembrane transport	GO:0005515::protein binding;GO:0005783::endoplasmic reticulum;GO:0005794::Golgi apparatus;GO:0005886::plasma membrane;GO:0006855::drug transmembrane transport;GO:0006869::lipid transport;GO:0010976::positive regulation of neuron projection development;GO:0015247::aminophospholipid transporter activity;GO:0015914::phospholipid transport;GO:0015917::aminophospholipid transport;GO:0016020::membrane;…
6	75254155	75254156	MEX3A_IP_peak_527b	2.43303	-10346	75240445	75243809	ENSG00000112695	COX7A2	-	1	ENSG00000225793	AL080250.1	30877	ENSG00000112695	COX7A2	10346	ENSG00000112697	TMEM30A	UTR3	UTR3	UTR3	GO:0004129::cytochrome-c oxidase activity;GO:0005746::mitochondrial respiratory chain;GO:0009055::electron carrier activity;GO:0016020::membrane;GO:0016021::integral component of membrane;GO:0022900::electron transport chain;GO:1902600::hydrogen ion transmembrane transport	.	GO:0004129::cytochrome-c oxidase activity;GO:0005746::mitochondrial respiratory chain;GO:0009055::electron carrier activity;GO:0016020::membrane;GO:0016021::integral component of membrane;GO:0022900::electron transport chain;GO:1902600::hydrogen ion transmembrane transport	GO:0005515::protein binding;GO:0005783::endoplasmic reticulum;GO:0005794::Golgi apparatus;GO:0005886::plasma membrane;GO:0006855::drug transmembrane transport;GO:0006869::lipid transport;GO:0010976::positive regulation of neuron projection development;GO:0015247::aminophospholipid transporter activity;GO:0015914::phospholipid transport;GO:0015917::aminophospholipid transport;GO:0016020::membrane;…
6	81745932	81745933	MEX3A_IP_peak_533	8.01816	6775	81745730	81752708	ENSG00000112773	TENT5A	-	1	ENSG00000206886	RF00156	18091	ENSG00000232031	AL078599.2	9579	ENSG00000112773	TENT5A	UTR3	UTR3	UTR3	GO:0003723::RNA binding;GO:0005515::protein binding;GO:0009617::response to bacterium;GO:0016740::transferase activity;GO:0016779::nucleotidyltransferase activity;GO:1990817::NA	.	.	GO:0003723::RNA binding;GO:0005515::protein binding;GO:0009617::response to bacterium;GO:0016740::transferase activity;GO:0016779::nucleotidyltransferase activity;GO:1990817::NA
5	150024413	150024414	MEX3A_IP_peak_482	1.57884	-2492	150021567	150021921	ENSG00000241907	RPS20P4	-	1	ENSG00000214485	RPL7P1	69888	ENSG00000241907	RPS20P4	2492	ENSG00000113716	HMGXB3	Exon8	Exon8	Exon8	.	.	.	GO:0000981::sequence-specific DNA binding RNA polymerase II transcription factor activity;GO:0003677::DNA binding;GO:0005575::cellular_component;GO:0005634::nucleus;GO:0006357::regulation of transcription from RNA polymerase II promoter;GO:0008150::biological_process;GO:0016301::kinase activity;GO:0016310::phosphorylation
3	134361696	134361697	MEX3A_IP_peak_446	9.91097	-5135	134351852	134356561	ENSG00000214289	RPL39P5	-	1	ENSG00000248377	HMGN1P9	23500	ENSG00000214289	RPL39P5	5135	ENSG00000114019	AMOTL2	Exon6	Exon6	Exon6	.	.	.	GO:0003365::establishment of cell polarity involved in ameboidal cell migration;GO:0005515::protein binding;GO:0005768::endosome;GO:0005829::cytosol;GO:0005923::tight junction;GO:0016055::Wnt signaling pathway;GO:0016324::apical plasma membrane;GO:0030036::actin cytoskeleton organization;GO:0030334::regulation of cell migration;GO:0031410::cytoplasmic vesicle;GO:0035329::hippo signaling;GO:004280…
3	134356985	134356986	MEX3A_IP_peak_445	2.4196	-424	134351852	134356561	ENSG00000214289	RPL39P5	-	1	ENSG00000248377	HMGN1P9	28211	ENSG00000214289	RPL39P5	424	ENSG00000114019	AMOTL2	UTR3	UTR3	UTR3	.	.	.	GO:0003365::establishment of cell polarity involved in ameboidal cell migration;GO:0005515::protein binding;GO:0005768::endosome;GO:0005829::cytosol;GO:0005923::tight junction;GO:0016055::Wnt signaling pathway;GO:0016324::apical plasma membrane;GO:0030036::actin cytoskeleton organization;GO:0030334::regulation of cell migration;GO:0031410::cytoplasmic vesicle;GO:0035329::hippo signaling;GO:004280…
3	134370870	134370871	MEX3A_IP_peak_447a	1.77933	-3008	134367804	134367862	ENSG00000277723	MIR6827	-	1	ENSG00000248377	HMGN1P9	14326	ENSG00000277723	MIR6827	3008	ENSG00000114019	AMOTL2	Exon2	Exon2	Exon2	.	.	.	GO:0003365::establishment of cell polarity involved in ameboidal cell migration;GO:0005515::protein binding;GO:0005768::endosome;GO:0005829::cytosol;GO:0005923::tight junction;GO:0016055::Wnt signaling pathway;GO:0016324::apical plasma membrane;GO:0030036::actin cytoskeleton organization;GO:0030334::regulation of cell migration;GO:0031410::cytoplasmic vesicle;GO:0035329::hippo signaling;GO:004280…
3	134371015	134371016	MEX3A_IP_peak_447b	1.37785	-3153	134367804	134367862	ENSG00000277723	MIR6827	-	1	ENSG00000248377	HMGN1P9	14181	ENSG00000277723	MIR6827	3153	ENSG00000114019	AMOTL2	Exon2	Exon2	Exon2	.	.	.	GO:0003365::establishment of cell polarity involved in ameboidal cell migration;GO:0005515::protein binding;GO:0005768::endosome;GO:0005829::cytosol;GO:0005923::tight junction;GO:0016055::Wnt signaling pathway;GO:0016324::apical plasma membrane;GO:0030036::actin cytoskeleton organization;GO:0030334::regulation of cell migration;GO:0031410::cytoplasmic vesicle;GO:0035329::hippo signaling;GO:004280…
3	183651133	183651134	MEX3A_IP_peak_448	4.0949	15510	183635623	183684477	ENSG00000114796	KLHL24	+	1	ENSG00000163872	YEATS2	46684	ENSG00000172578	KLHL6	95444	ENSG00000114796	KLHL24	Exon4	Exon4	Exon4	GO:0005515::protein binding;GO:0005737::cytoplasm;GO:0005912::adherens junction;GO:0016567::protein ubiquitination;GO:0030054::cell junction;GO:0030057::desmosome;GO:0030424::axon;GO:0031463::Cul3-RING ubiquitin ligase complex;GO:0042995::cell projection;GO:0043204::perikaryon;GO:0045109::intermediate filament organization;GO:0051865::protein autoubiquitination;GO:2000312::regulation of kainate s…	GO:0000122::negative regulation of transcription from RNA polymerase II promoter;GO:0000981::sequence-specific DNA binding RNA polymerase II transcription factor activity;GO:0005515::protein binding;GO:0005634::nucleus;GO:0005671::Ada2/Gcn5/Ada3 transcription activator complex;GO:0006355::regulation of transcription, DNA-templated;GO:0017025::TBP-class protein binding;GO:0042393::histone binding;…	GO:0002467::germinal center formation;GO:0005515::protein binding;GO:0009617::response to bacterium;GO:0050853::B cell receptor signaling pathway	GO:0005515::protein binding;GO:0005737::cytoplasm;GO:0005912::adherens junction;GO:0016567::protein ubiquitination;GO:0030054::cell junction;GO:0030057::desmosome;GO:0030424::axon;GO:0031463::Cul3-RING ubiquitin ligase complex;GO:0042995::cell projection;GO:0043204::perikaryon;GO:0045109::intermediate filament organization;GO:0051865::protein autoubiquitination;GO:2000312::regulation of kainate s…
3	184331534	184331535	MEX3A_IP_peak_459b	6.87296	-5670	184337205	184348421	ENSG00000175182	FAM131A	+	1	ENSG00000175182	FAM131A	5670	ENSG00000163888	CAMK2N2	70071	ENSG00000114867	EIF4G1	Exon29	Exon29	Exon29	GO:0005576::extracellular region	GO:0005576::extracellular region	GO:0004860::protein kinase inhibitor activity;GO:0005634::nucleus;GO:0005737::cytoplasm;GO:0005813::centrosome;GO:0005829::cytosol;GO:0006469::negative regulation of protein kinase activity;GO:0008427::calcium-dependent protein kinase inhibitor activity;GO:0019901::protein kinase binding	GO:0000184::nuclear-transcribed mRNA catabolic process, nonsense-mediated decay;GO:0001662::behavioral fear response;GO:0002191::cap-dependent translational initiation;GO:0003723::RNA binding;GO:0003729::mRNA binding;GO:0003743::translation initiation factor activity;GO:0005515::protein binding;GO:0005524::ATP binding;GO:0005634::nucleus;GO:0005737::cytoplasm;GO:0005829::cytosol;GO:0005844::polys…
3	184325308	184325309	MEX3A_IP_peak_454b	6.32392	-387	184325696	184325771	ENSG00000212158	SNORD66	+	1	ENSG00000212158	SNORD66	387	ENSG00000163888	CAMK2N2	63845	ENSG00000114867	EIF4G1	Exon18	Exon18	Exon18	.	.	GO:0004860::protein kinase inhibitor activity;GO:0005634::nucleus;GO:0005737::cytoplasm;GO:0005813::centrosome;GO:0005829::cytosol;GO:0006469::negative regulation of protein kinase activity;GO:0008427::calcium-dependent protein kinase inhibitor activity;GO:0019901::protein kinase binding	GO:0000184::nuclear-transcribed mRNA catabolic process, nonsense-mediated decay;GO:0001662::behavioral fear response;GO:0002191::cap-dependent translational initiation;GO:0003723::RNA binding;GO:0003729::mRNA binding;GO:0003743::translation initiation factor activity;GO:0005515::protein binding;GO:0005524::ATP binding;GO:0005634::nucleus;GO:0005737::cytoplasm;GO:0005829::cytosol;GO:0005844::polys…
3	184317410	184317411	MEX3A_IP_peak_449	27.8734	2244	184315166	184335358	ENSG00000114867	EIF4G1	+	1	ENSG00000212158	SNORD66	8285	ENSG00000163888	CAMK2N2	55947	ENSG00000114867	EIF4G1	Exon4	Exon4	Exon4	GO:0000184::nuclear-transcribed mRNA catabolic process, nonsense-mediated decay;GO:0001662::behavioral fear response;GO:0002191::cap-dependent translational initiation;GO:0003723::RNA binding;GO:0003729::mRNA binding;GO:0003743::translation initiation factor activity;GO:0005515::protein binding;GO:0005524::ATP binding;GO:0005634::nucleus;GO:0005737::cytoplasm;GO:0005829::cytosol;GO:0005844::polys…	.	GO:0004860::protein kinase inhibitor activity;GO:0005634::nucleus;GO:0005737::cytoplasm;GO:0005813::centrosome;GO:0005829::cytosol;GO:0006469::negative regulation of protein kinase activity;GO:0008427::calcium-dependent protein kinase inhibitor activity;GO:0019901::protein kinase binding	GO:0000184::nuclear-transcribed mRNA catabolic process, nonsense-mediated decay;GO:0001662::behavioral fear response;GO:0002191::cap-dependent translational initiation;GO:0003723::RNA binding;GO:0003729::mRNA binding;GO:0003743::translation initiation factor activity;GO:0005515::protein binding;GO:0005524::ATP binding;GO:0005634::nucleus;GO:0005737::cytoplasm;GO:0005829::cytosol;GO:0005844::polys…
3	184321751	184321752	MEX3A_IP_peak_450	14.9808	-3944	184325696	184325771	ENSG00000212158	SNORD66	+	1	ENSG00000212158	SNORD66	3944	ENSG00000163888	CAMK2N2	60288	ENSG00000114867	EIF4G1	Exon9	Exon9	Exon9	.	.	GO:0004860::protein kinase inhibitor activity;GO:0005634::nucleus;GO:0005737::cytoplasm;GO:0005813::centrosome;GO:0005829::cytosol;GO:0006469::negative regulation of protein kinase activity;GO:0008427::calcium-dependent protein kinase inhibitor activity;GO:0019901::protein kinase binding	GO:0000184::nuclear-transcribed mRNA catabolic process, nonsense-mediated decay;GO:0001662::behavioral fear response;GO:0002191::cap-dependent translational initiation;GO:0003723::RNA binding;GO:0003729::mRNA binding;GO:0003743::translation initiation factor activity;GO:0005515::protein binding;GO:0005524::ATP binding;GO:0005634::nucleus;GO:0005737::cytoplasm;GO:0005829::cytosol;GO:0005844::polys…
3	184327352	184327353	MEX3A_IP_peak_457a	21.9007	1656	184325696	184325771	ENSG00000212158	SNORD66	+	1	ENSG00000175182	FAM131A	9852	ENSG00000163888	CAMK2N2	65889	ENSG00000114867	EIF4G1	Exon23	Exon23	Exon23	.	GO:0005576::extracellular region	GO:0004860::protein kinase inhibitor activity;GO:0005634::nucleus;GO:0005737::cytoplasm;GO:0005813::centrosome;GO:0005829::cytosol;GO:0006469::negative regulation of protein kinase activity;GO:0008427::calcium-dependent protein kinase inhibitor activity;GO:0019901::protein kinase binding	GO:0000184::nuclear-transcribed mRNA catabolic process, nonsense-mediated decay;GO:0001662::behavioral fear response;GO:0002191::cap-dependent translational initiation;GO:0003723::RNA binding;GO:0003729::mRNA binding;GO:0003743::translation initiation factor activity;GO:0005515::protein binding;GO:0005524::ATP binding;GO:0005634::nucleus;GO:0005737::cytoplasm;GO:0005829::cytosol;GO:0005844::polys…
3	184325551	184325552	MEX3A_IP_peak_454c	6.88387	-144	184325696	184325771	ENSG00000212158	SNORD66	+	1	ENSG00000212158	SNORD66	144	ENSG00000163888	CAMK2N2	64088	ENSG00000114867	EIF4G1	Exon19	Exon19	Exon19	.	.	GO:0004860::protein kinase inhibitor activity;GO:0005634::nucleus;GO:0005737::cytoplasm;GO:0005813::centrosome;GO:0005829::cytosol;GO:0006469::negative regulation of protein kinase activity;GO:0008427::calcium-dependent protein kinase inhibitor activity;GO:0019901::protein kinase binding	GO:0000184::nuclear-transcribed mRNA catabolic process, nonsense-mediated decay;GO:0001662::behavioral fear response;GO:0002191::cap-dependent translational initiation;GO:0003723::RNA binding;GO:0003729::mRNA binding;GO:0003743::translation initiation factor activity;GO:0005515::protein binding;GO:0005524::ATP binding;GO:0005634::nucleus;GO:0005737::cytoplasm;GO:0005829::cytosol;GO:0005844::polys…
3	184326594	184326595	MEX3A_IP_peak_455	8.00581	898	184325696	184325771	ENSG00000212158	SNORD66	+	1	ENSG00000175182	FAM131A	10610	ENSG00000163888	CAMK2N2	65131	ENSG00000114867	EIF4G1	Exon21	Exon21	Exon21	.	GO:0005576::extracellular region	GO:0004860::protein kinase inhibitor activity;GO:0005634::nucleus;GO:0005737::cytoplasm;GO:0005813::centrosome;GO:0005829::cytosol;GO:0006469::negative regulation of protein kinase activity;GO:0008427::calcium-dependent protein kinase inhibitor activity;GO:0019901::protein kinase binding	GO:0000184::nuclear-transcribed mRNA catabolic process, nonsense-mediated decay;GO:0001662::behavioral fear response;GO:0002191::cap-dependent translational initiation;GO:0003723::RNA binding;GO:0003729::mRNA binding;GO:0003743::translation initiation factor activity;GO:0005515::protein binding;GO:0005524::ATP binding;GO:0005634::nucleus;GO:0005737::cytoplasm;GO:0005829::cytosol;GO:0005844::polys…
3	184332007	184332008	MEX3A_IP_peak_459d	17.5419	-5197	184337205	184348421	ENSG00000175182	FAM131A	+	1	ENSG00000175182	FAM131A	5197	ENSG00000163888	CAMK2N2	70544	ENSG00000114867	EIF4G1	Exon31	Exon31	Exon31	GO:0005576::extracellular region	GO:0005576::extracellular region	GO:0004860::protein kinase inhibitor activity;GO:0005634::nucleus;GO:0005737::cytoplasm;GO:0005813::centrosome;GO:0005829::cytosol;GO:0006469::negative regulation of protein kinase activity;GO:0008427::calcium-dependent protein kinase inhibitor activity;GO:0019901::protein kinase binding	GO:0000184::nuclear-transcribed mRNA catabolic process, nonsense-mediated decay;GO:0001662::behavioral fear response;GO:0002191::cap-dependent translational initiation;GO:0003723::RNA binding;GO:0003729::mRNA binding;GO:0003743::translation initiation factor activity;GO:0005515::protein binding;GO:0005524::ATP binding;GO:0005634::nucleus;GO:0005737::cytoplasm;GO:0005829::cytosol;GO:0005844::polys…
3	184331766	184331767	MEX3A_IP_peak_459c	1.88696	-5438	184337205	184348421	ENSG00000175182	FAM131A	+	1	ENSG00000175182	FAM131A	5438	ENSG00000163888	CAMK2N2	70303	ENSG00000114867	EIF4G1	Exon30	Exon30	Exon30	GO:0005576::extracellular region	GO:0005576::extracellular region	GO:0004860::protein kinase inhibitor activity;GO:0005634::nucleus;GO:0005737::cytoplasm;GO:0005813::centrosome;GO:0005829::cytosol;GO:0006469::negative regulation of protein kinase activity;GO:0008427::calcium-dependent protein kinase inhibitor activity;GO:0019901::protein kinase binding	GO:0000184::nuclear-transcribed mRNA catabolic process, nonsense-mediated decay;GO:0001662::behavioral fear response;GO:0002191::cap-dependent translational initiation;GO:0003723::RNA binding;GO:0003729::mRNA binding;GO:0003743::translation initiation factor activity;GO:0005515::protein binding;GO:0005524::ATP binding;GO:0005634::nucleus;GO:0005737::cytoplasm;GO:0005829::cytosol;GO:0005844::polys…
3	184327626	184327627	MEX3A_IP_peak_457b	5.32184	1930	184325696	184325771	ENSG00000212158	SNORD66	+	1	ENSG00000175182	FAM131A	9578	ENSG00000163888	CAMK2N2	66163	ENSG00000114867	EIF4G1	Exon24	Exon24	Exon24	.	GO:0005576::extracellular region	GO:0004860::protein kinase inhibitor activity;GO:0005634::nucleus;GO:0005737::cytoplasm;GO:0005813::centrosome;GO:0005829::cytosol;GO:0006469::negative regulation of protein kinase activity;GO:0008427::calcium-dependent protein kinase inhibitor activity;GO:0019901::protein kinase binding	GO:0000184::nuclear-transcribed mRNA catabolic process, nonsense-mediated decay;GO:0001662::behavioral fear response;GO:0002191::cap-dependent translational initiation;GO:0003723::RNA binding;GO:0003729::mRNA binding;GO:0003743::translation initiation factor activity;GO:0005515::protein binding;GO:0005524::ATP binding;GO:0005634::nucleus;GO:0005737::cytoplasm;GO:0005829::cytosol;GO:0005844::polys…
3	184322404	184322405	MEX3A_IP_peak_451a	4.04716	-3291	184325696	184325771	ENSG00000212158	SNORD66	+	1	ENSG00000212158	SNORD66	3291	ENSG00000163888	CAMK2N2	60941	ENSG00000114867	EIF4G1	Exon10	Exon10	Exon10	.	.	GO:0004860::protein kinase inhibitor activity;GO:0005634::nucleus;GO:0005737::cytoplasm;GO:0005813::centrosome;GO:0005829::cytosol;GO:0006469::negative regulation of protein kinase activity;GO:0008427::calcium-dependent protein kinase inhibitor activity;GO:0019901::protein kinase binding	GO:0000184::nuclear-transcribed mRNA catabolic process, nonsense-mediated decay;GO:0001662::behavioral fear response;GO:0002191::cap-dependent translational initiation;GO:0003723::RNA binding;GO:0003729::mRNA binding;GO:0003743::translation initiation factor activity;GO:0005515::protein binding;GO:0005524::ATP binding;GO:0005634::nucleus;GO:0005737::cytoplasm;GO:0005829::cytosol;GO:0005844::polys…
3	184322888	184322889	MEX3A_IP_peak_451c	10.5767	-2807	184325696	184325771	ENSG00000212158	SNORD66	+	1	ENSG00000212158	SNORD66	2807	ENSG00000163888	CAMK2N2	61425	ENSG00000114867	EIF4G1	Exon12	Exon12	Exon12	.	.	GO:0004860::protein kinase inhibitor activity;GO:0005634::nucleus;GO:0005737::cytoplasm;GO:0005813::centrosome;GO:0005829::cytosol;GO:0006469::negative regulation of protein kinase activity;GO:0008427::calcium-dependent protein kinase inhibitor activity;GO:0019901::protein kinase binding	GO:0000184::nuclear-transcribed mRNA catabolic process, nonsense-mediated decay;GO:0001662::behavioral fear response;GO:0002191::cap-dependent translational initiation;GO:0003723::RNA binding;GO:0003729::mRNA binding;GO:0003743::translation initiation factor activity;GO:0005515::protein binding;GO:0005524::ATP binding;GO:0005634::nucleus;GO:0005737::cytoplasm;GO:0005829::cytosol;GO:0005844::polys…
3	184328701	184328702	MEX3A_IP_peak_458	3.49009	3005	184325696	184325771	ENSG00000212158	SNORD66	+	1	ENSG00000175182	FAM131A	8503	ENSG00000163888	CAMK2N2	67238	ENSG00000114867	EIF4G1	Exon26	Exon26	Exon26	.	GO:0005576::extracellular region	GO:0004860::protein kinase inhibitor activity;GO:0005634::nucleus;GO:0005737::cytoplasm;GO:0005813::centrosome;GO:0005829::cytosol;GO:0006469::negative regulation of protein kinase activity;GO:0008427::calcium-dependent protein kinase inhibitor activity;GO:0019901::protein kinase binding	GO:0000184::nuclear-transcribed mRNA catabolic process, nonsense-mediated decay;GO:0001662::behavioral fear response;GO:0002191::cap-dependent translational initiation;GO:0003723::RNA binding;GO:0003729::mRNA binding;GO:0003743::translation initiation factor activity;GO:0005515::protein binding;GO:0005524::ATP binding;GO:0005634::nucleus;GO:0005737::cytoplasm;GO:0005829::cytosol;GO:0005844::polys…
3	184324266	184324267	MEX3A_IP_peak_453	21.6867	-1429	184325696	184325771	ENSG00000212158	SNORD66	+	1	ENSG00000212158	SNORD66	1429	ENSG00000163888	CAMK2N2	62803	ENSG00000114867	EIF4G1	Exon16	Exon16	Exon16	.	.	GO:0004860::protein kinase inhibitor activity;GO:0005634::nucleus;GO:0005737::cytoplasm;GO:0005813::centrosome;GO:0005829::cytosol;GO:0006469::negative regulation of protein kinase activity;GO:0008427::calcium-dependent protein kinase inhibitor activity;GO:0019901::protein kinase binding	GO:0000184::nuclear-transcribed mRNA catabolic process, nonsense-mediated decay;GO:0001662::behavioral fear response;GO:0002191::cap-dependent translational initiation;GO:0003723::RNA binding;GO:0003729::mRNA binding;GO:0003743::translation initiation factor activity;GO:0005515::protein binding;GO:0005524::ATP binding;GO:0005634::nucleus;GO:0005737::cytoplasm;GO:0005829::cytosol;GO:0005844::polys…
3	184322620	184322621	MEX3A_IP_peak_451b	18.5069	-3075	184325696	184325771	ENSG00000212158	SNORD66	+	1	ENSG00000212158	SNORD66	3075	ENSG00000163888	CAMK2N2	61157	ENSG00000114867	EIF4G1	Exon11	Exon11	Exon11	.	.	GO:0004860::protein kinase inhibitor activity;GO:0005634::nucleus;GO:0005737::cytoplasm;GO:0005813::centrosome;GO:0005829::cytosol;GO:0006469::negative regulation of protein kinase activity;GO:0008427::calcium-dependent protein kinase inhibitor activity;GO:0019901::protein kinase binding	GO:0000184::nuclear-transcribed mRNA catabolic process, nonsense-mediated decay;GO:0001662::behavioral fear response;GO:0002191::cap-dependent translational initiation;GO:0003723::RNA binding;GO:0003729::mRNA binding;GO:0003743::translation initiation factor activity;GO:0005515::protein binding;GO:0005524::ATP binding;GO:0005634::nucleus;GO:0005737::cytoplasm;GO:0005829::cytosol;GO:0005844::polys…
3	184326952	184326953	MEX3A_IP_peak_456	10.9361	1256	184325696	184325771	ENSG00000212158	SNORD66	+	1	ENSG00000175182	FAM131A	10252	ENSG00000163888	CAMK2N2	65489	ENSG00000114867	EIF4G1	Exon22	Exon22	Exon22	.	GO:0005576::extracellular region	GO:0004860::protein kinase inhibitor activity;GO:0005634::nucleus;GO:0005737::cytoplasm;GO:0005813::centrosome;GO:0005829::cytosol;GO:0006469::negative regulation of protein kinase activity;GO:0008427::calcium-dependent protein kinase inhibitor activity;GO:0019901::protein kinase binding	GO:0000184::nuclear-transcribed mRNA catabolic process, nonsense-mediated decay;GO:0001662::behavioral fear response;GO:0002191::cap-dependent translational initiation;GO:0003723::RNA binding;GO:0003729::mRNA binding;GO:0003743::translation initiation factor activity;GO:0005515::protein binding;GO:0005524::ATP binding;GO:0005634::nucleus;GO:0005737::cytoplasm;GO:0005829::cytosol;GO:0005844::polys…
3	184331331	184331332	MEX3A_IP_peak_459a	1.87363	5635	184325696	184325771	ENSG00000212158	SNORD66	+	1	ENSG00000175182	FAM131A	5873	ENSG00000163888	CAMK2N2	69868	ENSG00000114867	EIF4G1	Exon28	Exon28	Exon28	.	GO:0005576::extracellular region	GO:0004860::protein kinase inhibitor activity;GO:0005634::nucleus;GO:0005737::cytoplasm;GO:0005813::centrosome;GO:0005829::cytosol;GO:0006469::negative regulation of protein kinase activity;GO:0008427::calcium-dependent protein kinase inhibitor activity;GO:0019901::protein kinase binding	GO:0000184::nuclear-transcribed mRNA catabolic process, nonsense-mediated decay;GO:0001662::behavioral fear response;GO:0002191::cap-dependent translational initiation;GO:0003723::RNA binding;GO:0003729::mRNA binding;GO:0003743::translation initiation factor activity;GO:0005515::protein binding;GO:0005524::ATP binding;GO:0005634::nucleus;GO:0005737::cytoplasm;GO:0005829::cytosol;GO:0005844::polys…
3	184323160	184323161	MEX3A_IP_peak_451d	21.7015	-2535	184325696	184325771	ENSG00000212158	SNORD66	+	1	ENSG00000212158	SNORD66	2535	ENSG00000163888	CAMK2N2	61697	ENSG00000114867	EIF4G1	Exon13	Exon13	Exon13	.	.	GO:0004860::protein kinase inhibitor activity;GO:0005634::nucleus;GO:0005737::cytoplasm;GO:0005813::centrosome;GO:0005829::cytosol;GO:0006469::negative regulation of protein kinase activity;GO:0008427::calcium-dependent protein kinase inhibitor activity;GO:0019901::protein kinase binding	GO:0000184::nuclear-transcribed mRNA catabolic process, nonsense-mediated decay;GO:0001662::behavioral fear response;GO:0002191::cap-dependent translational initiation;GO:0003723::RNA binding;GO:0003729::mRNA binding;GO:0003743::translation initiation factor activity;GO:0005515::protein binding;GO:0005524::ATP binding;GO:0005634::nucleus;GO:0005737::cytoplasm;GO:0005829::cytosol;GO:0005844::polys…
3	184327920	184327921	MEX3A_IP_peak_457c	9.83064	2224	184325696	184325771	ENSG00000212158	SNORD66	+	1	ENSG00000175182	FAM131A	9284	ENSG00000163888	CAMK2N2	66457	ENSG00000114867	EIF4G1	Exon25	Exon25	Exon25	.	GO:0005576::extracellular region	GO:0004860::protein kinase inhibitor activity;GO:0005634::nucleus;GO:0005737::cytoplasm;GO:0005813::centrosome;GO:0005829::cytosol;GO:0006469::negative regulation of protein kinase activity;GO:0008427::calcium-dependent protein kinase inhibitor activity;GO:0019901::protein kinase binding	GO:0000184::nuclear-transcribed mRNA catabolic process, nonsense-mediated decay;GO:0001662::behavioral fear response;GO:0002191::cap-dependent translational initiation;GO:0003723::RNA binding;GO:0003729::mRNA binding;GO:0003743::translation initiation factor activity;GO:0005515::protein binding;GO:0005524::ATP binding;GO:0005634::nucleus;GO:0005737::cytoplasm;GO:0005829::cytosol;GO:0005844::polys…
3	184325017	184325018	MEX3A_IP_peak_454a	35.8409	-678	184325696	184325771	ENSG00000212158	SNORD66	+	1	ENSG00000212158	SNORD66	678	ENSG00000163888	CAMK2N2	63554	ENSG00000114867	EIF4G1	Exon17	Exon17	Exon17	.	.	GO:0004860::protein kinase inhibitor activity;GO:0005634::nucleus;GO:0005737::cytoplasm;GO:0005813::centrosome;GO:0005829::cytosol;GO:0006469::negative regulation of protein kinase activity;GO:0008427::calcium-dependent protein kinase inhibitor activity;GO:0019901::protein kinase binding	GO:0000184::nuclear-transcribed mRNA catabolic process, nonsense-mediated decay;GO:0001662::behavioral fear response;GO:0002191::cap-dependent translational initiation;GO:0003723::RNA binding;GO:0003729::mRNA binding;GO:0003743::translation initiation factor activity;GO:0005515::protein binding;GO:0005524::ATP binding;GO:0005634::nucleus;GO:0005737::cytoplasm;GO:0005829::cytosol;GO:0005844::polys…
3	184323873	184323874	MEX3A_IP_peak_452	34.9349	-1822	184325696	184325771	ENSG00000212158	SNORD66	+	1	ENSG00000212158	SNORD66	1822	ENSG00000163888	CAMK2N2	62410	ENSG00000114867	EIF4G1	Exon15	Exon15	Exon15	.	.	GO:0004860::protein kinase inhibitor activity;GO:0005634::nucleus;GO:0005737::cytoplasm;GO:0005813::centrosome;GO:0005829::cytosol;GO:0006469::negative regulation of protein kinase activity;GO:0008427::calcium-dependent protein kinase inhibitor activity;GO:0019901::protein kinase binding	GO:0000184::nuclear-transcribed mRNA catabolic process, nonsense-mediated decay;GO:0001662::behavioral fear response;GO:0002191::cap-dependent translational initiation;GO:0003723::RNA binding;GO:0003729::mRNA binding;GO:0003743::translation initiation factor activity;GO:0005515::protein binding;GO:0005524::ATP binding;GO:0005634::nucleus;GO:0005737::cytoplasm;GO:0005829::cytosol;GO:0005844::polys…
3	184334873	184334874	MEX3A_IP_peak_460	19.8161	-2331	184337205	184348421	ENSG00000175182	FAM131A	+	1	ENSG00000175182	FAM131A	2331	ENSG00000163888	CAMK2N2	73410	ENSG00000114867	EIF4G1	LastExon	LastExon	LastExon	GO:0005576::extracellular region	GO:0005576::extracellular region	GO:0004860::protein kinase inhibitor activity;GO:0005634::nucleus;GO:0005737::cytoplasm;GO:0005813::centrosome;GO:0005829::cytosol;GO:0006469::negative regulation of protein kinase activity;GO:0008427::calcium-dependent protein kinase inhibitor activity;GO:0019901::protein kinase binding	GO:0000184::nuclear-transcribed mRNA catabolic process, nonsense-mediated decay;GO:0001662::behavioral fear response;GO:0002191::cap-dependent translational initiation;GO:0003723::RNA binding;GO:0003729::mRNA binding;GO:0003743::translation initiation factor activity;GO:0005515::protein binding;GO:0005524::ATP binding;GO:0005634::nucleus;GO:0005737::cytoplasm;GO:0005829::cytosol;GO:0005844::polys…
2	231460763	231460764	MEX3A_IP_peak_336	47.1992	-323	231460371	231460440	ENSG00000202400	SNORD82	-	1	ENSG00000231494	AC104634.1	99139	ENSG00000202400	SNORD82	323	ENSG00000115053	NCL	Exon4	Exon4	Exon4	.	.	.	GO:0001525::angiogenesis;GO:0003676::nucleic acid binding;GO:0003677::DNA binding;GO:0003723::RNA binding;GO:0005515::protein binding;GO:0005634::nucleus;GO:0005654::nucleoplasm;GO:0005730::nucleolus;GO:0005737::cytoplasm;GO:0005938::cell cortex;GO:0008022::protein C-terminus binding;GO:0016020::membrane;GO:0017148::negative regulation of translation;GO:0036464::cytoplasmic ribonucleoprotein gran…
2	231454873	231454874	MEX3A_IP_peak_335a	2.96618	1062	231455800	231455936	ENSG00000206885	SNORA75	-	1	ENSG00000231494	AC104634.1	105029	ENSG00000230047	AC017104.2	17452	ENSG00000115053	NCL	UTR3	UTR3	UTR3	.	.	.	GO:0001525::angiogenesis;GO:0003676::nucleic acid binding;GO:0003677::DNA binding;GO:0003723::RNA binding;GO:0005515::protein binding;GO:0005634::nucleus;GO:0005654::nucleoplasm;GO:0005730::nucleolus;GO:0005737::cytoplasm;GO:0005938::cell cortex;GO:0008022::protein C-terminus binding;GO:0016020::membrane;GO:0017148::negative regulation of translation;GO:0036464::cytoplasmic ribonucleoprotein gran…
2	231461681	231461682	MEX3A_IP_peak_337a	13.1668	-1241	231460371	231460440	ENSG00000202400	SNORD82	-	1	ENSG00000231494	AC104634.1	98221	ENSG00000202400	SNORD82	1241	ENSG00000115053	NCL	Exon3	Exon3	Exon3	.	.	.	GO:0001525::angiogenesis;GO:0003676::nucleic acid binding;GO:0003677::DNA binding;GO:0003723::RNA binding;GO:0005515::protein binding;GO:0005634::nucleus;GO:0005654::nucleoplasm;GO:0005730::nucleolus;GO:0005737::cytoplasm;GO:0005938::cell cortex;GO:0008022::protein C-terminus binding;GO:0016020::membrane;GO:0017148::negative regulation of translation;GO:0036464::cytoplasmic ribonucleoprotein gran…
2	231455155	231455156	MEX3A_IP_peak_335b	21.8081	780	231455800	231455936	ENSG00000206885	SNORA75	-	1	ENSG00000231494	AC104634.1	104747	ENSG00000230047	AC017104.2	17734	ENSG00000115053	NCL	UTR3	UTR3	UTR3	.	.	.	GO:0001525::angiogenesis;GO:0003676::nucleic acid binding;GO:0003677::DNA binding;GO:0003723::RNA binding;GO:0005515::protein binding;GO:0005634::nucleus;GO:0005654::nucleoplasm;GO:0005730::nucleolus;GO:0005737::cytoplasm;GO:0005938::cell cortex;GO:0008022::protein C-terminus binding;GO:0016020::membrane;GO:0017148::negative regulation of translation;GO:0036464::cytoplasmic ribonucleoprotein gran…
2	231461841	231461842	MEX3A_IP_peak_337b	15.4244	-1401	231460371	231460440	ENSG00000202400	SNORD82	-	1	ENSG00000231494	AC104634.1	98061	ENSG00000202400	SNORD82	1401	ENSG00000115053	NCL	Exon3	Exon3	Exon3	.	.	.	GO:0001525::angiogenesis;GO:0003676::nucleic acid binding;GO:0003677::DNA binding;GO:0003723::RNA binding;GO:0005515::protein binding;GO:0005634::nucleus;GO:0005654::nucleoplasm;GO:0005730::nucleolus;GO:0005737::cytoplasm;GO:0005938::cell cortex;GO:0008022::protein C-terminus binding;GO:0016020::membrane;GO:0017148::negative regulation of translation;GO:0036464::cytoplasmic ribonucleoprotein gran…
2	54632663	54632664	MEX3A_IP_peak_310	9.04602	47381	54661051	54680045	ENSG00000238018	AC093110.1	-	1	ENSG00000214595	EML6	91878	ENSG00000234943	AC092839.2	85986	ENSG00000115306	SPTBN1	Exon17	Exon17	Exon17	.	GO:0005737::cytoplasm;GO:0005856::cytoskeleton;GO:0005874::microtubule;GO:0008017::microtubule binding;GO:0015630::microtubule cytoskeleton	.	GO:0000165::MAPK cascade;GO:0000281::mitotic cytokinesis;GO:0003723::RNA binding;GO:0003779::actin binding;GO:0005088::Ras guanyl-nucleotide exchange factor activity;GO:0005200::structural constituent of cytoskeleton;GO:0005515::protein binding;GO:0005516::calmodulin binding;GO:0005543::phospholipid binding;GO:0005634::nucleus;GO:0005730::nucleolus;GO:0005737::cytoplasm;GO:0005829::cytosol;GO:000…
2	54657960	54657961	MEX3A_IP_peak_313	6.4766	22084	54661051	54680045	ENSG00000238018	AC093110.1	-	1	ENSG00000214595	EML6	66581	ENSG00000234943	AC092839.2	111283	ENSG00000115306	SPTBN1	Exon32	Exon32	Exon32	.	GO:0005737::cytoplasm;GO:0005856::cytoskeleton;GO:0005874::microtubule;GO:0008017::microtubule binding;GO:0015630::microtubule cytoskeleton	.	GO:0000165::MAPK cascade;GO:0000281::mitotic cytokinesis;GO:0003723::RNA binding;GO:0003779::actin binding;GO:0005088::Ras guanyl-nucleotide exchange factor activity;GO:0005200::structural constituent of cytoskeleton;GO:0005515::protein binding;GO:0005516::calmodulin binding;GO:0005543::phospholipid binding;GO:0005634::nucleus;GO:0005730::nucleolus;GO:0005737::cytoplasm;GO:0005829::cytosol;GO:000…
2	54558591	54558592	MEX3A_IP_peak_307	2.99348	-11914	54545368	54546677	ENSG00000234943	AC092839.2	-	1	ENSG00000214595	EML6	165950	ENSG00000234943	AC092839.2	11914	ENSG00000115306	SPTBN1	Intron2	Intron2	Intron2	.	GO:0005737::cytoplasm;GO:0005856::cytoskeleton;GO:0005874::microtubule;GO:0008017::microtubule binding;GO:0015630::microtubule cytoskeleton	.	GO:0000165::MAPK cascade;GO:0000281::mitotic cytokinesis;GO:0003723::RNA binding;GO:0003779::actin binding;GO:0005088::Ras guanyl-nucleotide exchange factor activity;GO:0005200::structural constituent of cytoskeleton;GO:0005515::protein binding;GO:0005516::calmodulin binding;GO:0005543::phospholipid binding;GO:0005634::nucleus;GO:0005730::nucleolus;GO:0005737::cytoplasm;GO:0005829::cytosol;GO:000…
2	54669195	54669196	MEX3A_IP_peak_316b	1.93913	10849	54661051	54680045	ENSG00000238018	AC093110.1	-	2	ENSG00000214595	EML6	55346	ENSG00000234943	AC092839.2	122518	ENSG00000115306	SPTBN1	UTR3	UTR3	UTR3	.	GO:0005737::cytoplasm;GO:0005856::cytoskeleton;GO:0005874::microtubule;GO:0008017::microtubule binding;GO:0015630::microtubule cytoskeleton	.	GO:0000165::MAPK cascade;GO:0000281::mitotic cytokinesis;GO:0003723::RNA binding;GO:0003779::actin binding;GO:0005088::Ras guanyl-nucleotide exchange factor activity;GO:0005200::structural constituent of cytoskeleton;GO:0005515::protein binding;GO:0005516::calmodulin binding;GO:0005543::phospholipid binding;GO:0005634::nucleus;GO:0005730::nucleolus;GO:0005737::cytoplasm;GO:0005829::cytosol;GO:000…
2	54631308	54631309	MEX3A_IP_peak_309b	4.08963	48736	54661051	54680045	ENSG00000238018	AC093110.1	-	1	ENSG00000214595	EML6	93233	ENSG00000234943	AC092839.2	84631	ENSG00000115306	SPTBN1	Exon16	Exon16	Exon16	.	GO:0005737::cytoplasm;GO:0005856::cytoskeleton;GO:0005874::microtubule;GO:0008017::microtubule binding;GO:0015630::microtubule cytoskeleton	.	GO:0000165::MAPK cascade;GO:0000281::mitotic cytokinesis;GO:0003723::RNA binding;GO:0003779::actin binding;GO:0005088::Ras guanyl-nucleotide exchange factor activity;GO:0005200::structural constituent of cytoskeleton;GO:0005515::protein binding;GO:0005516::calmodulin binding;GO:0005543::phospholipid binding;GO:0005634::nucleus;GO:0005730::nucleolus;GO:0005737::cytoplasm;GO:0005829::cytosol;GO:000…
2	54646350	54646351	MEX3A_IP_peak_311	13.2202	33694	54661051	54680045	ENSG00000238018	AC093110.1	-	1	ENSG00000214595	EML6	78191	ENSG00000234943	AC092839.2	99673	ENSG00000115306	SPTBN1	Exon24	Exon24	Exon24	.	GO:0005737::cytoplasm;GO:0005856::cytoskeleton;GO:0005874::microtubule;GO:0008017::microtubule binding;GO:0015630::microtubule cytoskeleton	.	GO:0000165::MAPK cascade;GO:0000281::mitotic cytokinesis;GO:0003723::RNA binding;GO:0003779::actin binding;GO:0005088::Ras guanyl-nucleotide exchange factor activity;GO:0005200::structural constituent of cytoskeleton;GO:0005515::protein binding;GO:0005516::calmodulin binding;GO:0005543::phospholipid binding;GO:0005634::nucleus;GO:0005730::nucleolus;GO:0005737::cytoplasm;GO:0005829::cytosol;GO:000…
2	54649762	54649763	MEX3A_IP_peak_312	5.26039	30282	54661051	54680045	ENSG00000238018	AC093110.1	-	1	ENSG00000214595	EML6	74779	ENSG00000234943	AC092839.2	103085	ENSG00000115306	SPTBN1	Exon28	Exon28	Exon28	.	GO:0005737::cytoplasm;GO:0005856::cytoskeleton;GO:0005874::microtubule;GO:0008017::microtubule binding;GO:0015630::microtubule cytoskeleton	.	GO:0000165::MAPK cascade;GO:0000281::mitotic cytokinesis;GO:0003723::RNA binding;GO:0003779::actin binding;GO:0005088::Ras guanyl-nucleotide exchange factor activity;GO:0005200::structural constituent of cytoskeleton;GO:0005515::protein binding;GO:0005516::calmodulin binding;GO:0005543::phospholipid binding;GO:0005634::nucleus;GO:0005730::nucleolus;GO:0005737::cytoplasm;GO:0005829::cytosol;GO:000…
2	54669464	54669465	MEX3A_IP_peak_316c	4.0949	10580	54661051	54680045	ENSG00000238018	AC093110.1	-	2	ENSG00000214595	EML6	55077	ENSG00000234943	AC092839.2	122787	ENSG00000115306	SPTBN1	UTR3	UTR3	UTR3	.	GO:0005737::cytoplasm;GO:0005856::cytoskeleton;GO:0005874::microtubule;GO:0008017::microtubule binding;GO:0015630::microtubule cytoskeleton	.	GO:0000165::MAPK cascade;GO:0000281::mitotic cytokinesis;GO:0003723::RNA binding;GO:0003779::actin binding;GO:0005088::Ras guanyl-nucleotide exchange factor activity;GO:0005200::structural constituent of cytoskeleton;GO:0005515::protein binding;GO:0005516::calmodulin binding;GO:0005543::phospholipid binding;GO:0005634::nucleus;GO:0005730::nucleolus;GO:0005737::cytoplasm;GO:0005829::cytosol;GO:000…
2	54629708	54629709	MEX3A_IP_peak_308	3.06511	50336	54661051	54680045	ENSG00000238018	AC093110.1	-	1	ENSG00000214595	EML6	94833	ENSG00000234943	AC092839.2	83031	ENSG00000115306	SPTBN1	Exon14	Exon14	Exon14	.	GO:0005737::cytoplasm;GO:0005856::cytoskeleton;GO:0005874::microtubule;GO:0008017::microtubule binding;GO:0015630::microtubule cytoskeleton	.	GO:0000165::MAPK cascade;GO:0000281::mitotic cytokinesis;GO:0003723::RNA binding;GO:0003779::actin binding;GO:0005088::Ras guanyl-nucleotide exchange factor activity;GO:0005200::structural constituent of cytoskeleton;GO:0005515::protein binding;GO:0005516::calmodulin binding;GO:0005543::phospholipid binding;GO:0005634::nucleus;GO:0005730::nucleolus;GO:0005737::cytoplasm;GO:0005829::cytosol;GO:000…
2	54631049	54631050	MEX3A_IP_peak_309a	3.30833	48995	54661051	54680045	ENSG00000238018	AC093110.1	-	1	ENSG00000214595	EML6	93492	ENSG00000234943	AC092839.2	84372	ENSG00000115306	SPTBN1	Exon16	Exon16	Exon16	.	GO:0005737::cytoplasm;GO:0005856::cytoskeleton;GO:0005874::microtubule;GO:0008017::microtubule binding;GO:0015630::microtubule cytoskeleton	.	GO:0000165::MAPK cascade;GO:0000281::mitotic cytokinesis;GO:0003723::RNA binding;GO:0003779::actin binding;GO:0005088::Ras guanyl-nucleotide exchange factor activity;GO:0005200::structural constituent of cytoskeleton;GO:0005515::protein binding;GO:0005516::calmodulin binding;GO:0005543::phospholipid binding;GO:0005634::nucleus;GO:0005730::nucleolus;GO:0005737::cytoplasm;GO:0005829::cytosol;GO:000…
2	54668486	54668487	MEX3A_IP_peak_315	10.069	11558	54661051	54680045	ENSG00000238018	AC093110.1	-	2	ENSG00000214595	EML6	56055	ENSG00000234943	AC092839.2	121809	ENSG00000115306	SPTBN1	LastExon	LastExon	LastExon	.	GO:0005737::cytoplasm;GO:0005856::cytoskeleton;GO:0005874::microtubule;GO:0008017::microtubule binding;GO:0015630::microtubule cytoskeleton	.	GO:0000165::MAPK cascade;GO:0000281::mitotic cytokinesis;GO:0003723::RNA binding;GO:0003779::actin binding;GO:0005088::Ras guanyl-nucleotide exchange factor activity;GO:0005200::structural constituent of cytoskeleton;GO:0005515::protein binding;GO:0005516::calmodulin binding;GO:0005543::phospholipid binding;GO:0005634::nucleus;GO:0005730::nucleolus;GO:0005737::cytoplasm;GO:0005829::cytosol;GO:000…
2	54664555	54664556	MEX3A_IP_peak_314	10.3988	15489	54661051	54680045	ENSG00000238018	AC093110.1	-	2	ENSG00000214595	EML6	59986	ENSG00000234943	AC092839.2	117878	ENSG00000115306	SPTBN1	Exon35	Exon35	Exon35	.	GO:0005737::cytoplasm;GO:0005856::cytoskeleton;GO:0005874::microtubule;GO:0008017::microtubule binding;GO:0015630::microtubule cytoskeleton	.	GO:0000165::MAPK cascade;GO:0000281::mitotic cytokinesis;GO:0003723::RNA binding;GO:0003779::actin binding;GO:0005088::Ras guanyl-nucleotide exchange factor activity;GO:0005200::structural constituent of cytoskeleton;GO:0005515::protein binding;GO:0005516::calmodulin binding;GO:0005543::phospholipid binding;GO:0005634::nucleus;GO:0005730::nucleolus;GO:0005737::cytoplasm;GO:0005829::cytosol;GO:000…
2	54668885	54668886	MEX3A_IP_peak_316a	4.89546	11159	54661051	54680045	ENSG00000238018	AC093110.1	-	2	ENSG00000214595	EML6	55656	ENSG00000234943	AC092839.2	122208	ENSG00000115306	SPTBN1	UTR3	UTR3	UTR3	.	GO:0005737::cytoplasm;GO:0005856::cytoskeleton;GO:0005874::microtubule;GO:0008017::microtubule binding;GO:0015630::microtubule cytoskeleton	.	GO:0000165::MAPK cascade;GO:0000281::mitotic cytokinesis;GO:0003723::RNA binding;GO:0003779::actin binding;GO:0005088::Ras guanyl-nucleotide exchange factor activity;GO:0005200::structural constituent of cytoskeleton;GO:0005515::protein binding;GO:0005516::calmodulin binding;GO:0005543::phospholipid binding;GO:0005634::nucleus;GO:0005730::nucleolus;GO:0005737::cytoplasm;GO:0005829::cytosol;GO:000…
1	29148926	29148927	MEX3A_IP_peak_15	2.31765	-1932	29144494	29146994	ENSG00000225750	AL357500.1	-	1	ENSG00000237934	AL590729.1	75006	ENSG00000225750	AL357500.1	1932	ENSG00000116350	SRSF4	LastExon	LastExon	LastExon	.	.	.	GO:0000375::RNA splicing, via transesterification reactions;GO:0000381::regulation of alternative mRNA splicing, via spliceosome;GO:0000398::mRNA splicing, via spliceosome;GO:0003676::nucleic acid binding;GO:0003723::RNA binding;GO:0005515::protein binding;GO:0005634::nucleus;GO:0005654::nucleoplasm;GO:0006397::mRNA processing;GO:0006405::RNA export from nucleus;GO:0006406::mRNA export from nucle…
1	155950976	155950977	MEX3A_IP_peak_59	2.57355	359	155951273	155951336	ENSG00000277817	MIR6738	-	1	ENSG00000273002	AL355388.2	27822	ENSG00000132680	KHDC4	16577	ENSG00000116584	ARHGEF2	Exon24	Exon24	Exon24	.	.	GO:0003723::RNA binding;GO:0005515::protein binding;GO:0005634::nucleus;GO:0005681::spliceosomal complex;GO:0005737::cytoplasm;GO:0006376::mRNA splice site selection;GO:0006397::mRNA processing;GO:0008380::RNA splicing	GO:0000132::establishment of mitotic spindle orientation;GO:0000902::cell morphogenesis;GO:0002102::podosome;GO:0002376::immune system process;GO:0005085::guanyl-nucleotide exchange factor activity;GO:0005089::Rho guanyl-nucleotide exchange factor activity;GO:0005515::protein binding;GO:0005622::intracellular;GO:0005737::cytoplasm;GO:0005794::Golgi apparatus;GO:0005819::spindle;GO:0005829::cytoso…
1	231336836	231336837	MEX3A_IP_peak_104	3.21286	-267	231337104	231353132	ENSG00000010072	SPRTN	+	1	ENSG00000010072	SPRTN	267	ENSG00000222407	RNA5SP80	55312	ENSG00000116903	EXOC8	LastExon	LastExon	LastExon	GO:0003677::DNA binding;GO:0005515::protein binding;GO:0005634::nucleus;GO:0005654::nucleoplasm;GO:0005694::chromosome;GO:0006281::DNA repair;GO:0006974::cellular response to DNA damage stimulus;GO:0009411::response to UV;GO:0016607::nuclear speck;GO:0019985::translesion synthesis;GO:0031398::positive regulation of protein ubiquitination;GO:0043130::ubiquitin binding;GO:0046872::metal ion binding…	GO:0003677::DNA binding;GO:0005515::protein binding;GO:0005634::nucleus;GO:0005654::nucleoplasm;GO:0005694::chromosome;GO:0006281::DNA repair;GO:0006974::cellular response to DNA damage stimulus;GO:0009411::response to UV;GO:0016607::nuclear speck;GO:0019985::translesion synthesis;GO:0031398::positive regulation of protein ubiquitination;GO:0043130::ubiquitin binding;GO:0046872::metal ion binding…	.	GO:0000145::exocyst;GO:0001927::exocyst assembly;GO:0005515::protein binding;GO:0005737::cytoplasm;GO:0005770::late endosome;GO:0005829::cytosol;GO:0005886::plasma membrane;GO:0006887::exocytosis;GO:0007032::endosome organization;GO:0015031::protein transport;GO:0016020::membrane;GO:0016241::regulation of macroautophagy;GO:0017160::Ral GTPase binding;GO:0022617::extracellular matrix disassembly;G…
1	81950332	81950333	MEX3A_IP_peak_45	7.74239	228639	81721693	81723068	ENSG00000215875	ST13P20	+	1	ENSG00000230817	LINC01362	952850	ENSG00000236676	AC117944.1	324619	ENSG00000117114	ADGRL2	Exon9	Exon9	Exon9	.	.	.	GO:0004888::transmembrane signaling receptor activity;GO:0004930::G-protein coupled receptor activity;GO:0005622::intracellular;GO:0005887::integral component of plasma membrane;GO:0007165::signal transduction;GO:0007166::cell surface receptor signaling pathway;GO:0007186::G-protein coupled receptor signaling pathway;GO:0007189::adenylate cyclase-activating G-protein coupled receptor signaling pa…
1	171532486	171532487	MEX3A_IP_peak_67	3.67926	46935	171485551	171593511	ENSG00000117523	PRRC2C	+	1	ENSG00000283683	MYOCOS	68134	ENSG00000234333	CYCSP53	87523	ENSG00000117523	PRRC2C	Exon12	Exon12	Exon12	GO:0002244::hematopoietic progenitor cell differentiation;GO:0003723::RNA binding;GO:0005829::cytosol;GO:0008022::protein C-terminus binding;GO:0016020::membrane	.	.	GO:0002244::hematopoietic progenitor cell differentiation;GO:0003723::RNA binding;GO:0005829::cytosol;GO:0008022::protein C-terminus binding;GO:0016020::membrane
1	26773417	26773418	MEX3A_IP_peak_10	4.83111	-14777	26788195	26798393	ENSG00000060642	PIGV	+	1	ENSG00000060642	PIGV	14777	ENSG00000260063	AL512408.1	79286	ENSG00000117713	ARID1A	Exon15	Exon15	Exon15	GO:0000030::mannosyltransferase activity;GO:0004376::glycolipid mannosyltransferase activity;GO:0004584::dolichyl-phosphate-mannose-glycolipid alpha-mannosyltransferase activity;GO:0005783::endoplasmic reticulum;GO:0005789::endoplasmic reticulum membrane;GO:0006506::GPI anchor biosynthetic process;GO:0016020::membrane;GO:0016021::integral component of membrane;GO:0016254::preassembly of GPI ancho…	GO:0000030::mannosyltransferase activity;GO:0004376::glycolipid mannosyltransferase activity;GO:0004584::dolichyl-phosphate-mannose-glycolipid alpha-mannosyltransferase activity;GO:0005783::endoplasmic reticulum;GO:0005789::endoplasmic reticulum membrane;GO:0006506::GPI anchor biosynthetic process;GO:0016020::membrane;GO:0016021::integral component of membrane;GO:0016254::preassembly of GPI ancho…	.	GO:0000122::negative regulation of transcription from RNA polymerase II promoter;GO:0000790::nuclear chromatin;GO:0000981::sequence-specific DNA binding RNA polymerase II transcription factor activity;GO:0001704::formation of primary germ layer;GO:0001843::neural tube closure;GO:0003205::cardiac chamber development;GO:0003408::optic cup formation involved in camera-type eye development;GO:0003677…
1	26697143	26697144	MEX3A_IP_peak_6b	4.09643	1110	26696033	26782110	ENSG00000117713	ARID1A	+	1	ENSG00000060642	PIGV	91051	ENSG00000260063	AL512408.1	3012	ENSG00000117713	ARID1A	Exon1	Exon1	Exon1	GO:0000122::negative regulation of transcription from RNA polymerase II promoter;GO:0000790::nuclear chromatin;GO:0000981::sequence-specific DNA binding RNA polymerase II transcription factor activity;GO:0001704::formation of primary germ layer;GO:0001843::neural tube closure;GO:0003205::cardiac chamber development;GO:0003408::optic cup formation involved in camera-type eye development;GO:0003677…	GO:0000030::mannosyltransferase activity;GO:0004376::glycolipid mannosyltransferase activity;GO:0004584::dolichyl-phosphate-mannose-glycolipid alpha-mannosyltransferase activity;GO:0005783::endoplasmic reticulum;GO:0005789::endoplasmic reticulum membrane;GO:0006506::GPI anchor biosynthetic process;GO:0016020::membrane;GO:0016021::integral component of membrane;GO:0016254::preassembly of GPI ancho…	.	GO:0000122::negative regulation of transcription from RNA polymerase II promoter;GO:0000790::nuclear chromatin;GO:0000981::sequence-specific DNA binding RNA polymerase II transcription factor activity;GO:0001704::formation of primary germ layer;GO:0001843::neural tube closure;GO:0003205::cardiac chamber development;GO:0003408::optic cup formation involved in camera-type eye development;GO:0003677…
1	26779158	26779159	MEX3A_IP_peak_12	4.65172	-9036	26788195	26798393	ENSG00000060642	PIGV	+	1	ENSG00000060642	PIGV	9036	ENSG00000260063	AL512408.1	85027	ENSG00000117713	ARID1A	LastExon	LastExon	LastExon	GO:0000030::mannosyltransferase activity;GO:0004376::glycolipid mannosyltransferase activity;GO:0004584::dolichyl-phosphate-mannose-glycolipid alpha-mannosyltransferase activity;GO:0005783::endoplasmic reticulum;GO:0005789::endoplasmic reticulum membrane;GO:0006506::GPI anchor biosynthetic process;GO:0016020::membrane;GO:0016021::integral component of membrane;GO:0016254::preassembly of GPI ancho…	GO:0000030::mannosyltransferase activity;GO:0004376::glycolipid mannosyltransferase activity;GO:0004584::dolichyl-phosphate-mannose-glycolipid alpha-mannosyltransferase activity;GO:0005783::endoplasmic reticulum;GO:0005789::endoplasmic reticulum membrane;GO:0006506::GPI anchor biosynthetic process;GO:0016020::membrane;GO:0016021::integral component of membrane;GO:0016254::preassembly of GPI ancho…	.	GO:0000122::negative regulation of transcription from RNA polymerase II promoter;GO:0000790::nuclear chromatin;GO:0000981::sequence-specific DNA binding RNA polymerase II transcription factor activity;GO:0001704::formation of primary germ layer;GO:0001843::neural tube closure;GO:0003205::cardiac chamber development;GO:0003408::optic cup formation involved in camera-type eye development;GO:0003677…
1	26696976	26696977	MEX3A_IP_peak_6a	1.38705	943	26696033	26782110	ENSG00000117713	ARID1A	+	1	ENSG00000060642	PIGV	91218	ENSG00000260063	AL512408.1	2845	ENSG00000117713	ARID1A	Exon1	Exon1	Exon1	GO:0000122::negative regulation of transcription from RNA polymerase II promoter;GO:0000790::nuclear chromatin;GO:0000981::sequence-specific DNA binding RNA polymerase II transcription factor activity;GO:0001704::formation of primary germ layer;GO:0001843::neural tube closure;GO:0003205::cardiac chamber development;GO:0003408::optic cup formation involved in camera-type eye development;GO:0003677…	GO:0000030::mannosyltransferase activity;GO:0004376::glycolipid mannosyltransferase activity;GO:0004584::dolichyl-phosphate-mannose-glycolipid alpha-mannosyltransferase activity;GO:0005783::endoplasmic reticulum;GO:0005789::endoplasmic reticulum membrane;GO:0006506::GPI anchor biosynthetic process;GO:0016020::membrane;GO:0016021::integral component of membrane;GO:0016254::preassembly of GPI ancho…	.	GO:0000122::negative regulation of transcription from RNA polymerase II promoter;GO:0000790::nuclear chromatin;GO:0000981::sequence-specific DNA binding RNA polymerase II transcription factor activity;GO:0001704::formation of primary germ layer;GO:0001843::neural tube closure;GO:0003205::cardiac chamber development;GO:0003408::optic cup formation involved in camera-type eye development;GO:0003677…
1	26774756	26774757	MEX3A_IP_peak_11b	1.93913	-13438	26788195	26798393	ENSG00000060642	PIGV	+	1	ENSG00000060642	PIGV	13438	ENSG00000260063	AL512408.1	80625	ENSG00000117713	ARID1A	Exon18	Exon18	Exon18	GO:0000030::mannosyltransferase activity;GO:0004376::glycolipid mannosyltransferase activity;GO:0004584::dolichyl-phosphate-mannose-glycolipid alpha-mannosyltransferase activity;GO:0005783::endoplasmic reticulum;GO:0005789::endoplasmic reticulum membrane;GO:0006506::GPI anchor biosynthetic process;GO:0016020::membrane;GO:0016021::integral component of membrane;GO:0016254::preassembly of GPI ancho…	GO:0000030::mannosyltransferase activity;GO:0004376::glycolipid mannosyltransferase activity;GO:0004584::dolichyl-phosphate-mannose-glycolipid alpha-mannosyltransferase activity;GO:0005783::endoplasmic reticulum;GO:0005789::endoplasmic reticulum membrane;GO:0006506::GPI anchor biosynthetic process;GO:0016020::membrane;GO:0016021::integral component of membrane;GO:0016254::preassembly of GPI ancho…	.	GO:0000122::negative regulation of transcription from RNA polymerase II promoter;GO:0000790::nuclear chromatin;GO:0000981::sequence-specific DNA binding RNA polymerase II transcription factor activity;GO:0001704::formation of primary germ layer;GO:0001843::neural tube closure;GO:0003205::cardiac chamber development;GO:0003408::optic cup formation involved in camera-type eye development;GO:0003677…
1	26760995	26760996	MEX3A_IP_peak_8	13.6836	-27199	26788195	26798393	ENSG00000060642	PIGV	+	1	ENSG00000060642	PIGV	27199	ENSG00000260063	AL512408.1	66864	ENSG00000117713	ARID1A	Exon5	Exon5	Exon5	GO:0000030::mannosyltransferase activity;GO:0004376::glycolipid mannosyltransferase activity;GO:0004584::dolichyl-phosphate-mannose-glycolipid alpha-mannosyltransferase activity;GO:0005783::endoplasmic reticulum;GO:0005789::endoplasmic reticulum membrane;GO:0006506::GPI anchor biosynthetic process;GO:0016020::membrane;GO:0016021::integral component of membrane;GO:0016254::preassembly of GPI ancho…	GO:0000030::mannosyltransferase activity;GO:0004376::glycolipid mannosyltransferase activity;GO:0004584::dolichyl-phosphate-mannose-glycolipid alpha-mannosyltransferase activity;GO:0005783::endoplasmic reticulum;GO:0005789::endoplasmic reticulum membrane;GO:0006506::GPI anchor biosynthetic process;GO:0016020::membrane;GO:0016021::integral component of membrane;GO:0016254::preassembly of GPI ancho…	.	GO:0000122::negative regulation of transcription from RNA polymerase II promoter;GO:0000790::nuclear chromatin;GO:0000981::sequence-specific DNA binding RNA polymerase II transcription factor activity;GO:0001704::formation of primary germ layer;GO:0001843::neural tube closure;GO:0003205::cardiac chamber development;GO:0003408::optic cup formation involved in camera-type eye development;GO:0003677…
1	26763143	26763144	MEX3A_IP_peak_9	14.6316	-25051	26788195	26798393	ENSG00000060642	PIGV	+	1	ENSG00000060642	PIGV	25051	ENSG00000260063	AL512408.1	69012	ENSG00000117713	ARID1A	Exon8	Exon8	Exon8	GO:0000030::mannosyltransferase activity;GO:0004376::glycolipid mannosyltransferase activity;GO:0004584::dolichyl-phosphate-mannose-glycolipid alpha-mannosyltransferase activity;GO:0005783::endoplasmic reticulum;GO:0005789::endoplasmic reticulum membrane;GO:0006506::GPI anchor biosynthetic process;GO:0016020::membrane;GO:0016021::integral component of membrane;GO:0016254::preassembly of GPI ancho…	GO:0000030::mannosyltransferase activity;GO:0004376::glycolipid mannosyltransferase activity;GO:0004584::dolichyl-phosphate-mannose-glycolipid alpha-mannosyltransferase activity;GO:0005783::endoplasmic reticulum;GO:0005789::endoplasmic reticulum membrane;GO:0006506::GPI anchor biosynthetic process;GO:0016020::membrane;GO:0016021::integral component of membrane;GO:0016254::preassembly of GPI ancho…	.	GO:0000122::negative regulation of transcription from RNA polymerase II promoter;GO:0000790::nuclear chromatin;GO:0000981::sequence-specific DNA binding RNA polymerase II transcription factor activity;GO:0001704::formation of primary germ layer;GO:0001843::neural tube closure;GO:0003205::cardiac chamber development;GO:0003408::optic cup formation involved in camera-type eye development;GO:0003677…
1	26774578	26774579	MEX3A_IP_peak_11a	5.11861	-13616	26788195	26798393	ENSG00000060642	PIGV	+	1	ENSG00000060642	PIGV	13616	ENSG00000260063	AL512408.1	80447	ENSG00000117713	ARID1A	Exon18	Exon18	Exon18	GO:0000030::mannosyltransferase activity;GO:0004376::glycolipid mannosyltransferase activity;GO:0004584::dolichyl-phosphate-mannose-glycolipid alpha-mannosyltransferase activity;GO:0005783::endoplasmic reticulum;GO:0005789::endoplasmic reticulum membrane;GO:0006506::GPI anchor biosynthetic process;GO:0016020::membrane;GO:0016021::integral component of membrane;GO:0016254::preassembly of GPI ancho…	GO:0000030::mannosyltransferase activity;GO:0004376::glycolipid mannosyltransferase activity;GO:0004584::dolichyl-phosphate-mannose-glycolipid alpha-mannosyltransferase activity;GO:0005783::endoplasmic reticulum;GO:0005789::endoplasmic reticulum membrane;GO:0006506::GPI anchor biosynthetic process;GO:0016020::membrane;GO:0016021::integral component of membrane;GO:0016254::preassembly of GPI ancho…	.	GO:0000122::negative regulation of transcription from RNA polymerase II promoter;GO:0000790::nuclear chromatin;GO:0000981::sequence-specific DNA binding RNA polymerase II transcription factor activity;GO:0001704::formation of primary germ layer;GO:0001843::neural tube closure;GO:0003205::cardiac chamber development;GO:0003408::optic cup formation involved in camera-type eye development;GO:0003677…
1	26731314	26731315	MEX3A_IP_peak_7	1.37785	35281	26696033	26782110	ENSG00000117713	ARID1A	+	1	ENSG00000060642	PIGV	56880	ENSG00000260063	AL512408.1	37183	ENSG00000117713	ARID1A	Exon3	Exon3	Exon3	GO:0000122::negative regulation of transcription from RNA polymerase II promoter;GO:0000790::nuclear chromatin;GO:0000981::sequence-specific DNA binding RNA polymerase II transcription factor activity;GO:0001704::formation of primary germ layer;GO:0001843::neural tube closure;GO:0003205::cardiac chamber development;GO:0003408::optic cup formation involved in camera-type eye development;GO:0003677…	GO:0000030::mannosyltransferase activity;GO:0004376::glycolipid mannosyltransferase activity;GO:0004584::dolichyl-phosphate-mannose-glycolipid alpha-mannosyltransferase activity;GO:0005783::endoplasmic reticulum;GO:0005789::endoplasmic reticulum membrane;GO:0006506::GPI anchor biosynthetic process;GO:0016020::membrane;GO:0016021::integral component of membrane;GO:0016254::preassembly of GPI ancho…	.	GO:0000122::negative regulation of transcription from RNA polymerase II promoter;GO:0000790::nuclear chromatin;GO:0000981::sequence-specific DNA binding RNA polymerase II transcription factor activity;GO:0001704::formation of primary germ layer;GO:0001843::neural tube closure;GO:0003205::cardiac chamber development;GO:0003408::optic cup formation involved in camera-type eye development;GO:0003677…
6	131949111	131949112	MEX3A_IP_peak_534c	10.8338	-1834	131950946	132077393	ENSG00000227220	AL133346.1	+	1	ENSG00000227220	AL133346.1	1834	ENSG00000237115	AL139805.1	120698	ENSG00000118523	CTGF	UTR3	UTR3	UTR3	.	.	.	GO:0001502::cartilage condensation;GO:0001503::ossification;GO:0001525::angiogenesis;GO:0001558::regulation of cell growth;GO:0001894::tissue homeostasis;GO:0001934::positive regulation of protein phosphorylation;GO:0001968::fibronectin binding;GO:0005178::integrin binding;GO:0005515::protein binding;GO:0005520::insulin-like growth factor binding;GO:0005576::extracellular region;GO:0005615::extra…
6	131948711	131948712	MEX3A_IP_peak_534b	3.03731	-2234	131950946	132077393	ENSG00000227220	AL133346.1	+	1	ENSG00000227220	AL133346.1	2234	ENSG00000237115	AL139805.1	120298	ENSG00000118523	CTGF	UTR3	UTR3	UTR3	.	.	.	GO:0001502::cartilage condensation;GO:0001503::ossification;GO:0001525::angiogenesis;GO:0001558::regulation of cell growth;GO:0001894::tissue homeostasis;GO:0001934::positive regulation of protein phosphorylation;GO:0001968::fibronectin binding;GO:0005178::integrin binding;GO:0005515::protein binding;GO:0005520::insulin-like growth factor binding;GO:0005576::extracellular region;GO:0005615::extra…
6	131949413	131949414	MEX3A_IP_peak_534d	10.9361	-1532	131950946	132077393	ENSG00000227220	AL133346.1	+	1	ENSG00000227220	AL133346.1	1532	ENSG00000237115	AL139805.1	121000	ENSG00000118523	CTGF	LastExon	LastExon	LastExon	.	.	.	GO:0001502::cartilage condensation;GO:0001503::ossification;GO:0001525::angiogenesis;GO:0001558::regulation of cell growth;GO:0001894::tissue homeostasis;GO:0001934::positive regulation of protein phosphorylation;GO:0001968::fibronectin binding;GO:0005178::integrin binding;GO:0005515::protein binding;GO:0005520::insulin-like growth factor binding;GO:0005576::extracellular region;GO:0005615::extra…
6	131950888	131950889	MEX3A_IP_peak_536	15.7086	-57	131950946	132077393	ENSG00000227220	AL133346.1	+	1	ENSG00000227220	AL133346.1	57	ENSG00000237115	AL139805.1	122475	ENSG00000118523	CTGF	Exon2	Exon2	Exon2	.	.	.	GO:0001502::cartilage condensation;GO:0001503::ossification;GO:0001525::angiogenesis;GO:0001558::regulation of cell growth;GO:0001894::tissue homeostasis;GO:0001934::positive regulation of protein phosphorylation;GO:0001968::fibronectin binding;GO:0005178::integrin binding;GO:0005515::protein binding;GO:0005520::insulin-like growth factor binding;GO:0005576::extracellular region;GO:0005615::extra…
6	131948469	131948470	MEX3A_IP_peak_534a	4.80958	-2476	131950946	132077393	ENSG00000227220	AL133346.1	+	1	ENSG00000227220	AL133346.1	2476	ENSG00000237115	AL139805.1	120056	ENSG00000118523	CTGF	UTR3	UTR3	UTR3	.	.	.	GO:0001502::cartilage condensation;GO:0001503::ossification;GO:0001525::angiogenesis;GO:0001558::regulation of cell growth;GO:0001894::tissue homeostasis;GO:0001934::positive regulation of protein phosphorylation;GO:0001968::fibronectin binding;GO:0005178::integrin binding;GO:0005515::protein binding;GO:0005520::insulin-like growth factor binding;GO:0005576::extracellular region;GO:0005615::extra…
6	131950076	131950077	MEX3A_IP_peak_535a	17.386	-869	131950946	132077393	ENSG00000227220	AL133346.1	+	1	ENSG00000227220	AL133346.1	869	ENSG00000237115	AL139805.1	121663	ENSG00000118523	CTGF	Exon4	Exon4	Exon4	.	.	.	GO:0001502::cartilage condensation;GO:0001503::ossification;GO:0001525::angiogenesis;GO:0001558::regulation of cell growth;GO:0001894::tissue homeostasis;GO:0001934::positive regulation of protein phosphorylation;GO:0001968::fibronectin binding;GO:0005178::integrin binding;GO:0005515::protein binding;GO:0005520::insulin-like growth factor binding;GO:0005576::extracellular region;GO:0005615::extra…
6	131951242	131951243	MEX3A_IP_peak_537	20.8407	130	131948176	131951373	ENSG00000118523	CTGF	-	2	ENSG00000236166	AL021408.1	133841	ENSG00000237115	AL139805.1	122829	ENSG00000118523	CTGF	UTR5	UTR5	UTR5	GO:0001502::cartilage condensation;GO:0001503::ossification;GO:0001525::angiogenesis;GO:0001558::regulation of cell growth;GO:0001894::tissue homeostasis;GO:0001934::positive regulation of protein phosphorylation;GO:0001968::fibronectin binding;GO:0005178::integrin binding;GO:0005515::protein binding;GO:0005520::insulin-like growth factor binding;GO:0005576::extracellular region;GO:0005615::extra…	.	.	GO:0001502::cartilage condensation;GO:0001503::ossification;GO:0001525::angiogenesis;GO:0001558::regulation of cell growth;GO:0001894::tissue homeostasis;GO:0001934::positive regulation of protein phosphorylation;GO:0001968::fibronectin binding;GO:0005178::integrin binding;GO:0005515::protein binding;GO:0005520::insulin-like growth factor binding;GO:0005576::extracellular region;GO:0005615::extra…
6	131950407	131950408	MEX3A_IP_peak_535b	20.7106	-538	131950946	132077393	ENSG00000227220	AL133346.1	+	1	ENSG00000227220	AL133346.1	538	ENSG00000237115	AL139805.1	121994	ENSG00000118523	CTGF	Exon3	Exon3	Exon3	.	.	.	GO:0001502::cartilage condensation;GO:0001503::ossification;GO:0001525::angiogenesis;GO:0001558::regulation of cell growth;GO:0001894::tissue homeostasis;GO:0001934::positive regulation of protein phosphorylation;GO:0001968::fibronectin binding;GO:0005178::integrin binding;GO:0005515::protein binding;GO:0005520::insulin-like growth factor binding;GO:0005576::extracellular region;GO:0005615::extra…
16	4860799	4860800	MEX3A_IP_peak_248	2.86618	8584	4852215	4882360	ENSG00000118900	UBN1	+	1	ENSG00000103184	SEC14L5	97517	ENSG00000140632	GLYR1	13457	ENSG00000118900	UBN1	Exon6	Exon6	Exon6	GO:0003677::DNA binding;GO:0003700::sequence-specific DNA binding transcription factor activity;GO:0005515::protein binding;GO:0005634::nucleus;GO:0005654::nucleoplasm;GO:0005923::tight junction;GO:0006325::chromatin organization;GO:0006336::DNA replication-independent nucleosome assembly;GO:0006357::regulation of transcription from RNA polymerase II promoter;GO:0016032::viral process;GO:0016604:…	.	GO:0000786::nucleosome;GO:0003677::DNA binding;GO:0005515::protein binding;GO:0005634::nucleus;GO:0005654::nucleoplasm;GO:0005794::Golgi apparatus;GO:0005829::cytosol;GO:0016491::oxidoreductase activity;GO:0016607::nuclear speck;GO:0035064::methylated histone binding;GO:0042393::histone binding;GO:0050661::NADP binding;GO:0051287::NAD binding;GO:0055114::oxidation-reduction process	GO:0003677::DNA binding;GO:0003700::sequence-specific DNA binding transcription factor activity;GO:0005515::protein binding;GO:0005634::nucleus;GO:0005654::nucleoplasm;GO:0005923::tight junction;GO:0006325::chromatin organization;GO:0006336::DNA replication-independent nucleosome assembly;GO:0006357::regulation of transcription from RNA polymerase II promoter;GO:0016032::viral process;GO:0016604:…
14	77025732	77025733	MEX3A_IP_peak_198	2.42695	-2353	77028086	77031572	ENSG00000273729	AC007686.3	+	1	ENSG00000273729	AC007686.3	2353	ENSG00000285966	AC007686.4	25123	ENSG00000119669	IRF2BPL	LastExon	LastExon	LastExon	.	.	.	GO:0000122::negative regulation of transcription from RNA polymerase II promoter;GO:0000977::RNA polymerase II regulatory region sequence-specific DNA binding;GO:0001078::RNA polymerase II core promoter proximal region sequence-specific DNA binding transcription factor activity involved in negative regulation of transcription;GO:0001228::RNA polymerase II transcription regulatory region sequence-…
1	11022403	11022404	MEX3A_IP_peak_3b	1.99802	-7255	11029659	11030528	ENSG00000271895	AL109811.3	+	2	ENSG00000271895	AL109811.3	7255	ENSG00000215785	CFL1P6	30606	ENSG00000120948	TARDBP	LastExon	LastExon	LastExon	.	.	.	GO:0001205::RNA polymerase II distal enhancer sequence-specific DNA binding transcription factor activity involved in positive regulation of transcription;GO:0001933::negative regulation of protein phosphorylation;GO:0003676::nucleic acid binding;GO:0003677::DNA binding;GO:0003690::double-stranded DNA binding;GO:0003700::sequence-specific DNA binding transcription factor activity;GO:0003723::RNA …
1	11023488	11023489	MEX3A_IP_peak_4a	1.46349	-6170	11029659	11030528	ENSG00000271895	AL109811.3	+	2	ENSG00000271895	AL109811.3	6170	ENSG00000215785	CFL1P6	31691	ENSG00000120948	TARDBP	UTR3	UTR3	UTR3	.	.	.	GO:0001205::RNA polymerase II distal enhancer sequence-specific DNA binding transcription factor activity involved in positive regulation of transcription;GO:0001933::negative regulation of protein phosphorylation;GO:0003676::nucleic acid binding;GO:0003677::DNA binding;GO:0003690::double-stranded DNA binding;GO:0003700::sequence-specific DNA binding transcription factor activity;GO:0003723::RNA …
1	11023596	11023597	MEX3A_IP_peak_4b	1.46349	-6062	11029659	11030528	ENSG00000271895	AL109811.3	+	2	ENSG00000271895	AL109811.3	6062	ENSG00000215785	CFL1P6	31799	ENSG00000120948	TARDBP	UTR3	UTR3	UTR3	.	.	.	GO:0001205::RNA polymerase II distal enhancer sequence-specific DNA binding transcription factor activity involved in positive regulation of transcription;GO:0001933::negative regulation of protein phosphorylation;GO:0003676::nucleic acid binding;GO:0003677::DNA binding;GO:0003690::double-stranded DNA binding;GO:0003700::sequence-specific DNA binding transcription factor activity;GO:0003723::RNA …
1	11022259	11022260	MEX3A_IP_peak_3a	5.57357	-7399	11029659	11030528	ENSG00000271895	AL109811.3	+	2	ENSG00000271895	AL109811.3	7399	ENSG00000215785	CFL1P6	30462	ENSG00000120948	TARDBP	LastExon	LastExon	LastExon	.	.	.	GO:0001205::RNA polymerase II distal enhancer sequence-specific DNA binding transcription factor activity involved in positive regulation of transcription;GO:0001933::negative regulation of protein phosphorylation;GO:0003676::nucleic acid binding;GO:0003677::DNA binding;GO:0003690::double-stranded DNA binding;GO:0003700::sequence-specific DNA binding transcription factor activity;GO:0003723::RNA …
1	11022508	11022509	MEX3A_IP_peak_3c	2.36162	-7150	11029659	11030528	ENSG00000271895	AL109811.3	+	2	ENSG00000271895	AL109811.3	7150	ENSG00000215785	CFL1P6	30711	ENSG00000120948	TARDBP	LastExon	LastExon	LastExon	.	.	.	GO:0001205::RNA polymerase II distal enhancer sequence-specific DNA binding transcription factor activity involved in positive regulation of transcription;GO:0001933::negative regulation of protein phosphorylation;GO:0003676::nucleic acid binding;GO:0003677::DNA binding;GO:0003690::double-stranded DNA binding;GO:0003700::sequence-specific DNA binding transcription factor activity;GO:0003723::RNA …
1	160291883	160291884	MEX3A_IP_peak_65a	1.88962	-6737	160276812	160285146	ENSG00000162735	PEX19	-	1	ENSG00000235082	SUMO1P3	25519	ENSG00000162735	PEX19	6737	ENSG00000122218	COPA	Exon28	Exon28	Exon28	GO:0005515::protein binding;GO:0005654::nucleoplasm;GO:0005737::cytoplasm;GO:0005777::peroxisome;GO:0005778::peroxisomal membrane;GO:0005829::cytosol;GO:0006625::protein targeting to peroxisome;GO:0007031::peroxisome organization;GO:0016020::membrane;GO:0016559::peroxisome fission;GO:0031526::brush border membrane;GO:0032991::macromolecular complex;GO:0036105::peroxisome membrane class-1 targetin…	.	GO:0005515::protein binding;GO:0005654::nucleoplasm;GO:0005737::cytoplasm;GO:0005777::peroxisome;GO:0005778::peroxisomal membrane;GO:0005829::cytosol;GO:0006625::protein targeting to peroxisome;GO:0007031::peroxisome organization;GO:0016020::membrane;GO:0016559::peroxisome fission;GO:0031526::brush border membrane;GO:0032991::macromolecular complex;GO:0036105::peroxisome membrane class-1 targetin…	GO:0000139::Golgi membrane;GO:0005179::hormone activity;GO:0005198::structural molecule activity;GO:0005576::extracellular region;GO:0005615::extracellular space;GO:0005737::cytoplasm;GO:0005789::endoplasmic reticulum membrane;GO:0005794::Golgi apparatus;GO:0005829::cytosol;GO:0006886::intracellular protein transport;GO:0006888::ER to Golgi vesicle-mediated transport;GO:0006890::retrograde vesicl…
1	160298954	160298955	MEX3A_IP_peak_66	3.06511	-13808	160276812	160285146	ENSG00000162735	PEX19	-	1	ENSG00000235082	SUMO1P3	18448	ENSG00000162735	PEX19	13808	ENSG00000122218	COPA	Exon17	Exon17	Exon17	GO:0005515::protein binding;GO:0005654::nucleoplasm;GO:0005737::cytoplasm;GO:0005777::peroxisome;GO:0005778::peroxisomal membrane;GO:0005829::cytosol;GO:0006625::protein targeting to peroxisome;GO:0007031::peroxisome organization;GO:0016020::membrane;GO:0016559::peroxisome fission;GO:0031526::brush border membrane;GO:0032991::macromolecular complex;GO:0036105::peroxisome membrane class-1 targetin…	.	GO:0005515::protein binding;GO:0005654::nucleoplasm;GO:0005737::cytoplasm;GO:0005777::peroxisome;GO:0005778::peroxisomal membrane;GO:0005829::cytosol;GO:0006625::protein targeting to peroxisome;GO:0007031::peroxisome organization;GO:0016020::membrane;GO:0016559::peroxisome fission;GO:0031526::brush border membrane;GO:0032991::macromolecular complex;GO:0036105::peroxisome membrane class-1 targetin…	GO:0000139::Golgi membrane;GO:0005179::hormone activity;GO:0005198::structural molecule activity;GO:0005576::extracellular region;GO:0005615::extracellular space;GO:0005737::cytoplasm;GO:0005789::endoplasmic reticulum membrane;GO:0005794::Golgi apparatus;GO:0005829::cytosol;GO:0006886::intracellular protein transport;GO:0006888::ER to Golgi vesicle-mediated transport;GO:0006890::retrograde vesicl…
1	160292134	160292135	MEX3A_IP_peak_65b	3.42515	-6988	160276812	160285146	ENSG00000162735	PEX19	-	1	ENSG00000235082	SUMO1P3	25268	ENSG00000162735	PEX19	6988	ENSG00000122218	COPA	Exon27	Exon27	Exon27	GO:0005515::protein binding;GO:0005654::nucleoplasm;GO:0005737::cytoplasm;GO:0005777::peroxisome;GO:0005778::peroxisomal membrane;GO:0005829::cytosol;GO:0006625::protein targeting to peroxisome;GO:0007031::peroxisome organization;GO:0016020::membrane;GO:0016559::peroxisome fission;GO:0031526::brush border membrane;GO:0032991::macromolecular complex;GO:0036105::peroxisome membrane class-1 targetin…	.	GO:0005515::protein binding;GO:0005654::nucleoplasm;GO:0005737::cytoplasm;GO:0005777::peroxisome;GO:0005778::peroxisomal membrane;GO:0005829::cytosol;GO:0006625::protein targeting to peroxisome;GO:0007031::peroxisome organization;GO:0016020::membrane;GO:0016559::peroxisome fission;GO:0031526::brush border membrane;GO:0032991::macromolecular complex;GO:0036105::peroxisome membrane class-1 targetin…	GO:0000139::Golgi membrane;GO:0005179::hormone activity;GO:0005198::structural molecule activity;GO:0005576::extracellular region;GO:0005615::extracellular space;GO:0005737::cytoplasm;GO:0005789::endoplasmic reticulum membrane;GO:0005794::Golgi apparatus;GO:0005829::cytosol;GO:0006886::intracellular protein transport;GO:0006888::ER to Golgi vesicle-mediated transport;GO:0006890::retrograde vesicl…
X	41216156	41216157	MEX3A_IP_peak_705b	4.69433	-59582	41275739	41276778	ENSG00000223714	LINC02601	+	1	ENSG00000223714	LINC02601	59582	ENSG00000216866	RPS2P55	280292	ENSG00000124486	USP9X	Exon35	Exon35	Exon35	.	.	.	GO:0000122::negative regulation of transcription from RNA polymerase II promoter;GO:0001764::neuron migration;GO:0004197::cysteine-type endopeptidase activity;GO:0004843::ubiquitin-specific protease activity;GO:0005515::protein binding;GO:0005737::cytoplasm;GO:0005829::cytosol;GO:0006508::proteolysis;GO:0006511::ubiquitin-dependent protein catabolic process;GO:0006625::protein targeting to peroxi…
X	41216075	41216076	MEX3A_IP_peak_705a	2.11758	-59663	41275739	41276778	ENSG00000223714	LINC02601	+	1	ENSG00000223714	LINC02601	59663	ENSG00000216866	RPS2P55	280211	ENSG00000124486	USP9X	Exon35	Exon35	Exon35	.	.	.	GO:0000122::negative regulation of transcription from RNA polymerase II promoter;GO:0001764::neuron migration;GO:0004197::cysteine-type endopeptidase activity;GO:0004843::ubiquitin-specific protease activity;GO:0005515::protein binding;GO:0005737::cytoplasm;GO:0005829::cytosol;GO:0006508::proteolysis;GO:0006511::ubiquitin-dependent protein catabolic process;GO:0006625::protein targeting to peroxi…
X	41224870	41224871	MEX3A_IP_peak_706	6.4766	-50868	41275739	41276778	ENSG00000223714	LINC02601	+	1	ENSG00000223714	LINC02601	50868	ENSG00000216866	RPS2P55	289006	ENSG00000124486	USP9X	Exon40	Exon40	Exon40	.	.	.	GO:0000122::negative regulation of transcription from RNA polymerase II promoter;GO:0001764::neuron migration;GO:0004197::cysteine-type endopeptidase activity;GO:0004843::ubiquitin-specific protease activity;GO:0005515::protein binding;GO:0005737::cytoplasm;GO:0005829::cytosol;GO:0006508::proteolysis;GO:0006511::ubiquitin-dependent protein catabolic process;GO:0006625::protein targeting to peroxi…
X	41216556	41216557	MEX3A_IP_peak_705c	2.64433	-59182	41275739	41276778	ENSG00000223714	LINC02601	+	1	ENSG00000223714	LINC02601	59182	ENSG00000216866	RPS2P55	280692	ENSG00000124486	USP9X	Exon35	Exon35	Exon35	.	.	.	GO:0000122::negative regulation of transcription from RNA polymerase II promoter;GO:0001764::neuron migration;GO:0004197::cysteine-type endopeptidase activity;GO:0004843::ubiquitin-specific protease activity;GO:0005515::protein binding;GO:0005737::cytoplasm;GO:0005829::cytosol;GO:0006508::proteolysis;GO:0006511::ubiquitin-dependent protein catabolic process;GO:0006625::protein targeting to peroxi…
X	41232555	41232556	MEX3A_IP_peak_707	4.08963	-43183	41275739	41276778	ENSG00000223714	LINC02601	+	1	ENSG00000223714	LINC02601	43183	ENSG00000216866	RPS2P55	296691	ENSG00000124486	USP9X	UTR3	UTR3	UTR3	.	.	.	GO:0000122::negative regulation of transcription from RNA polymerase II promoter;GO:0001764::neuron migration;GO:0004197::cysteine-type endopeptidase activity;GO:0004843::ubiquitin-specific protease activity;GO:0005515::protein binding;GO:0005737::cytoplasm;GO:0005829::cytosol;GO:0006508::proteolysis;GO:0006511::ubiquitin-dependent protein catabolic process;GO:0006625::protein targeting to peroxi…
X	41166092	41166093	MEX3A_IP_peak_704	12.1828	80457	41085635	41236579	ENSG00000124486	USP9X	+	1	ENSG00000223714	LINC02601	109646	ENSG00000216866	RPS2P55	230228	ENSG00000124486	USP9X	Exon16	Exon16	Exon16	GO:0000122::negative regulation of transcription from RNA polymerase II promoter;GO:0001764::neuron migration;GO:0004197::cysteine-type endopeptidase activity;GO:0004843::ubiquitin-specific protease activity;GO:0005515::protein binding;GO:0005737::cytoplasm;GO:0005829::cytosol;GO:0006508::proteolysis;GO:0006511::ubiquitin-dependent protein catabolic process;GO:0006625::protein targeting to peroxi…	.	.	GO:0000122::negative regulation of transcription from RNA polymerase II promoter;GO:0001764::neuron migration;GO:0004197::cysteine-type endopeptidase activity;GO:0004843::ubiquitin-specific protease activity;GO:0005515::protein binding;GO:0005737::cytoplasm;GO:0005829::cytosol;GO:0006508::proteolysis;GO:0006511::ubiquitin-dependent protein catabolic process;GO:0006625::protein targeting to peroxi…
X	41141090	41141091	MEX3A_IP_peak_703	3.30833	55455	41085635	41236579	ENSG00000124486	USP9X	+	1	ENSG00000223714	LINC02601	134648	ENSG00000216866	RPS2P55	205226	ENSG00000124486	USP9X	Exon8	Exon8	Exon8	GO:0000122::negative regulation of transcription from RNA polymerase II promoter;GO:0001764::neuron migration;GO:0004197::cysteine-type endopeptidase activity;GO:0004843::ubiquitin-specific protease activity;GO:0005515::protein binding;GO:0005737::cytoplasm;GO:0005829::cytosol;GO:0006508::proteolysis;GO:0006511::ubiquitin-dependent protein catabolic process;GO:0006625::protein targeting to peroxi…	.	.	GO:0000122::negative regulation of transcription from RNA polymerase II promoter;GO:0001764::neuron migration;GO:0004197::cysteine-type endopeptidase activity;GO:0004843::ubiquitin-specific protease activity;GO:0005515::protein binding;GO:0005737::cytoplasm;GO:0005829::cytosol;GO:0006508::proteolysis;GO:0006511::ubiquitin-dependent protein catabolic process;GO:0006625::protein targeting to peroxi…
11	62532675	62532676	MEX3A_IP_peak_145b	2.22602	-4636	62537312	62542018	ENSG00000250659	AP001363.1	+	1	ENSG00000250659	AP001363.1	4636	ENSG00000255446	AP003064.2	105951	ENSG00000124942	AHNAK	LastExon	LastExon	LastExon	.	.	.	GO:0003723::RNA binding;GO:0005515::protein binding;GO:0005634::nucleus;GO:0005737::cytoplasm;GO:0005765::lysosomal membrane;GO:0005829::cytosol;GO:0005886::plasma membrane;GO:0005925::focal adhesion;GO:0015629::actin cytoskeleton;GO:0016020::membrane;GO:0030315::T-tubule;GO:0031982::vesicle;GO:0042383::sarcolemma;GO:0043034::costamere;GO:0043484::regulation of RNA splicing;GO:0044291::cell-cell …
11	62519972	62519973	MEX3A_IP_peak_131	2.55457	-17339	62537312	62542018	ENSG00000250659	AP001363.1	+	1	ENSG00000250659	AP001363.1	17339	ENSG00000255446	AP003064.2	93248	ENSG00000124942	AHNAK	LastExon	LastExon	LastExon	.	.	.	GO:0003723::RNA binding;GO:0005515::protein binding;GO:0005634::nucleus;GO:0005737::cytoplasm;GO:0005765::lysosomal membrane;GO:0005829::cytosol;GO:0005886::plasma membrane;GO:0005925::focal adhesion;GO:0015629::actin cytoskeleton;GO:0016020::membrane;GO:0030315::T-tubule;GO:0031982::vesicle;GO:0042383::sarcolemma;GO:0043034::costamere;GO:0043484::regulation of RNA splicing;GO:0044291::cell-cell …
11	62525907	62525908	MEX3A_IP_peak_140b	1.88962	-11404	62537312	62542018	ENSG00000250659	AP001363.1	+	1	ENSG00000250659	AP001363.1	11404	ENSG00000255446	AP003064.2	99183	ENSG00000124942	AHNAK	LastExon	LastExon	LastExon	.	.	.	GO:0003723::RNA binding;GO:0005515::protein binding;GO:0005634::nucleus;GO:0005737::cytoplasm;GO:0005765::lysosomal membrane;GO:0005829::cytosol;GO:0005886::plasma membrane;GO:0005925::focal adhesion;GO:0015629::actin cytoskeleton;GO:0016020::membrane;GO:0030315::T-tubule;GO:0031982::vesicle;GO:0042383::sarcolemma;GO:0043034::costamere;GO:0043484::regulation of RNA splicing;GO:0044291::cell-cell …
11	62527663	62527664	MEX3A_IP_peak_141	2.84759	-9648	62537312	62542018	ENSG00000250659	AP001363.1	+	1	ENSG00000250659	AP001363.1	9648	ENSG00000255446	AP003064.2	100939	ENSG00000124942	AHNAK	LastExon	LastExon	LastExon	.	.	.	GO:0003723::RNA binding;GO:0005515::protein binding;GO:0005634::nucleus;GO:0005737::cytoplasm;GO:0005765::lysosomal membrane;GO:0005829::cytosol;GO:0005886::plasma membrane;GO:0005925::focal adhesion;GO:0015629::actin cytoskeleton;GO:0016020::membrane;GO:0030315::T-tubule;GO:0031982::vesicle;GO:0042383::sarcolemma;GO:0043034::costamere;GO:0043484::regulation of RNA splicing;GO:0044291::cell-cell …
11	62519653	62519654	MEX3A_IP_peak_130c	2.22602	-17658	62537312	62542018	ENSG00000250659	AP001363.1	+	1	ENSG00000250659	AP001363.1	17658	ENSG00000255446	AP003064.2	92929	ENSG00000124942	AHNAK	LastExon	LastExon	LastExon	.	.	.	GO:0003723::RNA binding;GO:0005515::protein binding;GO:0005634::nucleus;GO:0005737::cytoplasm;GO:0005765::lysosomal membrane;GO:0005829::cytosol;GO:0005886::plasma membrane;GO:0005925::focal adhesion;GO:0015629::actin cytoskeleton;GO:0016020::membrane;GO:0030315::T-tubule;GO:0031982::vesicle;GO:0042383::sarcolemma;GO:0043034::costamere;GO:0043484::regulation of RNA splicing;GO:0044291::cell-cell …
11	62526422	62526423	MEX3A_IP_peak_140d	3.0334	-10889	62537312	62542018	ENSG00000250659	AP001363.1	+	1	ENSG00000250659	AP001363.1	10889	ENSG00000255446	AP003064.2	99698	ENSG00000124942	AHNAK	LastExon	LastExon	LastExon	.	.	.	GO:0003723::RNA binding;GO:0005515::protein binding;GO:0005634::nucleus;GO:0005737::cytoplasm;GO:0005765::lysosomal membrane;GO:0005829::cytosol;GO:0005886::plasma membrane;GO:0005925::focal adhesion;GO:0015629::actin cytoskeleton;GO:0016020::membrane;GO:0030315::T-tubule;GO:0031982::vesicle;GO:0042383::sarcolemma;GO:0043034::costamere;GO:0043484::regulation of RNA splicing;GO:0044291::cell-cell …
11	62529505	62529506	MEX3A_IP_peak_142a	2.67307	-7806	62537312	62542018	ENSG00000250659	AP001363.1	+	1	ENSG00000250659	AP001363.1	7806	ENSG00000255446	AP003064.2	102781	ENSG00000124942	AHNAK	LastExon	LastExon	LastExon	.	.	.	GO:0003723::RNA binding;GO:0005515::protein binding;GO:0005634::nucleus;GO:0005737::cytoplasm;GO:0005765::lysosomal membrane;GO:0005829::cytosol;GO:0005886::plasma membrane;GO:0005925::focal adhesion;GO:0015629::actin cytoskeleton;GO:0016020::membrane;GO:0030315::T-tubule;GO:0031982::vesicle;GO:0042383::sarcolemma;GO:0043034::costamere;GO:0043484::regulation of RNA splicing;GO:0044291::cell-cell …
11	62525679	62525680	MEX3A_IP_peak_140a	4.27618	-11632	62537312	62542018	ENSG00000250659	AP001363.1	+	1	ENSG00000250659	AP001363.1	11632	ENSG00000255446	AP003064.2	98955	ENSG00000124942	AHNAK	LastExon	LastExon	LastExon	.	.	.	GO:0003723::RNA binding;GO:0005515::protein binding;GO:0005634::nucleus;GO:0005737::cytoplasm;GO:0005765::lysosomal membrane;GO:0005829::cytosol;GO:0005886::plasma membrane;GO:0005925::focal adhesion;GO:0015629::actin cytoskeleton;GO:0016020::membrane;GO:0030315::T-tubule;GO:0031982::vesicle;GO:0042383::sarcolemma;GO:0043034::costamere;GO:0043484::regulation of RNA splicing;GO:0044291::cell-cell …
11	62519188	62519189	MEX3A_IP_peak_130a	2.64433	-18123	62537312	62542018	ENSG00000250659	AP001363.1	+	1	ENSG00000250659	AP001363.1	18123	ENSG00000255446	AP003064.2	92464	ENSG00000124942	AHNAK	LastExon	LastExon	LastExon	.	.	.	GO:0003723::RNA binding;GO:0005515::protein binding;GO:0005634::nucleus;GO:0005737::cytoplasm;GO:0005765::lysosomal membrane;GO:0005829::cytosol;GO:0005886::plasma membrane;GO:0005925::focal adhesion;GO:0015629::actin cytoskeleton;GO:0016020::membrane;GO:0030315::T-tubule;GO:0031982::vesicle;GO:0042383::sarcolemma;GO:0043034::costamere;GO:0043484::regulation of RNA splicing;GO:0044291::cell-cell …
11	62516166	62516167	MEX3A_IP_peak_126	2.80348	-21145	62537312	62542018	ENSG00000250659	AP001363.1	+	1	ENSG00000250659	AP001363.1	21145	ENSG00000255446	AP003064.2	89442	ENSG00000124942	AHNAK	UTR3	UTR3	UTR3	.	.	.	GO:0003723::RNA binding;GO:0005515::protein binding;GO:0005634::nucleus;GO:0005737::cytoplasm;GO:0005765::lysosomal membrane;GO:0005829::cytosol;GO:0005886::plasma membrane;GO:0005925::focal adhesion;GO:0015629::actin cytoskeleton;GO:0016020::membrane;GO:0030315::T-tubule;GO:0031982::vesicle;GO:0042383::sarcolemma;GO:0043034::costamere;GO:0043484::regulation of RNA splicing;GO:0044291::cell-cell …
11	62533756	62533757	MEX3A_IP_peak_146	1.43737	-3555	62537312	62542018	ENSG00000250659	AP001363.1	+	1	ENSG00000250659	AP001363.1	3555	ENSG00000255446	AP003064.2	107032	ENSG00000124942	AHNAK	LastExon	LastExon	LastExon	.	.	.	GO:0003723::RNA binding;GO:0005515::protein binding;GO:0005634::nucleus;GO:0005737::cytoplasm;GO:0005765::lysosomal membrane;GO:0005829::cytosol;GO:0005886::plasma membrane;GO:0005925::focal adhesion;GO:0015629::actin cytoskeleton;GO:0016020::membrane;GO:0030315::T-tubule;GO:0031982::vesicle;GO:0042383::sarcolemma;GO:0043034::costamere;GO:0043484::regulation of RNA splicing;GO:0044291::cell-cell …
11	62529772	62529773	MEX3A_IP_peak_142b	2.32147	-7539	62537312	62542018	ENSG00000250659	AP001363.1	+	1	ENSG00000250659	AP001363.1	7539	ENSG00000255446	AP003064.2	103048	ENSG00000124942	AHNAK	LastExon	LastExon	LastExon	.	.	.	GO:0003723::RNA binding;GO:0005515::protein binding;GO:0005634::nucleus;GO:0005737::cytoplasm;GO:0005765::lysosomal membrane;GO:0005829::cytosol;GO:0005886::plasma membrane;GO:0005925::focal adhesion;GO:0015629::actin cytoskeleton;GO:0016020::membrane;GO:0030315::T-tubule;GO:0031982::vesicle;GO:0042383::sarcolemma;GO:0043034::costamere;GO:0043484::regulation of RNA splicing;GO:0044291::cell-cell …
11	62526196	62526197	MEX3A_IP_peak_140c	1.88962	-11115	62537312	62542018	ENSG00000250659	AP001363.1	+	1	ENSG00000250659	AP001363.1	11115	ENSG00000255446	AP003064.2	99472	ENSG00000124942	AHNAK	LastExon	LastExon	LastExon	.	.	.	GO:0003723::RNA binding;GO:0005515::protein binding;GO:0005634::nucleus;GO:0005737::cytoplasm;GO:0005765::lysosomal membrane;GO:0005829::cytosol;GO:0005886::plasma membrane;GO:0005925::focal adhesion;GO:0015629::actin cytoskeleton;GO:0016020::membrane;GO:0030315::T-tubule;GO:0031982::vesicle;GO:0042383::sarcolemma;GO:0043034::costamere;GO:0043484::regulation of RNA splicing;GO:0044291::cell-cell …
11	62523365	62523366	MEX3A_IP_peak_137	1.72319	-13946	62537312	62542018	ENSG00000250659	AP001363.1	+	1	ENSG00000250659	AP001363.1	13946	ENSG00000255446	AP003064.2	96641	ENSG00000124942	AHNAK	LastExon	LastExon	LastExon	.	.	.	GO:0003723::RNA binding;GO:0005515::protein binding;GO:0005634::nucleus;GO:0005737::cytoplasm;GO:0005765::lysosomal membrane;GO:0005829::cytosol;GO:0005886::plasma membrane;GO:0005925::focal adhesion;GO:0015629::actin cytoskeleton;GO:0016020::membrane;GO:0030315::T-tubule;GO:0031982::vesicle;GO:0042383::sarcolemma;GO:0043034::costamere;GO:0043484::regulation of RNA splicing;GO:0044291::cell-cell …
11	62522434	62522435	MEX3A_IP_peak_135	2.64433	-14877	62537312	62542018	ENSG00000250659	AP001363.1	+	1	ENSG00000250659	AP001363.1	14877	ENSG00000255446	AP003064.2	95710	ENSG00000124942	AHNAK	LastExon	LastExon	LastExon	.	.	.	GO:0003723::RNA binding;GO:0005515::protein binding;GO:0005634::nucleus;GO:0005737::cytoplasm;GO:0005765::lysosomal membrane;GO:0005829::cytosol;GO:0005886::plasma membrane;GO:0005925::focal adhesion;GO:0015629::actin cytoskeleton;GO:0016020::membrane;GO:0030315::T-tubule;GO:0031982::vesicle;GO:0042383::sarcolemma;GO:0043034::costamere;GO:0043484::regulation of RNA splicing;GO:0044291::cell-cell …
11	62521789	62521790	MEX3A_IP_peak_134	2.01023	-15522	62537312	62542018	ENSG00000250659	AP001363.1	+	1	ENSG00000250659	AP001363.1	15522	ENSG00000255446	AP003064.2	95065	ENSG00000124942	AHNAK	LastExon	LastExon	LastExon	.	.	.	GO:0003723::RNA binding;GO:0005515::protein binding;GO:0005634::nucleus;GO:0005737::cytoplasm;GO:0005765::lysosomal membrane;GO:0005829::cytosol;GO:0005886::plasma membrane;GO:0005925::focal adhesion;GO:0015629::actin cytoskeleton;GO:0016020::membrane;GO:0030315::T-tubule;GO:0031982::vesicle;GO:0042383::sarcolemma;GO:0043034::costamere;GO:0043484::regulation of RNA splicing;GO:0044291::cell-cell …
11	62516865	62516866	MEX3A_IP_peak_127	1.51007	-20446	62537312	62542018	ENSG00000250659	AP001363.1	+	1	ENSG00000250659	AP001363.1	20446	ENSG00000255446	AP003064.2	90141	ENSG00000124942	AHNAK	LastExon	LastExon	LastExon	.	.	.	GO:0003723::RNA binding;GO:0005515::protein binding;GO:0005634::nucleus;GO:0005737::cytoplasm;GO:0005765::lysosomal membrane;GO:0005829::cytosol;GO:0005886::plasma membrane;GO:0005925::focal adhesion;GO:0015629::actin cytoskeleton;GO:0016020::membrane;GO:0030315::T-tubule;GO:0031982::vesicle;GO:0042383::sarcolemma;GO:0043034::costamere;GO:0043484::regulation of RNA splicing;GO:0044291::cell-cell …
11	62517706	62517707	MEX3A_IP_peak_128a	2.80348	-19605	62537312	62542018	ENSG00000250659	AP001363.1	+	1	ENSG00000250659	AP001363.1	19605	ENSG00000255446	AP003064.2	90982	ENSG00000124942	AHNAK	LastExon	LastExon	LastExon	.	.	.	GO:0003723::RNA binding;GO:0005515::protein binding;GO:0005634::nucleus;GO:0005737::cytoplasm;GO:0005765::lysosomal membrane;GO:0005829::cytosol;GO:0005886::plasma membrane;GO:0005925::focal adhesion;GO:0015629::actin cytoskeleton;GO:0016020::membrane;GO:0030315::T-tubule;GO:0031982::vesicle;GO:0042383::sarcolemma;GO:0043034::costamere;GO:0043484::regulation of RNA splicing;GO:0044291::cell-cell …
11	62522833	62522834	MEX3A_IP_peak_136	2.2467	-14478	62537312	62542018	ENSG00000250659	AP001363.1	+	1	ENSG00000250659	AP001363.1	14478	ENSG00000255446	AP003064.2	96109	ENSG00000124942	AHNAK	LastExon	LastExon	LastExon	.	.	.	GO:0003723::RNA binding;GO:0005515::protein binding;GO:0005634::nucleus;GO:0005737::cytoplasm;GO:0005765::lysosomal membrane;GO:0005829::cytosol;GO:0005886::plasma membrane;GO:0005925::focal adhesion;GO:0015629::actin cytoskeleton;GO:0016020::membrane;GO:0030315::T-tubule;GO:0031982::vesicle;GO:0042383::sarcolemma;GO:0043034::costamere;GO:0043484::regulation of RNA splicing;GO:0044291::cell-cell …
11	62517927	62517928	MEX3A_IP_peak_128b	1.93913	-19384	62537312	62542018	ENSG00000250659	AP001363.1	+	1	ENSG00000250659	AP001363.1	19384	ENSG00000255446	AP003064.2	91203	ENSG00000124942	AHNAK	LastExon	LastExon	LastExon	.	.	.	GO:0003723::RNA binding;GO:0005515::protein binding;GO:0005634::nucleus;GO:0005737::cytoplasm;GO:0005765::lysosomal membrane;GO:0005829::cytosol;GO:0005886::plasma membrane;GO:0005925::focal adhesion;GO:0015629::actin cytoskeleton;GO:0016020::membrane;GO:0030315::T-tubule;GO:0031982::vesicle;GO:0042383::sarcolemma;GO:0043034::costamere;GO:0043484::regulation of RNA splicing;GO:0044291::cell-cell …
11	62532303	62532304	MEX3A_IP_peak_145a	2.64433	-5008	62537312	62542018	ENSG00000250659	AP001363.1	+	1	ENSG00000250659	AP001363.1	5008	ENSG00000255446	AP003064.2	105579	ENSG00000124942	AHNAK	LastExon	LastExon	LastExon	.	.	.	GO:0003723::RNA binding;GO:0005515::protein binding;GO:0005634::nucleus;GO:0005737::cytoplasm;GO:0005765::lysosomal membrane;GO:0005829::cytosol;GO:0005886::plasma membrane;GO:0005925::focal adhesion;GO:0015629::actin cytoskeleton;GO:0016020::membrane;GO:0030315::T-tubule;GO:0031982::vesicle;GO:0042383::sarcolemma;GO:0043034::costamere;GO:0043484::regulation of RNA splicing;GO:0044291::cell-cell …
11	62521301	62521302	MEX3A_IP_peak_133	1.3685	-16010	62537312	62542018	ENSG00000250659	AP001363.1	+	1	ENSG00000250659	AP001363.1	16010	ENSG00000255446	AP003064.2	94577	ENSG00000124942	AHNAK	LastExon	LastExon	LastExon	.	.	.	GO:0003723::RNA binding;GO:0005515::protein binding;GO:0005634::nucleus;GO:0005737::cytoplasm;GO:0005765::lysosomal membrane;GO:0005829::cytosol;GO:0005886::plasma membrane;GO:0005925::focal adhesion;GO:0015629::actin cytoskeleton;GO:0016020::membrane;GO:0030315::T-tubule;GO:0031982::vesicle;GO:0042383::sarcolemma;GO:0043034::costamere;GO:0043484::regulation of RNA splicing;GO:0044291::cell-cell …
11	62518498	62518499	MEX3A_IP_peak_129	3.49009	-18813	62537312	62542018	ENSG00000250659	AP001363.1	+	1	ENSG00000250659	AP001363.1	18813	ENSG00000255446	AP003064.2	91774	ENSG00000124942	AHNAK	LastExon	LastExon	LastExon	.	.	.	GO:0003723::RNA binding;GO:0005515::protein binding;GO:0005634::nucleus;GO:0005737::cytoplasm;GO:0005765::lysosomal membrane;GO:0005829::cytosol;GO:0005886::plasma membrane;GO:0005925::focal adhesion;GO:0015629::actin cytoskeleton;GO:0016020::membrane;GO:0030315::T-tubule;GO:0031982::vesicle;GO:0042383::sarcolemma;GO:0043034::costamere;GO:0043484::regulation of RNA splicing;GO:0044291::cell-cell …
11	62531149	62531150	MEX3A_IP_peak_143	1.87363	-6162	62537312	62542018	ENSG00000250659	AP001363.1	+	1	ENSG00000250659	AP001363.1	6162	ENSG00000255446	AP003064.2	104425	ENSG00000124942	AHNAK	LastExon	LastExon	LastExon	.	.	.	GO:0003723::RNA binding;GO:0005515::protein binding;GO:0005634::nucleus;GO:0005737::cytoplasm;GO:0005765::lysosomal membrane;GO:0005829::cytosol;GO:0005886::plasma membrane;GO:0005925::focal adhesion;GO:0015629::actin cytoskeleton;GO:0016020::membrane;GO:0030315::T-tubule;GO:0031982::vesicle;GO:0042383::sarcolemma;GO:0043034::costamere;GO:0043484::regulation of RNA splicing;GO:0044291::cell-cell …
11	62523827	62523828	MEX3A_IP_peak_138	2.80362	-13484	62537312	62542018	ENSG00000250659	AP001363.1	+	1	ENSG00000250659	AP001363.1	13484	ENSG00000255446	AP003064.2	97103	ENSG00000124942	AHNAK	LastExon	LastExon	LastExon	.	.	.	GO:0003723::RNA binding;GO:0005515::protein binding;GO:0005634::nucleus;GO:0005737::cytoplasm;GO:0005765::lysosomal membrane;GO:0005829::cytosol;GO:0005886::plasma membrane;GO:0005925::focal adhesion;GO:0015629::actin cytoskeleton;GO:0016020::membrane;GO:0030315::T-tubule;GO:0031982::vesicle;GO:0042383::sarcolemma;GO:0043034::costamere;GO:0043484::regulation of RNA splicing;GO:0044291::cell-cell …
11	62519392	62519393	MEX3A_IP_peak_130b	3.7139	-17919	62537312	62542018	ENSG00000250659	AP001363.1	+	1	ENSG00000250659	AP001363.1	17919	ENSG00000255446	AP003064.2	92668	ENSG00000124942	AHNAK	LastExon	LastExon	LastExon	.	.	.	GO:0003723::RNA binding;GO:0005515::protein binding;GO:0005634::nucleus;GO:0005737::cytoplasm;GO:0005765::lysosomal membrane;GO:0005829::cytosol;GO:0005886::plasma membrane;GO:0005925::focal adhesion;GO:0015629::actin cytoskeleton;GO:0016020::membrane;GO:0030315::T-tubule;GO:0031982::vesicle;GO:0042383::sarcolemma;GO:0043034::costamere;GO:0043484::regulation of RNA splicing;GO:0044291::cell-cell …
11	62520798	62520799	MEX3A_IP_peak_132	1.40324	-16513	62537312	62542018	ENSG00000250659	AP001363.1	+	1	ENSG00000250659	AP001363.1	16513	ENSG00000255446	AP003064.2	94074	ENSG00000124942	AHNAK	LastExon	LastExon	LastExon	.	.	.	GO:0003723::RNA binding;GO:0005515::protein binding;GO:0005634::nucleus;GO:0005737::cytoplasm;GO:0005765::lysosomal membrane;GO:0005829::cytosol;GO:0005886::plasma membrane;GO:0005925::focal adhesion;GO:0015629::actin cytoskeleton;GO:0016020::membrane;GO:0030315::T-tubule;GO:0031982::vesicle;GO:0042383::sarcolemma;GO:0043034::costamere;GO:0043484::regulation of RNA splicing;GO:0044291::cell-cell …
11	62524906	62524907	MEX3A_IP_peak_139	1.80036	-12405	62537312	62542018	ENSG00000250659	AP001363.1	+	1	ENSG00000250659	AP001363.1	12405	ENSG00000255446	AP003064.2	98182	ENSG00000124942	AHNAK	LastExon	LastExon	LastExon	.	.	.	GO:0003723::RNA binding;GO:0005515::protein binding;GO:0005634::nucleus;GO:0005737::cytoplasm;GO:0005765::lysosomal membrane;GO:0005829::cytosol;GO:0005886::plasma membrane;GO:0005925::focal adhesion;GO:0015629::actin cytoskeleton;GO:0016020::membrane;GO:0030315::T-tubule;GO:0031982::vesicle;GO:0042383::sarcolemma;GO:0043034::costamere;GO:0043484::regulation of RNA splicing;GO:0044291::cell-cell …
11	62531617	62531618	MEX3A_IP_peak_144	4.27618	-5694	62537312	62542018	ENSG00000250659	AP001363.1	+	1	ENSG00000250659	AP001363.1	5694	ENSG00000255446	AP003064.2	104893	ENSG00000124942	AHNAK	LastExon	LastExon	LastExon	.	.	.	GO:0003723::RNA binding;GO:0005515::protein binding;GO:0005634::nucleus;GO:0005737::cytoplasm;GO:0005765::lysosomal membrane;GO:0005829::cytosol;GO:0005886::plasma membrane;GO:0005925::focal adhesion;GO:0015629::actin cytoskeleton;GO:0016020::membrane;GO:0030315::T-tubule;GO:0031982::vesicle;GO:0042383::sarcolemma;GO:0043034::costamere;GO:0043484::regulation of RNA splicing;GO:0044291::cell-cell …
16	58582895	58582896	MEX3A_IP_peak_249	1.93913	15049	58597589	58597945	ENSG00000260865	AC010287.1	-	1	ENSG00000245768	AC092378.1	166742	ENSG00000281910	SNORA50A	22964	ENSG00000125107	CNOT1	Exon10	Exon10	Exon10	.	.	.	GO:0000122::negative regulation of transcription from RNA polymerase II promoter;GO:0000289::nuclear-transcribed mRNA poly(A) tail shortening;GO:0000932::cytoplasmic mRNA processing body;GO:0003723::RNA binding;GO:0004535::poly(A)-specific ribonuclease activity;GO:0005515::protein binding;GO:0005615::extracellular space;GO:0005634::nucleus;GO:0005737::cytoplasm;GO:0005829::cytosol;GO:0006417::reg…
9	132690216	132690217	MEX3A_IP_peak_699	1.87363	-19815	132592997	132670401	ENSG00000125485	DDX31	-	1	ENSG00000165698	SPACA9	187810	ENSG00000125485	DDX31	19815	ENSG00000125484	GTF3C4	UTR3	UTR3	UTR3	GO:0000166::nucleotide binding;GO:0003676::nucleic acid binding;GO:0003723::RNA binding;GO:0004386::helicase activity;GO:0005515::protein binding;GO:0005524::ATP binding;GO:0005634::nucleus;GO:0005730::nucleolus;GO:0005794::Golgi apparatus;GO:0016787::hydrolase activity;GO:0042254::ribosome biogenesis;GO:0043231::intracellular membrane-bounded organelle	GO:0001669::acrosomal vesicle;GO:0005515::protein binding;GO:0005634::nucleus;GO:0005737::cytoplasm;GO:0005881::cytoplasmic microtubule;GO:0031410::cytoplasmic vesicle;GO:0036064::ciliary basal body;GO:0036126::sperm flagellum;GO:0048306::calcium-dependent protein binding;GO:0051726::regulation of cell cycle;GO:0097546::ciliary base	GO:0000166::nucleotide binding;GO:0003676::nucleic acid binding;GO:0003723::RNA binding;GO:0004386::helicase activity;GO:0005515::protein binding;GO:0005524::ATP binding;GO:0005634::nucleus;GO:0005730::nucleolus;GO:0005794::Golgi apparatus;GO:0016787::hydrolase activity;GO:0042254::ribosome biogenesis;GO:0043231::intracellular membrane-bounded organelle	GO:0000127::transcription factor TFIIIC complex;GO:0003677::DNA binding;GO:0004402::histone acetyltransferase activity;GO:0005515::protein binding;GO:0005634::nucleus;GO:0005654::nucleoplasm;GO:0005739::mitochondrion;GO:0006383::transcription from RNA polymerase III promoter;GO:0006384::transcription initiation from RNA polymerase III promoter;GO:0008047::enzyme activator activity;GO:0016573::his…
9	132689007	132689008	MEX3A_IP_peak_698	1.87363	-18606	132592997	132670401	ENSG00000125485	DDX31	-	1	ENSG00000165698	SPACA9	189019	ENSG00000125485	DDX31	18606	ENSG00000125484	GTF3C4	UTR3	UTR3	UTR3	GO:0000166::nucleotide binding;GO:0003676::nucleic acid binding;GO:0003723::RNA binding;GO:0004386::helicase activity;GO:0005515::protein binding;GO:0005524::ATP binding;GO:0005634::nucleus;GO:0005730::nucleolus;GO:0005794::Golgi apparatus;GO:0016787::hydrolase activity;GO:0042254::ribosome biogenesis;GO:0043231::intracellular membrane-bounded organelle	GO:0001669::acrosomal vesicle;GO:0005515::protein binding;GO:0005634::nucleus;GO:0005737::cytoplasm;GO:0005881::cytoplasmic microtubule;GO:0031410::cytoplasmic vesicle;GO:0036064::ciliary basal body;GO:0036126::sperm flagellum;GO:0048306::calcium-dependent protein binding;GO:0051726::regulation of cell cycle;GO:0097546::ciliary base	GO:0000166::nucleotide binding;GO:0003676::nucleic acid binding;GO:0003723::RNA binding;GO:0004386::helicase activity;GO:0005515::protein binding;GO:0005524::ATP binding;GO:0005634::nucleus;GO:0005730::nucleolus;GO:0005794::Golgi apparatus;GO:0016787::hydrolase activity;GO:0042254::ribosome biogenesis;GO:0043231::intracellular membrane-bounded organelle	GO:0000127::transcription factor TFIIIC complex;GO:0003677::DNA binding;GO:0004402::histone acetyltransferase activity;GO:0005515::protein binding;GO:0005634::nucleus;GO:0005654::nucleoplasm;GO:0005739::mitochondrion;GO:0006383::transcription from RNA polymerase III promoter;GO:0006384::transcription initiation from RNA polymerase III promoter;GO:0008047::enzyme activator activity;GO:0016573::his…
X	53196811	53196812	MEX3A_IP_peak_708	1.93913	-1323	53195411	53195488	ENSG00000276575	MIR6895	-	1	ENSG00000226299	RPSAP62	126178	ENSG00000276575	MIR6895	1323	ENSG00000126012	KDM5C	Exon17	Exon17	Exon17	.	.	.	GO:0000122::negative regulation of transcription from RNA polymerase II promoter;GO:0000981::sequence-specific DNA binding RNA polymerase II transcription factor activity;GO:0001227::RNA polymerase II transcription regulatory region sequence-specific DNA binding transcription factor activity involved in negative regulation of transcription;GO:0003677::DNA binding;GO:0003682::chromatin binding;GO:…
1	27547871	27547872	MEX3A_IP_peak_13	1.43737	22066	27525805	27530561	ENSG00000237429	BX293535.1	+	1	ENSG00000235912	AL031729.1	101547	ENSG00000158195	WASF2	57713	ENSG00000126705	AHDC1	Exon6	Exon6	Exon6	.	.	GO:0001525::angiogenesis;GO:0001667::ameboidal cell migration;GO:0001726::ruffle;GO:0003779::actin binding;GO:0005515::protein binding;GO:0005622::intracellular;GO:0005737::cytoplasm;GO:0005769::early endosome;GO:0005829::cytosol;GO:0005856::cytoskeleton;GO:0005911::cell-cell junction;GO:0006897::endocytosis;GO:0007188::adenylate cyclase-modulating G-protein coupled receptor signaling pathway;GO:…	GO:0003677::DNA binding
1	39413244	39413245	MEX3A_IP_peak_23b	5.57224	-78401	39491646	39525935	ENSG00000183682	BMP8A	+	1	ENSG00000183682	BMP8A	78401	ENSG00000217897	HSPE1P8	108346	ENSG00000127603	MACF1	Intron58	Intron58	Intron58	GO:0001503::ossification;GO:0002024::diet induced thermogenesis;GO:0005125::cytokine activity;GO:0005160::transforming growth factor beta receptor binding;GO:0005576::extracellular region;GO:0005615::extracellular space;GO:0007275::multicellular organismal development;GO:0008083::growth factor activity;GO:0010469::regulation of receptor activity;GO:0010862::positive regulation of pathway-restrict…	GO:0001503::ossification;GO:0002024::diet induced thermogenesis;GO:0005125::cytokine activity;GO:0005160::transforming growth factor beta receptor binding;GO:0005576::extracellular region;GO:0005615::extracellular space;GO:0007275::multicellular organismal development;GO:0008083::growth factor activity;GO:0010469::regulation of receptor activity;GO:0010862::positive regulation of pathway-restrict…	.	GO:0003723::RNA binding;GO:0003779::actin binding;GO:0005198::structural molecule activity;GO:0005509::calcium ion binding;GO:0005515::protein binding;GO:0005737::cytoplasm;GO:0005794::Golgi apparatus;GO:0005856::cytoskeleton;GO:0005874::microtubule;GO:0005886::plasma membrane;GO:0008017::microtubule binding;GO:0010632::regulation of epithelial cell migration;GO:0015629::actin cytoskeleton;GO:001…
1	39439379	39439380	MEX3A_IP_peak_31	14.6606	-52266	39491646	39525935	ENSG00000183682	BMP8A	+	1	ENSG00000183682	BMP8A	52266	ENSG00000217897	HSPE1P8	134481	ENSG00000127603	MACF1	Exon72	Exon72	Exon72	GO:0001503::ossification;GO:0002024::diet induced thermogenesis;GO:0005125::cytokine activity;GO:0005160::transforming growth factor beta receptor binding;GO:0005576::extracellular region;GO:0005615::extracellular space;GO:0007275::multicellular organismal development;GO:0008083::growth factor activity;GO:0010469::regulation of receptor activity;GO:0010862::positive regulation of pathway-restrict…	GO:0001503::ossification;GO:0002024::diet induced thermogenesis;GO:0005125::cytokine activity;GO:0005160::transforming growth factor beta receptor binding;GO:0005576::extracellular region;GO:0005615::extracellular space;GO:0007275::multicellular organismal development;GO:0008083::growth factor activity;GO:0010469::regulation of receptor activity;GO:0010862::positive regulation of pathway-restrict…	.	GO:0003723::RNA binding;GO:0003779::actin binding;GO:0005198::structural molecule activity;GO:0005509::calcium ion binding;GO:0005515::protein binding;GO:0005737::cytoplasm;GO:0005794::Golgi apparatus;GO:0005856::cytoskeleton;GO:0005874::microtubule;GO:0005886::plasma membrane;GO:0008017::microtubule binding;GO:0010632::regulation of epithelial cell migration;GO:0015629::actin cytoskeleton;GO:001…
1	39486547	39486548	MEX3A_IP_peak_39a	2.22602	-5098	39491646	39525935	ENSG00000183682	BMP8A	+	1	ENSG00000183682	BMP8A	5098	ENSG00000217897	HSPE1P8	181649	ENSG00000127603	MACF1	UTR3	UTR3	UTR3	GO:0001503::ossification;GO:0002024::diet induced thermogenesis;GO:0005125::cytokine activity;GO:0005160::transforming growth factor beta receptor binding;GO:0005576::extracellular region;GO:0005615::extracellular space;GO:0007275::multicellular organismal development;GO:0008083::growth factor activity;GO:0010469::regulation of receptor activity;GO:0010862::positive regulation of pathway-restrict…	GO:0001503::ossification;GO:0002024::diet induced thermogenesis;GO:0005125::cytokine activity;GO:0005160::transforming growth factor beta receptor binding;GO:0005576::extracellular region;GO:0005615::extracellular space;GO:0007275::multicellular organismal development;GO:0008083::growth factor activity;GO:0010469::regulation of receptor activity;GO:0010862::positive regulation of pathway-restrict…	.	GO:0003723::RNA binding;GO:0003779::actin binding;GO:0005198::structural molecule activity;GO:0005509::calcium ion binding;GO:0005515::protein binding;GO:0005737::cytoplasm;GO:0005794::Golgi apparatus;GO:0005856::cytoskeleton;GO:0005874::microtubule;GO:0005886::plasma membrane;GO:0008017::microtubule binding;GO:0010632::regulation of epithelial cell migration;GO:0015629::actin cytoskeleton;GO:001…
1	39411256	39411257	MEX3A_IP_peak_21b	2.88587	-80389	39491646	39525935	ENSG00000183682	BMP8A	+	1	ENSG00000183682	BMP8A	80389	ENSG00000217897	HSPE1P8	106358	ENSG00000127603	MACF1	Intron58	Intron58	Intron58	GO:0001503::ossification;GO:0002024::diet induced thermogenesis;GO:0005125::cytokine activity;GO:0005160::transforming growth factor beta receptor binding;GO:0005576::extracellular region;GO:0005615::extracellular space;GO:0007275::multicellular organismal development;GO:0008083::growth factor activity;GO:0010469::regulation of receptor activity;GO:0010862::positive regulation of pathway-restrict…	GO:0001503::ossification;GO:0002024::diet induced thermogenesis;GO:0005125::cytokine activity;GO:0005160::transforming growth factor beta receptor binding;GO:0005576::extracellular region;GO:0005615::extracellular space;GO:0007275::multicellular organismal development;GO:0008083::growth factor activity;GO:0010469::regulation of receptor activity;GO:0010862::positive regulation of pathway-restrict…	.	GO:0003723::RNA binding;GO:0003779::actin binding;GO:0005198::structural molecule activity;GO:0005509::calcium ion binding;GO:0005515::protein binding;GO:0005737::cytoplasm;GO:0005794::Golgi apparatus;GO:0005856::cytoskeleton;GO:0005874::microtubule;GO:0005886::plasma membrane;GO:0008017::microtubule binding;GO:0010632::regulation of epithelial cell migration;GO:0015629::actin cytoskeleton;GO:001…
1	39411922	39411923	MEX3A_IP_peak_22b	1.7896	-79723	39491646	39525935	ENSG00000183682	BMP8A	+	1	ENSG00000183682	BMP8A	79723	ENSG00000217897	HSPE1P8	107024	ENSG00000127603	MACF1	Intron58	Intron58	Intron58	GO:0001503::ossification;GO:0002024::diet induced thermogenesis;GO:0005125::cytokine activity;GO:0005160::transforming growth factor beta receptor binding;GO:0005576::extracellular region;GO:0005615::extracellular space;GO:0007275::multicellular organismal development;GO:0008083::growth factor activity;GO:0010469::regulation of receptor activity;GO:0010862::positive regulation of pathway-restrict…	GO:0001503::ossification;GO:0002024::diet induced thermogenesis;GO:0005125::cytokine activity;GO:0005160::transforming growth factor beta receptor binding;GO:0005576::extracellular region;GO:0005615::extracellular space;GO:0007275::multicellular organismal development;GO:0008083::growth factor activity;GO:0010469::regulation of receptor activity;GO:0010862::positive regulation of pathway-restrict…	.	GO:0003723::RNA binding;GO:0003779::actin binding;GO:0005198::structural molecule activity;GO:0005509::calcium ion binding;GO:0005515::protein binding;GO:0005737::cytoplasm;GO:0005794::Golgi apparatus;GO:0005856::cytoskeleton;GO:0005874::microtubule;GO:0005886::plasma membrane;GO:0008017::microtubule binding;GO:0010632::regulation of epithelial cell migration;GO:0015629::actin cytoskeleton;GO:001…
1	39409933	39409934	MEX3A_IP_peak_20d	5.55113	-81712	39491646	39525935	ENSG00000183682	BMP8A	+	1	ENSG00000183682	BMP8A	81712	ENSG00000217897	HSPE1P8	105035	ENSG00000127603	MACF1	Intron58	Intron58	Intron58	GO:0001503::ossification;GO:0002024::diet induced thermogenesis;GO:0005125::cytokine activity;GO:0005160::transforming growth factor beta receptor binding;GO:0005576::extracellular region;GO:0005615::extracellular space;GO:0007275::multicellular organismal development;GO:0008083::growth factor activity;GO:0010469::regulation of receptor activity;GO:0010862::positive regulation of pathway-restrict…	GO:0001503::ossification;GO:0002024::diet induced thermogenesis;GO:0005125::cytokine activity;GO:0005160::transforming growth factor beta receptor binding;GO:0005576::extracellular region;GO:0005615::extracellular space;GO:0007275::multicellular organismal development;GO:0008083::growth factor activity;GO:0010469::regulation of receptor activity;GO:0010862::positive regulation of pathway-restrict…	.	GO:0003723::RNA binding;GO:0003779::actin binding;GO:0005198::structural molecule activity;GO:0005509::calcium ion binding;GO:0005515::protein binding;GO:0005737::cytoplasm;GO:0005794::Golgi apparatus;GO:0005856::cytoskeleton;GO:0005874::microtubule;GO:0005886::plasma membrane;GO:0008017::microtubule binding;GO:0010632::regulation of epithelial cell migration;GO:0015629::actin cytoskeleton;GO:001…
1	39422465	39422466	MEX3A_IP_peak_25	6.5883	-69180	39491646	39525935	ENSG00000183682	BMP8A	+	1	ENSG00000183682	BMP8A	69180	ENSG00000217897	HSPE1P8	117567	ENSG00000127603	MACF1	Exon59	Exon59	Exon59	GO:0001503::ossification;GO:0002024::diet induced thermogenesis;GO:0005125::cytokine activity;GO:0005160::transforming growth factor beta receptor binding;GO:0005576::extracellular region;GO:0005615::extracellular space;GO:0007275::multicellular organismal development;GO:0008083::growth factor activity;GO:0010469::regulation of receptor activity;GO:0010862::positive regulation of pathway-restrict…	GO:0001503::ossification;GO:0002024::diet induced thermogenesis;GO:0005125::cytokine activity;GO:0005160::transforming growth factor beta receptor binding;GO:0005576::extracellular region;GO:0005615::extracellular space;GO:0007275::multicellular organismal development;GO:0008083::growth factor activity;GO:0010469::regulation of receptor activity;GO:0010862::positive regulation of pathway-restrict…	.	GO:0003723::RNA binding;GO:0003779::actin binding;GO:0005198::structural molecule activity;GO:0005509::calcium ion binding;GO:0005515::protein binding;GO:0005737::cytoplasm;GO:0005794::Golgi apparatus;GO:0005856::cytoskeleton;GO:0005874::microtubule;GO:0005886::plasma membrane;GO:0008017::microtubule binding;GO:0010632::regulation of epithelial cell migration;GO:0015629::actin cytoskeleton;GO:001…
1	39409319	39409320	MEX3A_IP_peak_20a	1.93729	-82326	39491646	39525935	ENSG00000183682	BMP8A	+	1	ENSG00000183682	BMP8A	82326	ENSG00000217897	HSPE1P8	104421	ENSG00000127603	MACF1	Intron58	Intron58	Intron58	GO:0001503::ossification;GO:0002024::diet induced thermogenesis;GO:0005125::cytokine activity;GO:0005160::transforming growth factor beta receptor binding;GO:0005576::extracellular region;GO:0005615::extracellular space;GO:0007275::multicellular organismal development;GO:0008083::growth factor activity;GO:0010469::regulation of receptor activity;GO:0010862::positive regulation of pathway-restrict…	GO:0001503::ossification;GO:0002024::diet induced thermogenesis;GO:0005125::cytokine activity;GO:0005160::transforming growth factor beta receptor binding;GO:0005576::extracellular region;GO:0005615::extracellular space;GO:0007275::multicellular organismal development;GO:0008083::growth factor activity;GO:0010469::regulation of receptor activity;GO:0010862::positive regulation of pathway-restrict…	.	GO:0003723::RNA binding;GO:0003779::actin binding;GO:0005198::structural molecule activity;GO:0005509::calcium ion binding;GO:0005515::protein binding;GO:0005737::cytoplasm;GO:0005794::Golgi apparatus;GO:0005856::cytoskeleton;GO:0005874::microtubule;GO:0005886::plasma membrane;GO:0008017::microtubule binding;GO:0010632::regulation of epithelial cell migration;GO:0015629::actin cytoskeleton;GO:001…
1	39442806	39442807	MEX3A_IP_peak_34	14.6584	-48839	39491646	39525935	ENSG00000183682	BMP8A	+	1	ENSG00000183682	BMP8A	48839	ENSG00000217897	HSPE1P8	137908	ENSG00000127603	MACF1	Exon78	Exon78	Exon78	GO:0001503::ossification;GO:0002024::diet induced thermogenesis;GO:0005125::cytokine activity;GO:0005160::transforming growth factor beta receptor binding;GO:0005576::extracellular region;GO:0005615::extracellular space;GO:0007275::multicellular organismal development;GO:0008083::growth factor activity;GO:0010469::regulation of receptor activity;GO:0010862::positive regulation of pathway-restrict…	GO:0001503::ossification;GO:0002024::diet induced thermogenesis;GO:0005125::cytokine activity;GO:0005160::transforming growth factor beta receptor binding;GO:0005576::extracellular region;GO:0005615::extracellular space;GO:0007275::multicellular organismal development;GO:0008083::growth factor activity;GO:0010469::regulation of receptor activity;GO:0010862::positive regulation of pathway-restrict…	.	GO:0003723::RNA binding;GO:0003779::actin binding;GO:0005198::structural molecule activity;GO:0005509::calcium ion binding;GO:0005515::protein binding;GO:0005737::cytoplasm;GO:0005794::Golgi apparatus;GO:0005856::cytoskeleton;GO:0005874::microtubule;GO:0005886::plasma membrane;GO:0008017::microtubule binding;GO:0010632::regulation of epithelial cell migration;GO:0015629::actin cytoskeleton;GO:001…
1	39409602	39409603	MEX3A_IP_peak_20b	2.74608	-82043	39491646	39525935	ENSG00000183682	BMP8A	+	1	ENSG00000183682	BMP8A	82043	ENSG00000217897	HSPE1P8	104704	ENSG00000127603	MACF1	Intron58	Intron58	Intron58	GO:0001503::ossification;GO:0002024::diet induced thermogenesis;GO:0005125::cytokine activity;GO:0005160::transforming growth factor beta receptor binding;GO:0005576::extracellular region;GO:0005615::extracellular space;GO:0007275::multicellular organismal development;GO:0008083::growth factor activity;GO:0010469::regulation of receptor activity;GO:0010862::positive regulation of pathway-restrict…	GO:0001503::ossification;GO:0002024::diet induced thermogenesis;GO:0005125::cytokine activity;GO:0005160::transforming growth factor beta receptor binding;GO:0005576::extracellular region;GO:0005615::extracellular space;GO:0007275::multicellular organismal development;GO:0008083::growth factor activity;GO:0010469::regulation of receptor activity;GO:0010862::positive regulation of pathway-restrict…	.	GO:0003723::RNA binding;GO:0003779::actin binding;GO:0005198::structural molecule activity;GO:0005509::calcium ion binding;GO:0005515::protein binding;GO:0005737::cytoplasm;GO:0005794::Golgi apparatus;GO:0005856::cytoskeleton;GO:0005874::microtubule;GO:0005886::plasma membrane;GO:0008017::microtubule binding;GO:0010632::regulation of epithelial cell migration;GO:0015629::actin cytoskeleton;GO:001…
1	39409743	39409744	MEX3A_IP_peak_20c	2.67307	-81902	39491646	39525935	ENSG00000183682	BMP8A	+	1	ENSG00000183682	BMP8A	81902	ENSG00000217897	HSPE1P8	104845	ENSG00000127603	MACF1	Intron58	Intron58	Intron58	GO:0001503::ossification;GO:0002024::diet induced thermogenesis;GO:0005125::cytokine activity;GO:0005160::transforming growth factor beta receptor binding;GO:0005576::extracellular region;GO:0005615::extracellular space;GO:0007275::multicellular organismal development;GO:0008083::growth factor activity;GO:0010469::regulation of receptor activity;GO:0010862::positive regulation of pathway-restrict…	GO:0001503::ossification;GO:0002024::diet induced thermogenesis;GO:0005125::cytokine activity;GO:0005160::transforming growth factor beta receptor binding;GO:0005576::extracellular region;GO:0005615::extracellular space;GO:0007275::multicellular organismal development;GO:0008083::growth factor activity;GO:0010469::regulation of receptor activity;GO:0010862::positive regulation of pathway-restrict…	.	GO:0003723::RNA binding;GO:0003779::actin binding;GO:0005198::structural molecule activity;GO:0005509::calcium ion binding;GO:0005515::protein binding;GO:0005737::cytoplasm;GO:0005794::Golgi apparatus;GO:0005856::cytoskeleton;GO:0005874::microtubule;GO:0005886::plasma membrane;GO:0008017::microtubule binding;GO:0010632::regulation of epithelial cell migration;GO:0015629::actin cytoskeleton;GO:001…
1	39411477	39411478	MEX3A_IP_peak_21c	2.89363	-80168	39491646	39525935	ENSG00000183682	BMP8A	+	1	ENSG00000183682	BMP8A	80168	ENSG00000217897	HSPE1P8	106579	ENSG00000127603	MACF1	Intron58	Intron58	Intron58	GO:0001503::ossification;GO:0002024::diet induced thermogenesis;GO:0005125::cytokine activity;GO:0005160::transforming growth factor beta receptor binding;GO:0005576::extracellular region;GO:0005615::extracellular space;GO:0007275::multicellular organismal development;GO:0008083::growth factor activity;GO:0010469::regulation of receptor activity;GO:0010862::positive regulation of pathway-restrict…	GO:0001503::ossification;GO:0002024::diet induced thermogenesis;GO:0005125::cytokine activity;GO:0005160::transforming growth factor beta receptor binding;GO:0005576::extracellular region;GO:0005615::extracellular space;GO:0007275::multicellular organismal development;GO:0008083::growth factor activity;GO:0010469::regulation of receptor activity;GO:0010862::positive regulation of pathway-restrict…	.	GO:0003723::RNA binding;GO:0003779::actin binding;GO:0005198::structural molecule activity;GO:0005509::calcium ion binding;GO:0005515::protein binding;GO:0005737::cytoplasm;GO:0005794::Golgi apparatus;GO:0005856::cytoskeleton;GO:0005874::microtubule;GO:0005886::plasma membrane;GO:0008017::microtubule binding;GO:0010632::regulation of epithelial cell migration;GO:0015629::actin cytoskeleton;GO:001…
1	39414101	39414102	MEX3A_IP_peak_24b	7.75742	-77544	39491646	39525935	ENSG00000183682	BMP8A	+	1	ENSG00000183682	BMP8A	77544	ENSG00000217897	HSPE1P8	109203	ENSG00000127603	MACF1	Intron58	Intron58	Intron58	GO:0001503::ossification;GO:0002024::diet induced thermogenesis;GO:0005125::cytokine activity;GO:0005160::transforming growth factor beta receptor binding;GO:0005576::extracellular region;GO:0005615::extracellular space;GO:0007275::multicellular organismal development;GO:0008083::growth factor activity;GO:0010469::regulation of receptor activity;GO:0010862::positive regulation of pathway-restrict…	GO:0001503::ossification;GO:0002024::diet induced thermogenesis;GO:0005125::cytokine activity;GO:0005160::transforming growth factor beta receptor binding;GO:0005576::extracellular region;GO:0005615::extracellular space;GO:0007275::multicellular organismal development;GO:0008083::growth factor activity;GO:0010469::regulation of receptor activity;GO:0010862::positive regulation of pathway-restrict…	.	GO:0003723::RNA binding;GO:0003779::actin binding;GO:0005198::structural molecule activity;GO:0005509::calcium ion binding;GO:0005515::protein binding;GO:0005737::cytoplasm;GO:0005794::Golgi apparatus;GO:0005856::cytoskeleton;GO:0005874::microtubule;GO:0005886::plasma membrane;GO:0008017::microtubule binding;GO:0010632::regulation of epithelial cell migration;GO:0015629::actin cytoskeleton;GO:001…
1	39428108	39428109	MEX3A_IP_peak_27	8.91754	-63537	39491646	39525935	ENSG00000183682	BMP8A	+	1	ENSG00000183682	BMP8A	63537	ENSG00000217897	HSPE1P8	123210	ENSG00000127603	MACF1	Exon63	Exon63	Exon63	GO:0001503::ossification;GO:0002024::diet induced thermogenesis;GO:0005125::cytokine activity;GO:0005160::transforming growth factor beta receptor binding;GO:0005576::extracellular region;GO:0005615::extracellular space;GO:0007275::multicellular organismal development;GO:0008083::growth factor activity;GO:0010469::regulation of receptor activity;GO:0010862::positive regulation of pathway-restrict…	GO:0001503::ossification;GO:0002024::diet induced thermogenesis;GO:0005125::cytokine activity;GO:0005160::transforming growth factor beta receptor binding;GO:0005576::extracellular region;GO:0005615::extracellular space;GO:0007275::multicellular organismal development;GO:0008083::growth factor activity;GO:0010469::regulation of receptor activity;GO:0010862::positive regulation of pathway-restrict…	.	GO:0003723::RNA binding;GO:0003779::actin binding;GO:0005198::structural molecule activity;GO:0005509::calcium ion binding;GO:0005515::protein binding;GO:0005737::cytoplasm;GO:0005794::Golgi apparatus;GO:0005856::cytoskeleton;GO:0005874::microtubule;GO:0005886::plasma membrane;GO:0008017::microtubule binding;GO:0010632::regulation of epithelial cell migration;GO:0015629::actin cytoskeleton;GO:001…
1	39410308	39410309	MEX3A_IP_peak_20e	5.57224	-81337	39491646	39525935	ENSG00000183682	BMP8A	+	1	ENSG00000183682	BMP8A	81337	ENSG00000217897	HSPE1P8	105410	ENSG00000127603	MACF1	Intron58	Intron58	Intron58	GO:0001503::ossification;GO:0002024::diet induced thermogenesis;GO:0005125::cytokine activity;GO:0005160::transforming growth factor beta receptor binding;GO:0005576::extracellular region;GO:0005615::extracellular space;GO:0007275::multicellular organismal development;GO:0008083::growth factor activity;GO:0010469::regulation of receptor activity;GO:0010862::positive regulation of pathway-restrict…	GO:0001503::ossification;GO:0002024::diet induced thermogenesis;GO:0005125::cytokine activity;GO:0005160::transforming growth factor beta receptor binding;GO:0005576::extracellular region;GO:0005615::extracellular space;GO:0007275::multicellular organismal development;GO:0008083::growth factor activity;GO:0010469::regulation of receptor activity;GO:0010862::positive regulation of pathway-restrict…	.	GO:0003723::RNA binding;GO:0003779::actin binding;GO:0005198::structural molecule activity;GO:0005509::calcium ion binding;GO:0005515::protein binding;GO:0005737::cytoplasm;GO:0005794::Golgi apparatus;GO:0005856::cytoskeleton;GO:0005874::microtubule;GO:0005886::plasma membrane;GO:0008017::microtubule binding;GO:0010632::regulation of epithelial cell migration;GO:0015629::actin cytoskeleton;GO:001…
1	39447783	39447784	MEX3A_IP_peak_35b	5.57224	-43862	39491646	39525935	ENSG00000183682	BMP8A	+	1	ENSG00000183682	BMP8A	43862	ENSG00000217897	HSPE1P8	142885	ENSG00000127603	MACF1	Exon82	Exon82	Exon82	GO:0001503::ossification;GO:0002024::diet induced thermogenesis;GO:0005125::cytokine activity;GO:0005160::transforming growth factor beta receptor binding;GO:0005576::extracellular region;GO:0005615::extracellular space;GO:0007275::multicellular organismal development;GO:0008083::growth factor activity;GO:0010469::regulation of receptor activity;GO:0010862::positive regulation of pathway-restrict…	GO:0001503::ossification;GO:0002024::diet induced thermogenesis;GO:0005125::cytokine activity;GO:0005160::transforming growth factor beta receptor binding;GO:0005576::extracellular region;GO:0005615::extracellular space;GO:0007275::multicellular organismal development;GO:0008083::growth factor activity;GO:0010469::regulation of receptor activity;GO:0010862::positive regulation of pathway-restrict…	.	GO:0003723::RNA binding;GO:0003779::actin binding;GO:0005198::structural molecule activity;GO:0005509::calcium ion binding;GO:0005515::protein binding;GO:0005737::cytoplasm;GO:0005794::Golgi apparatus;GO:0005856::cytoskeleton;GO:0005874::microtubule;GO:0005886::plasma membrane;GO:0008017::microtubule binding;GO:0010632::regulation of epithelial cell migration;GO:0015629::actin cytoskeleton;GO:001…
1	39486789	39486790	MEX3A_IP_peak_39b	5.51357	-4856	39491646	39525935	ENSG00000183682	BMP8A	+	1	ENSG00000183682	BMP8A	4856	ENSG00000217897	HSPE1P8	181891	ENSG00000127603	MACF1	UTR3	UTR3	UTR3	GO:0001503::ossification;GO:0002024::diet induced thermogenesis;GO:0005125::cytokine activity;GO:0005160::transforming growth factor beta receptor binding;GO:0005576::extracellular region;GO:0005615::extracellular space;GO:0007275::multicellular organismal development;GO:0008083::growth factor activity;GO:0010469::regulation of receptor activity;GO:0010862::positive regulation of pathway-restrict…	GO:0001503::ossification;GO:0002024::diet induced thermogenesis;GO:0005125::cytokine activity;GO:0005160::transforming growth factor beta receptor binding;GO:0005576::extracellular region;GO:0005615::extracellular space;GO:0007275::multicellular organismal development;GO:0008083::growth factor activity;GO:0010469::regulation of receptor activity;GO:0010862::positive regulation of pathway-restrict…	.	GO:0003723::RNA binding;GO:0003779::actin binding;GO:0005198::structural molecule activity;GO:0005509::calcium ion binding;GO:0005515::protein binding;GO:0005737::cytoplasm;GO:0005794::Golgi apparatus;GO:0005856::cytoskeleton;GO:0005874::microtubule;GO:0005886::plasma membrane;GO:0008017::microtubule binding;GO:0010632::regulation of epithelial cell migration;GO:0015629::actin cytoskeleton;GO:001…
1	39442230	39442231	MEX3A_IP_peak_33	16.3119	-49415	39491646	39525935	ENSG00000183682	BMP8A	+	1	ENSG00000183682	BMP8A	49415	ENSG00000217897	HSPE1P8	137332	ENSG00000127603	MACF1	Exon76	Exon76	Exon76	GO:0001503::ossification;GO:0002024::diet induced thermogenesis;GO:0005125::cytokine activity;GO:0005160::transforming growth factor beta receptor binding;GO:0005576::extracellular region;GO:0005615::extracellular space;GO:0007275::multicellular organismal development;GO:0008083::growth factor activity;GO:0010469::regulation of receptor activity;GO:0010862::positive regulation of pathway-restrict…	GO:0001503::ossification;GO:0002024::diet induced thermogenesis;GO:0005125::cytokine activity;GO:0005160::transforming growth factor beta receptor binding;GO:0005576::extracellular region;GO:0005615::extracellular space;GO:0007275::multicellular organismal development;GO:0008083::growth factor activity;GO:0010469::regulation of receptor activity;GO:0010862::positive regulation of pathway-restrict…	.	GO:0003723::RNA binding;GO:0003779::actin binding;GO:0005198::structural molecule activity;GO:0005509::calcium ion binding;GO:0005515::protein binding;GO:0005737::cytoplasm;GO:0005794::Golgi apparatus;GO:0005856::cytoskeleton;GO:0005874::microtubule;GO:0005886::plasma membrane;GO:0008017::microtubule binding;GO:0010632::regulation of epithelial cell migration;GO:0015629::actin cytoskeleton;GO:001…
1	39486037	39486038	MEX3A_IP_peak_38c	1.88962	-5608	39491646	39525935	ENSG00000183682	BMP8A	+	1	ENSG00000183682	BMP8A	5608	ENSG00000217897	HSPE1P8	181139	ENSG00000127603	MACF1	UTR3	UTR3	UTR3	GO:0001503::ossification;GO:0002024::diet induced thermogenesis;GO:0005125::cytokine activity;GO:0005160::transforming growth factor beta receptor binding;GO:0005576::extracellular region;GO:0005615::extracellular space;GO:0007275::multicellular organismal development;GO:0008083::growth factor activity;GO:0010469::regulation of receptor activity;GO:0010862::positive regulation of pathway-restrict…	GO:0001503::ossification;GO:0002024::diet induced thermogenesis;GO:0005125::cytokine activity;GO:0005160::transforming growth factor beta receptor binding;GO:0005576::extracellular region;GO:0005615::extracellular space;GO:0007275::multicellular organismal development;GO:0008083::growth factor activity;GO:0010469::regulation of receptor activity;GO:0010862::positive regulation of pathway-restrict…	.	GO:0003723::RNA binding;GO:0003779::actin binding;GO:0005198::structural molecule activity;GO:0005509::calcium ion binding;GO:0005515::protein binding;GO:0005737::cytoplasm;GO:0005794::Golgi apparatus;GO:0005856::cytoskeleton;GO:0005874::microtubule;GO:0005886::plasma membrane;GO:0008017::microtubule binding;GO:0010632::regulation of epithelial cell migration;GO:0015629::actin cytoskeleton;GO:001…
1	39410587	39410588	MEX3A_IP_peak_20f	3.49009	-81058	39491646	39525935	ENSG00000183682	BMP8A	+	1	ENSG00000183682	BMP8A	81058	ENSG00000217897	HSPE1P8	105689	ENSG00000127603	MACF1	Intron58	Intron58	Intron58	GO:0001503::ossification;GO:0002024::diet induced thermogenesis;GO:0005125::cytokine activity;GO:0005160::transforming growth factor beta receptor binding;GO:0005576::extracellular region;GO:0005615::extracellular space;GO:0007275::multicellular organismal development;GO:0008083::growth factor activity;GO:0010469::regulation of receptor activity;GO:0010862::positive regulation of pathway-restrict…	GO:0001503::ossification;GO:0002024::diet induced thermogenesis;GO:0005125::cytokine activity;GO:0005160::transforming growth factor beta receptor binding;GO:0005576::extracellular region;GO:0005615::extracellular space;GO:0007275::multicellular organismal development;GO:0008083::growth factor activity;GO:0010469::regulation of receptor activity;GO:0010862::positive regulation of pathway-restrict…	.	GO:0003723::RNA binding;GO:0003779::actin binding;GO:0005198::structural molecule activity;GO:0005509::calcium ion binding;GO:0005515::protein binding;GO:0005737::cytoplasm;GO:0005794::Golgi apparatus;GO:0005856::cytoskeleton;GO:0005874::microtubule;GO:0005886::plasma membrane;GO:0008017::microtubule binding;GO:0010632::regulation of epithelial cell migration;GO:0015629::actin cytoskeleton;GO:001…
1	39411044	39411045	MEX3A_IP_peak_21a	1.87363	-80601	39491646	39525935	ENSG00000183682	BMP8A	+	1	ENSG00000183682	BMP8A	80601	ENSG00000217897	HSPE1P8	106146	ENSG00000127603	MACF1	Intron58	Intron58	Intron58	GO:0001503::ossification;GO:0002024::diet induced thermogenesis;GO:0005125::cytokine activity;GO:0005160::transforming growth factor beta receptor binding;GO:0005576::extracellular region;GO:0005615::extracellular space;GO:0007275::multicellular organismal development;GO:0008083::growth factor activity;GO:0010469::regulation of receptor activity;GO:0010862::positive regulation of pathway-restrict…	GO:0001503::ossification;GO:0002024::diet induced thermogenesis;GO:0005125::cytokine activity;GO:0005160::transforming growth factor beta receptor binding;GO:0005576::extracellular region;GO:0005615::extracellular space;GO:0007275::multicellular organismal development;GO:0008083::growth factor activity;GO:0010469::regulation of receptor activity;GO:0010862::positive regulation of pathway-restrict…	.	GO:0003723::RNA binding;GO:0003779::actin binding;GO:0005198::structural molecule activity;GO:0005509::calcium ion binding;GO:0005515::protein binding;GO:0005737::cytoplasm;GO:0005794::Golgi apparatus;GO:0005856::cytoskeleton;GO:0005874::microtubule;GO:0005886::plasma membrane;GO:0008017::microtubule binding;GO:0010632::regulation of epithelial cell migration;GO:0015629::actin cytoskeleton;GO:001…
1	39412122	39412123	MEX3A_IP_peak_22c	2.77431	-79523	39491646	39525935	ENSG00000183682	BMP8A	+	1	ENSG00000183682	BMP8A	79523	ENSG00000217897	HSPE1P8	107224	ENSG00000127603	MACF1	Intron58	Intron58	Intron58	GO:0001503::ossification;GO:0002024::diet induced thermogenesis;GO:0005125::cytokine activity;GO:0005160::transforming growth factor beta receptor binding;GO:0005576::extracellular region;GO:0005615::extracellular space;GO:0007275::multicellular organismal development;GO:0008083::growth factor activity;GO:0010469::regulation of receptor activity;GO:0010862::positive regulation of pathway-restrict…	GO:0001503::ossification;GO:0002024::diet induced thermogenesis;GO:0005125::cytokine activity;GO:0005160::transforming growth factor beta receptor binding;GO:0005576::extracellular region;GO:0005615::extracellular space;GO:0007275::multicellular organismal development;GO:0008083::growth factor activity;GO:0010469::regulation of receptor activity;GO:0010862::positive regulation of pathway-restrict…	.	GO:0003723::RNA binding;GO:0003779::actin binding;GO:0005198::structural molecule activity;GO:0005509::calcium ion binding;GO:0005515::protein binding;GO:0005737::cytoplasm;GO:0005794::Golgi apparatus;GO:0005856::cytoskeleton;GO:0005874::microtubule;GO:0005886::plasma membrane;GO:0008017::microtubule binding;GO:0010632::regulation of epithelial cell migration;GO:0015629::actin cytoskeleton;GO:001…
1	39479921	39479922	MEX3A_IP_peak_37	9.36878	-11724	39491646	39525935	ENSG00000183682	BMP8A	+	1	ENSG00000183682	BMP8A	11724	ENSG00000217897	HSPE1P8	175023	ENSG00000127603	MACF1	Exon98	Exon98	Exon98	GO:0001503::ossification;GO:0002024::diet induced thermogenesis;GO:0005125::cytokine activity;GO:0005160::transforming growth factor beta receptor binding;GO:0005576::extracellular region;GO:0005615::extracellular space;GO:0007275::multicellular organismal development;GO:0008083::growth factor activity;GO:0010469::regulation of receptor activity;GO:0010862::positive regulation of pathway-restrict…	GO:0001503::ossification;GO:0002024::diet induced thermogenesis;GO:0005125::cytokine activity;GO:0005160::transforming growth factor beta receptor binding;GO:0005576::extracellular region;GO:0005615::extracellular space;GO:0007275::multicellular organismal development;GO:0008083::growth factor activity;GO:0010469::regulation of receptor activity;GO:0010862::positive regulation of pathway-restrict…	.	GO:0003723::RNA binding;GO:0003779::actin binding;GO:0005198::structural molecule activity;GO:0005509::calcium ion binding;GO:0005515::protein binding;GO:0005737::cytoplasm;GO:0005794::Golgi apparatus;GO:0005856::cytoskeleton;GO:0005874::microtubule;GO:0005886::plasma membrane;GO:0008017::microtubule binding;GO:0010632::regulation of epithelial cell migration;GO:0015629::actin cytoskeleton;GO:001…
1	39413860	39413861	MEX3A_IP_peak_24a	10.3665	-77785	39491646	39525935	ENSG00000183682	BMP8A	+	1	ENSG00000183682	BMP8A	77785	ENSG00000217897	HSPE1P8	108962	ENSG00000127603	MACF1	Intron58	Intron58	Intron58	GO:0001503::ossification;GO:0002024::diet induced thermogenesis;GO:0005125::cytokine activity;GO:0005160::transforming growth factor beta receptor binding;GO:0005576::extracellular region;GO:0005615::extracellular space;GO:0007275::multicellular organismal development;GO:0008083::growth factor activity;GO:0010469::regulation of receptor activity;GO:0010862::positive regulation of pathway-restrict…	GO:0001503::ossification;GO:0002024::diet induced thermogenesis;GO:0005125::cytokine activity;GO:0005160::transforming growth factor beta receptor binding;GO:0005576::extracellular region;GO:0005615::extracellular space;GO:0007275::multicellular organismal development;GO:0008083::growth factor activity;GO:0010469::regulation of receptor activity;GO:0010862::positive regulation of pathway-restrict…	.	GO:0003723::RNA binding;GO:0003779::actin binding;GO:0005198::structural molecule activity;GO:0005509::calcium ion binding;GO:0005515::protein binding;GO:0005737::cytoplasm;GO:0005794::Golgi apparatus;GO:0005856::cytoskeleton;GO:0005874::microtubule;GO:0005886::plasma membrane;GO:0008017::microtubule binding;GO:0010632::regulation of epithelial cell migration;GO:0015629::actin cytoskeleton;GO:001…
1	39413048	39413049	MEX3A_IP_peak_23a	2.77431	-78597	39491646	39525935	ENSG00000183682	BMP8A	+	1	ENSG00000183682	BMP8A	78597	ENSG00000217897	HSPE1P8	108150	ENSG00000127603	MACF1	Intron58	Intron58	Intron58	GO:0001503::ossification;GO:0002024::diet induced thermogenesis;GO:0005125::cytokine activity;GO:0005160::transforming growth factor beta receptor binding;GO:0005576::extracellular region;GO:0005615::extracellular space;GO:0007275::multicellular organismal development;GO:0008083::growth factor activity;GO:0010469::regulation of receptor activity;GO:0010862::positive regulation of pathway-restrict…	GO:0001503::ossification;GO:0002024::diet induced thermogenesis;GO:0005125::cytokine activity;GO:0005160::transforming growth factor beta receptor binding;GO:0005576::extracellular region;GO:0005615::extracellular space;GO:0007275::multicellular organismal development;GO:0008083::growth factor activity;GO:0010469::regulation of receptor activity;GO:0010862::positive regulation of pathway-restrict…	.	GO:0003723::RNA binding;GO:0003779::actin binding;GO:0005198::structural molecule activity;GO:0005509::calcium ion binding;GO:0005515::protein binding;GO:0005737::cytoplasm;GO:0005794::Golgi apparatus;GO:0005856::cytoskeleton;GO:0005874::microtubule;GO:0005886::plasma membrane;GO:0008017::microtubule binding;GO:0010632::regulation of epithelial cell migration;GO:0015629::actin cytoskeleton;GO:001…
1	39429924	39429925	MEX3A_IP_peak_28	25.3187	-61721	39491646	39525935	ENSG00000183682	BMP8A	+	1	ENSG00000183682	BMP8A	61721	ENSG00000217897	HSPE1P8	125026	ENSG00000127603	MACF1	Exon65	Exon65	Exon65	GO:0001503::ossification;GO:0002024::diet induced thermogenesis;GO:0005125::cytokine activity;GO:0005160::transforming growth factor beta receptor binding;GO:0005576::extracellular region;GO:0005615::extracellular space;GO:0007275::multicellular organismal development;GO:0008083::growth factor activity;GO:0010469::regulation of receptor activity;GO:0010862::positive regulation of pathway-restrict…	GO:0001503::ossification;GO:0002024::diet induced thermogenesis;GO:0005125::cytokine activity;GO:0005160::transforming growth factor beta receptor binding;GO:0005576::extracellular region;GO:0005615::extracellular space;GO:0007275::multicellular organismal development;GO:0008083::growth factor activity;GO:0010469::regulation of receptor activity;GO:0010862::positive regulation of pathway-restrict…	.	GO:0003723::RNA binding;GO:0003779::actin binding;GO:0005198::structural molecule activity;GO:0005509::calcium ion binding;GO:0005515::protein binding;GO:0005737::cytoplasm;GO:0005794::Golgi apparatus;GO:0005856::cytoskeleton;GO:0005874::microtubule;GO:0005886::plasma membrane;GO:0008017::microtubule binding;GO:0010632::regulation of epithelial cell migration;GO:0015629::actin cytoskeleton;GO:001…
1	39485629	39485630	MEX3A_IP_peak_38a	11.4585	-6016	39491646	39525935	ENSG00000183682	BMP8A	+	1	ENSG00000183682	BMP8A	6016	ENSG00000217897	HSPE1P8	180731	ENSG00000127603	MACF1	LastExon	LastExon	LastExon	GO:0001503::ossification;GO:0002024::diet induced thermogenesis;GO:0005125::cytokine activity;GO:0005160::transforming growth factor beta receptor binding;GO:0005576::extracellular region;GO:0005615::extracellular space;GO:0007275::multicellular organismal development;GO:0008083::growth factor activity;GO:0010469::regulation of receptor activity;GO:0010862::positive regulation of pathway-restrict…	GO:0001503::ossification;GO:0002024::diet induced thermogenesis;GO:0005125::cytokine activity;GO:0005160::transforming growth factor beta receptor binding;GO:0005576::extracellular region;GO:0005615::extracellular space;GO:0007275::multicellular organismal development;GO:0008083::growth factor activity;GO:0010469::regulation of receptor activity;GO:0010862::positive regulation of pathway-restrict…	.	GO:0003723::RNA binding;GO:0003779::actin binding;GO:0005198::structural molecule activity;GO:0005509::calcium ion binding;GO:0005515::protein binding;GO:0005737::cytoplasm;GO:0005794::Golgi apparatus;GO:0005856::cytoskeleton;GO:0005874::microtubule;GO:0005886::plasma membrane;GO:0008017::microtubule binding;GO:0010632::regulation of epithelial cell migration;GO:0015629::actin cytoskeleton;GO:001…
1	39412343	39412344	MEX3A_IP_peak_22d	5.53771	-79302	39491646	39525935	ENSG00000183682	BMP8A	+	1	ENSG00000183682	BMP8A	79302	ENSG00000217897	HSPE1P8	107445	ENSG00000127603	MACF1	Intron58	Intron58	Intron58	GO:0001503::ossification;GO:0002024::diet induced thermogenesis;GO:0005125::cytokine activity;GO:0005160::transforming growth factor beta receptor binding;GO:0005576::extracellular region;GO:0005615::extracellular space;GO:0007275::multicellular organismal development;GO:0008083::growth factor activity;GO:0010469::regulation of receptor activity;GO:0010862::positive regulation of pathway-restrict…	GO:0001503::ossification;GO:0002024::diet induced thermogenesis;GO:0005125::cytokine activity;GO:0005160::transforming growth factor beta receptor binding;GO:0005576::extracellular region;GO:0005615::extracellular space;GO:0007275::multicellular organismal development;GO:0008083::growth factor activity;GO:0010469::regulation of receptor activity;GO:0010862::positive regulation of pathway-restrict…	.	GO:0003723::RNA binding;GO:0003779::actin binding;GO:0005198::structural molecule activity;GO:0005509::calcium ion binding;GO:0005515::protein binding;GO:0005737::cytoplasm;GO:0005794::Golgi apparatus;GO:0005856::cytoskeleton;GO:0005874::microtubule;GO:0005886::plasma membrane;GO:0008017::microtubule binding;GO:0010632::regulation of epithelial cell migration;GO:0015629::actin cytoskeleton;GO:001…
1	39448683	39448684	MEX3A_IP_peak_36	7.74239	-42962	39491646	39525935	ENSG00000183682	BMP8A	+	1	ENSG00000183682	BMP8A	42962	ENSG00000217897	HSPE1P8	143785	ENSG00000127603	MACF1	Exon84	Exon84	Exon84	GO:0001503::ossification;GO:0002024::diet induced thermogenesis;GO:0005125::cytokine activity;GO:0005160::transforming growth factor beta receptor binding;GO:0005576::extracellular region;GO:0005615::extracellular space;GO:0007275::multicellular organismal development;GO:0008083::growth factor activity;GO:0010469::regulation of receptor activity;GO:0010862::positive regulation of pathway-restrict…	GO:0001503::ossification;GO:0002024::diet induced thermogenesis;GO:0005125::cytokine activity;GO:0005160::transforming growth factor beta receptor binding;GO:0005576::extracellular region;GO:0005615::extracellular space;GO:0007275::multicellular organismal development;GO:0008083::growth factor activity;GO:0010469::regulation of receptor activity;GO:0010862::positive regulation of pathway-restrict…	.	GO:0003723::RNA binding;GO:0003779::actin binding;GO:0005198::structural molecule activity;GO:0005509::calcium ion binding;GO:0005515::protein binding;GO:0005737::cytoplasm;GO:0005794::Golgi apparatus;GO:0005856::cytoskeleton;GO:0005874::microtubule;GO:0005886::plasma membrane;GO:0008017::microtubule binding;GO:0010632::regulation of epithelial cell migration;GO:0015629::actin cytoskeleton;GO:001…
1	39441070	39441071	MEX3A_IP_peak_32a	5.67312	-50575	39491646	39525935	ENSG00000183682	BMP8A	+	1	ENSG00000183682	BMP8A	50575	ENSG00000217897	HSPE1P8	136172	ENSG00000127603	MACF1	Exon73	Exon73	Exon73	GO:0001503::ossification;GO:0002024::diet induced thermogenesis;GO:0005125::cytokine activity;GO:0005160::transforming growth factor beta receptor binding;GO:0005576::extracellular region;GO:0005615::extracellular space;GO:0007275::multicellular organismal development;GO:0008083::growth factor activity;GO:0010469::regulation of receptor activity;GO:0010862::positive regulation of pathway-restrict…	GO:0001503::ossification;GO:0002024::diet induced thermogenesis;GO:0005125::cytokine activity;GO:0005160::transforming growth factor beta receptor binding;GO:0005576::extracellular region;GO:0005615::extracellular space;GO:0007275::multicellular organismal development;GO:0008083::growth factor activity;GO:0010469::regulation of receptor activity;GO:0010862::positive regulation of pathway-restrict…	.	GO:0003723::RNA binding;GO:0003779::actin binding;GO:0005198::structural molecule activity;GO:0005509::calcium ion binding;GO:0005515::protein binding;GO:0005737::cytoplasm;GO:0005794::Golgi apparatus;GO:0005856::cytoskeleton;GO:0005874::microtubule;GO:0005886::plasma membrane;GO:0008017::microtubule binding;GO:0010632::regulation of epithelial cell migration;GO:0015629::actin cytoskeleton;GO:001…
1	39441267	39441268	MEX3A_IP_peak_32b	2.80348	-50378	39491646	39525935	ENSG00000183682	BMP8A	+	1	ENSG00000183682	BMP8A	50378	ENSG00000217897	HSPE1P8	136369	ENSG00000127603	MACF1	Exon74	Exon74	Exon74	GO:0001503::ossification;GO:0002024::diet induced thermogenesis;GO:0005125::cytokine activity;GO:0005160::transforming growth factor beta receptor binding;GO:0005576::extracellular region;GO:0005615::extracellular space;GO:0007275::multicellular organismal development;GO:0008083::growth factor activity;GO:0010469::regulation of receptor activity;GO:0010862::positive regulation of pathway-restrict…	GO:0001503::ossification;GO:0002024::diet induced thermogenesis;GO:0005125::cytokine activity;GO:0005160::transforming growth factor beta receptor binding;GO:0005576::extracellular region;GO:0005615::extracellular space;GO:0007275::multicellular organismal development;GO:0008083::growth factor activity;GO:0010469::regulation of receptor activity;GO:0010862::positive regulation of pathway-restrict…	.	GO:0003723::RNA binding;GO:0003779::actin binding;GO:0005198::structural molecule activity;GO:0005509::calcium ion binding;GO:0005515::protein binding;GO:0005737::cytoplasm;GO:0005794::Golgi apparatus;GO:0005856::cytoskeleton;GO:0005874::microtubule;GO:0005886::plasma membrane;GO:0008017::microtubule binding;GO:0010632::regulation of epithelial cell migration;GO:0015629::actin cytoskeleton;GO:001…
1	39422800	39422801	MEX3A_IP_peak_26	11.2471	-68845	39491646	39525935	ENSG00000183682	BMP8A	+	1	ENSG00000183682	BMP8A	68845	ENSG00000217897	HSPE1P8	117902	ENSG00000127603	MACF1	Exon60	Exon60	Exon60	GO:0001503::ossification;GO:0002024::diet induced thermogenesis;GO:0005125::cytokine activity;GO:0005160::transforming growth factor beta receptor binding;GO:0005576::extracellular region;GO:0005615::extracellular space;GO:0007275::multicellular organismal development;GO:0008083::growth factor activity;GO:0010469::regulation of receptor activity;GO:0010862::positive regulation of pathway-restrict…	GO:0001503::ossification;GO:0002024::diet induced thermogenesis;GO:0005125::cytokine activity;GO:0005160::transforming growth factor beta receptor binding;GO:0005576::extracellular region;GO:0005615::extracellular space;GO:0007275::multicellular organismal development;GO:0008083::growth factor activity;GO:0010469::regulation of receptor activity;GO:0010862::positive regulation of pathway-restrict…	.	GO:0003723::RNA binding;GO:0003779::actin binding;GO:0005198::structural molecule activity;GO:0005509::calcium ion binding;GO:0005515::protein binding;GO:0005737::cytoplasm;GO:0005794::Golgi apparatus;GO:0005856::cytoskeleton;GO:0005874::microtubule;GO:0005886::plasma membrane;GO:0008017::microtubule binding;GO:0010632::regulation of epithelial cell migration;GO:0015629::actin cytoskeleton;GO:001…
1	39412649	39412650	MEX3A_IP_peak_22e	3.42515	-78996	39491646	39525935	ENSG00000183682	BMP8A	+	1	ENSG00000183682	BMP8A	78996	ENSG00000217897	HSPE1P8	107751	ENSG00000127603	MACF1	Intron58	Intron58	Intron58	GO:0001503::ossification;GO:0002024::diet induced thermogenesis;GO:0005125::cytokine activity;GO:0005160::transforming growth factor beta receptor binding;GO:0005576::extracellular region;GO:0005615::extracellular space;GO:0007275::multicellular organismal development;GO:0008083::growth factor activity;GO:0010469::regulation of receptor activity;GO:0010862::positive regulation of pathway-restrict…	GO:0001503::ossification;GO:0002024::diet induced thermogenesis;GO:0005125::cytokine activity;GO:0005160::transforming growth factor beta receptor binding;GO:0005576::extracellular region;GO:0005615::extracellular space;GO:0007275::multicellular organismal development;GO:0008083::growth factor activity;GO:0010469::regulation of receptor activity;GO:0010862::positive regulation of pathway-restrict…	.	GO:0003723::RNA binding;GO:0003779::actin binding;GO:0005198::structural molecule activity;GO:0005509::calcium ion binding;GO:0005515::protein binding;GO:0005737::cytoplasm;GO:0005794::Golgi apparatus;GO:0005856::cytoskeleton;GO:0005874::microtubule;GO:0005886::plasma membrane;GO:0008017::microtubule binding;GO:0010632::regulation of epithelial cell migration;GO:0015629::actin cytoskeleton;GO:001…
1	39485853	39485854	MEX3A_IP_peak_38b	7.49668	-5792	39491646	39525935	ENSG00000183682	BMP8A	+	1	ENSG00000183682	BMP8A	5792	ENSG00000217897	HSPE1P8	180955	ENSG00000127603	MACF1	UTR3	UTR3	UTR3	GO:0001503::ossification;GO:0002024::diet induced thermogenesis;GO:0005125::cytokine activity;GO:0005160::transforming growth factor beta receptor binding;GO:0005576::extracellular region;GO:0005615::extracellular space;GO:0007275::multicellular organismal development;GO:0008083::growth factor activity;GO:0010469::regulation of receptor activity;GO:0010862::positive regulation of pathway-restrict…	GO:0001503::ossification;GO:0002024::diet induced thermogenesis;GO:0005125::cytokine activity;GO:0005160::transforming growth factor beta receptor binding;GO:0005576::extracellular region;GO:0005615::extracellular space;GO:0007275::multicellular organismal development;GO:0008083::growth factor activity;GO:0010469::regulation of receptor activity;GO:0010862::positive regulation of pathway-restrict…	.	GO:0003723::RNA binding;GO:0003779::actin binding;GO:0005198::structural molecule activity;GO:0005509::calcium ion binding;GO:0005515::protein binding;GO:0005737::cytoplasm;GO:0005794::Golgi apparatus;GO:0005856::cytoskeleton;GO:0005874::microtubule;GO:0005886::plasma membrane;GO:0008017::microtubule binding;GO:0010632::regulation of epithelial cell migration;GO:0015629::actin cytoskeleton;GO:001…
1	39435664	39435665	MEX3A_IP_peak_30	19.193	-55981	39491646	39525935	ENSG00000183682	BMP8A	+	1	ENSG00000183682	BMP8A	55981	ENSG00000217897	HSPE1P8	130766	ENSG00000127603	MACF1	Exon70	Exon70	Exon70	GO:0001503::ossification;GO:0002024::diet induced thermogenesis;GO:0005125::cytokine activity;GO:0005160::transforming growth factor beta receptor binding;GO:0005576::extracellular region;GO:0005615::extracellular space;GO:0007275::multicellular organismal development;GO:0008083::growth factor activity;GO:0010469::regulation of receptor activity;GO:0010862::positive regulation of pathway-restrict…	GO:0001503::ossification;GO:0002024::diet induced thermogenesis;GO:0005125::cytokine activity;GO:0005160::transforming growth factor beta receptor binding;GO:0005576::extracellular region;GO:0005615::extracellular space;GO:0007275::multicellular organismal development;GO:0008083::growth factor activity;GO:0010469::regulation of receptor activity;GO:0010862::positive regulation of pathway-restrict…	.	GO:0003723::RNA binding;GO:0003779::actin binding;GO:0005198::structural molecule activity;GO:0005509::calcium ion binding;GO:0005515::protein binding;GO:0005737::cytoplasm;GO:0005794::Golgi apparatus;GO:0005856::cytoskeleton;GO:0005874::microtubule;GO:0005886::plasma membrane;GO:0008017::microtubule binding;GO:0010632::regulation of epithelial cell migration;GO:0015629::actin cytoskeleton;GO:001…
1	39447541	39447542	MEX3A_IP_peak_35a	2.67307	-44104	39491646	39525935	ENSG00000183682	BMP8A	+	1	ENSG00000183682	BMP8A	44104	ENSG00000217897	HSPE1P8	142643	ENSG00000127603	MACF1	Exon81	Exon81	Exon81	GO:0001503::ossification;GO:0002024::diet induced thermogenesis;GO:0005125::cytokine activity;GO:0005160::transforming growth factor beta receptor binding;GO:0005576::extracellular region;GO:0005615::extracellular space;GO:0007275::multicellular organismal development;GO:0008083::growth factor activity;GO:0010469::regulation of receptor activity;GO:0010862::positive regulation of pathway-restrict…	GO:0001503::ossification;GO:0002024::diet induced thermogenesis;GO:0005125::cytokine activity;GO:0005160::transforming growth factor beta receptor binding;GO:0005576::extracellular region;GO:0005615::extracellular space;GO:0007275::multicellular organismal development;GO:0008083::growth factor activity;GO:0010469::regulation of receptor activity;GO:0010862::positive regulation of pathway-restrict…	.	GO:0003723::RNA binding;GO:0003779::actin binding;GO:0005198::structural molecule activity;GO:0005509::calcium ion binding;GO:0005515::protein binding;GO:0005737::cytoplasm;GO:0005794::Golgi apparatus;GO:0005856::cytoskeleton;GO:0005874::microtubule;GO:0005886::plasma membrane;GO:0008017::microtubule binding;GO:0010632::regulation of epithelial cell migration;GO:0015629::actin cytoskeleton;GO:001…
1	39411834	39411835	MEX3A_IP_peak_22a	1.36026	-79811	39491646	39525935	ENSG00000183682	BMP8A	+	1	ENSG00000183682	BMP8A	79811	ENSG00000217897	HSPE1P8	106936	ENSG00000127603	MACF1	Intron58	Intron58	Intron58	GO:0001503::ossification;GO:0002024::diet induced thermogenesis;GO:0005125::cytokine activity;GO:0005160::transforming growth factor beta receptor binding;GO:0005576::extracellular region;GO:0005615::extracellular space;GO:0007275::multicellular organismal development;GO:0008083::growth factor activity;GO:0010469::regulation of receptor activity;GO:0010862::positive regulation of pathway-restrict…	GO:0001503::ossification;GO:0002024::diet induced thermogenesis;GO:0005125::cytokine activity;GO:0005160::transforming growth factor beta receptor binding;GO:0005576::extracellular region;GO:0005615::extracellular space;GO:0007275::multicellular organismal development;GO:0008083::growth factor activity;GO:0010469::regulation of receptor activity;GO:0010862::positive regulation of pathway-restrict…	.	GO:0003723::RNA binding;GO:0003779::actin binding;GO:0005198::structural molecule activity;GO:0005509::calcium ion binding;GO:0005515::protein binding;GO:0005737::cytoplasm;GO:0005794::Golgi apparatus;GO:0005856::cytoskeleton;GO:0005874::microtubule;GO:0005886::plasma membrane;GO:0008017::microtubule binding;GO:0010632::regulation of epithelial cell migration;GO:0015629::actin cytoskeleton;GO:001…
1	39414311	39414312	MEX3A_IP_peak_24c	4.74186	-77334	39491646	39525935	ENSG00000183682	BMP8A	+	1	ENSG00000183682	BMP8A	77334	ENSG00000217897	HSPE1P8	109413	ENSG00000127603	MACF1	Intron58	Intron58	Intron58	GO:0001503::ossification;GO:0002024::diet induced thermogenesis;GO:0005125::cytokine activity;GO:0005160::transforming growth factor beta receptor binding;GO:0005576::extracellular region;GO:0005615::extracellular space;GO:0007275::multicellular organismal development;GO:0008083::growth factor activity;GO:0010469::regulation of receptor activity;GO:0010862::positive regulation of pathway-restrict…	GO:0001503::ossification;GO:0002024::diet induced thermogenesis;GO:0005125::cytokine activity;GO:0005160::transforming growth factor beta receptor binding;GO:0005576::extracellular region;GO:0005615::extracellular space;GO:0007275::multicellular organismal development;GO:0008083::growth factor activity;GO:0010469::regulation of receptor activity;GO:0010862::positive regulation of pathway-restrict…	.	GO:0003723::RNA binding;GO:0003779::actin binding;GO:0005198::structural molecule activity;GO:0005509::calcium ion binding;GO:0005515::protein binding;GO:0005737::cytoplasm;GO:0005794::Golgi apparatus;GO:0005856::cytoskeleton;GO:0005874::microtubule;GO:0005886::plasma membrane;GO:0008017::microtubule binding;GO:0010632::regulation of epithelial cell migration;GO:0015629::actin cytoskeleton;GO:001…
1	39430802	39430803	MEX3A_IP_peak_29	26.2247	-60843	39491646	39525935	ENSG00000183682	BMP8A	+	1	ENSG00000183682	BMP8A	60843	ENSG00000217897	HSPE1P8	125904	ENSG00000127603	MACF1	Exon66	Exon66	Exon66	GO:0001503::ossification;GO:0002024::diet induced thermogenesis;GO:0005125::cytokine activity;GO:0005160::transforming growth factor beta receptor binding;GO:0005576::extracellular region;GO:0005615::extracellular space;GO:0007275::multicellular organismal development;GO:0008083::growth factor activity;GO:0010469::regulation of receptor activity;GO:0010862::positive regulation of pathway-restrict…	GO:0001503::ossification;GO:0002024::diet induced thermogenesis;GO:0005125::cytokine activity;GO:0005160::transforming growth factor beta receptor binding;GO:0005576::extracellular region;GO:0005615::extracellular space;GO:0007275::multicellular organismal development;GO:0008083::growth factor activity;GO:0010469::regulation of receptor activity;GO:0010862::positive regulation of pathway-restrict…	.	GO:0003723::RNA binding;GO:0003779::actin binding;GO:0005198::structural molecule activity;GO:0005509::calcium ion binding;GO:0005515::protein binding;GO:0005737::cytoplasm;GO:0005794::Golgi apparatus;GO:0005856::cytoskeleton;GO:0005874::microtubule;GO:0005886::plasma membrane;GO:0008017::microtubule binding;GO:0010632::regulation of epithelial cell migration;GO:0015629::actin cytoskeleton;GO:001…
19	11061951	11061952	MEX3A_IP_peak_294a	1.93913	28224	11033727	11033912	ENSG00000278643	RF02271	+	1	ENSG00000130164	LDLR	28647	ENSG00000266936	AC011442.1	45940	ENSG00000127616	SMARCA4	UTR3	UTR3	UTR3	.	GO:0001540::beta-amyloid binding;GO:0001618::virus receptor activity;GO:0002020::protease binding;GO:0005041::low-density lipoprotein receptor activity;GO:0005509::calcium ion binding;GO:0005515::protein binding;GO:0005622::intracellular;GO:0005764::lysosome;GO:0005768::endosome;GO:0005769::early endosome;GO:0005770::late endosome;GO:0005794::Golgi apparatus;GO:0005886::plasma membrane;GO:0005887…	.	GO:0000122::negative regulation of transcription from RNA polymerase II promoter;GO:0000166::nucleotide binding;GO:0000790::nuclear chromatin;GO:0000978::RNA polymerase II core promoter proximal region sequence-specific DNA binding;GO:0000980::RNA polymerase II distal enhancer sequence-specific DNA binding;GO:0001164::RNA polymerase I CORE element sequence-specific DNA binding;GO:0001188::RNA pol…
19	11062018	11062019	MEX3A_IP_peak_294b	1.93913	28291	11033727	11033912	ENSG00000278643	RF02271	+	1	ENSG00000130164	LDLR	28580	ENSG00000266936	AC011442.1	46007	ENSG00000127616	SMARCA4	UTR3	UTR3	UTR3	.	GO:0001540::beta-amyloid binding;GO:0001618::virus receptor activity;GO:0002020::protease binding;GO:0005041::low-density lipoprotein receptor activity;GO:0005509::calcium ion binding;GO:0005515::protein binding;GO:0005622::intracellular;GO:0005764::lysosome;GO:0005768::endosome;GO:0005769::early endosome;GO:0005770::late endosome;GO:0005794::Golgi apparatus;GO:0005886::plasma membrane;GO:0005887…	.	GO:0000122::negative regulation of transcription from RNA polymerase II promoter;GO:0000166::nucleotide binding;GO:0000790::nuclear chromatin;GO:0000978::RNA polymerase II core promoter proximal region sequence-specific DNA binding;GO:0000980::RNA polymerase II distal enhancer sequence-specific DNA binding;GO:0001164::RNA polymerase I CORE element sequence-specific DNA binding;GO:0001188::RNA pol…
22	30240732	30240733	MEX3A_IP_peak_372	1.36026	1538	30239194	30240538	ENSG00000232530	LIF-AS1	+	1	ENSG00000268812	AC004264.1	5472	ENSG00000225676	AC002378.1	33623	ENSG00000128342	LIF	UTR3	UTR3	UTR3	.	.	.	GO:0001974::blood vessel remodeling;GO:0005102::receptor binding;GO:0005125::cytokine activity;GO:0005146::leukemia inhibitory factor receptor binding;GO:0005515::protein binding;GO:0005576::extracellular region;GO:0005615::extracellular space;GO:0005829::cytosol;GO:0006955::immune response;GO:0007260::tyrosine phosphorylation of STAT protein;GO:0007275::multicellular organismal development;GO:00…
22	30243723	30243724	MEX3A_IP_peak_373	1.37785	-2481	30246205	30246998	ENSG00000268812	AC004264.1	+	1	ENSG00000268812	AC004264.1	2481	ENSG00000225676	AC002378.1	36614	ENSG00000128342	LIF	LastExon	LastExon	LastExon	.	.	.	GO:0001974::blood vessel remodeling;GO:0005102::receptor binding;GO:0005125::cytokine activity;GO:0005146::leukemia inhibitory factor receptor binding;GO:0005515::protein binding;GO:0005576::extracellular region;GO:0005615::extracellular space;GO:0005829::cytosol;GO:0006955::immune response;GO:0007260::tyrosine phosphorylation of STAT protein;GO:0007275::multicellular organismal development;GO:00…
19	38724273	38724274	MEX3A_IP_peak_300	2.83201	-14010	38738284	38739863	ENSG00000267892	AC022144.1	+	1	ENSG00000267892	AC022144.1	14010	ENSG00000267375	AC008649.2	30667	ENSG00000130402	ACTN4	Exon15	Exon15	Exon15	.	.	.	GO:0000977::RNA polymerase II regulatory region sequence-specific DNA binding;GO:0001666::response to hypoxia;GO:0001725::stress fiber;GO:0001882::nucleoside binding;GO:0002576::platelet degranulation;GO:0003723::RNA binding;GO:0003779::actin binding;GO:0005178::integrin binding;GO:0005509::calcium ion binding;GO:0005515::protein binding;GO:0005576::extracellular region;GO:0005615::extracellular …
2	1632930	1632931	MEX3A_IP_peak_304b	1.4834	-7511	1620510	1625419	ENSG00000203635	AC144450.1	-	1	ENSG00000284600	AC093390.2	162594	ENSG00000203635	AC144450.1	7511	ENSG00000130508	PXDN	UTR3	UTR3	UTR3	.	.	.	GO:0001960::negative regulation of cytokine-mediated signaling pathway;GO:0004601::peroxidase activity;GO:0005152::interleukin-1 receptor antagonist activity;GO:0005201::extracellular matrix structural constituent;GO:0005576::extracellular region;GO:0005615::extracellular space;GO:0005783::endoplasmic reticulum;GO:0006955::immune response;GO:0006979::response to oxidative stress;GO:0016491::oxido…
2	1632287	1632288	MEX3A_IP_peak_303b	1.53452	-6868	1620510	1625419	ENSG00000203635	AC144450.1	-	1	ENSG00000284600	AC093390.2	163237	ENSG00000203635	AC144450.1	6868	ENSG00000130508	PXDN	UTR3	UTR3	UTR3	.	.	.	GO:0001960::negative regulation of cytokine-mediated signaling pathway;GO:0004601::peroxidase activity;GO:0005152::interleukin-1 receptor antagonist activity;GO:0005201::extracellular matrix structural constituent;GO:0005576::extracellular region;GO:0005615::extracellular space;GO:0005783::endoplasmic reticulum;GO:0006955::immune response;GO:0006979::response to oxidative stress;GO:0016491::oxido…
2	1648304	1648305	MEX3A_IP_peak_305	4.68893	-22885	1620510	1625419	ENSG00000203635	AC144450.1	-	1	ENSG00000284600	AC093390.2	147220	ENSG00000203635	AC144450.1	22885	ENSG00000130508	PXDN	Exon17	Exon17	Exon17	.	.	.	GO:0001960::negative regulation of cytokine-mediated signaling pathway;GO:0004601::peroxidase activity;GO:0005152::interleukin-1 receptor antagonist activity;GO:0005201::extracellular matrix structural constituent;GO:0005576::extracellular region;GO:0005615::extracellular space;GO:0005783::endoplasmic reticulum;GO:0006955::immune response;GO:0006979::response to oxidative stress;GO:0016491::oxido…
2	1632035	1632036	MEX3A_IP_peak_303a	2.22602	-6616	1620510	1625419	ENSG00000203635	AC144450.1	-	1	ENSG00000284600	AC093390.2	163489	ENSG00000203635	AC144450.1	6616	ENSG00000130508	PXDN	UTR3	UTR3	UTR3	.	.	.	GO:0001960::negative regulation of cytokine-mediated signaling pathway;GO:0004601::peroxidase activity;GO:0005152::interleukin-1 receptor antagonist activity;GO:0005201::extracellular matrix structural constituent;GO:0005576::extracellular region;GO:0005615::extracellular space;GO:0005783::endoplasmic reticulum;GO:0006955::immune response;GO:0006979::response to oxidative stress;GO:0016491::oxido…
2	1632777	1632778	MEX3A_IP_peak_304a	1.4834	-7358	1620510	1625419	ENSG00000203635	AC144450.1	-	1	ENSG00000284600	AC093390.2	162747	ENSG00000203635	AC144450.1	7358	ENSG00000130508	PXDN	UTR3	UTR3	UTR3	.	.	.	GO:0001960::negative regulation of cytokine-mediated signaling pathway;GO:0004601::peroxidase activity;GO:0005152::interleukin-1 receptor antagonist activity;GO:0005201::extracellular matrix structural constituent;GO:0005576::extracellular region;GO:0005615::extracellular space;GO:0005783::endoplasmic reticulum;GO:0006955::immune response;GO:0006979::response to oxidative stress;GO:0016491::oxido…
9	135811285	135811286	MEX3A_IP_peak_700	1.86485	95938	135808487	135907224	ENSG00000130559	CAMSAP1	-	1	ENSG00000238058	AL355574.1	96526	ENSG00000165643	SOHLH1	111757	ENSG00000130559	CAMSAP1	UTR3	UTR3	UTR3	GO:0000226::microtubule cytoskeleton organization;GO:0005516::calmodulin binding;GO:0005737::cytoplasm;GO:0005856::cytoskeleton;GO:0005874::microtubule;GO:0007010::cytoskeleton organization;GO:0007026::negative regulation of microtubule depolymerization;GO:0008017::microtubule binding;GO:0022604::regulation of cell morphogenesis;GO:0030507::spectrin binding;GO:0031113::regulation of microtubule p…	.	GO:0000981::sequence-specific DNA binding RNA polymerase II transcription factor activity;GO:0001228::RNA polymerase II transcription regulatory region sequence-specific DNA binding transcription factor activity involved in positive regulation of transcription;GO:0003677::DNA binding;GO:0005634::nucleus;GO:0005737::cytoplasm;GO:0006355::regulation of transcription, DNA-templated;GO:0006357::regul…	GO:0000226::microtubule cytoskeleton organization;GO:0005516::calmodulin binding;GO:0005737::cytoplasm;GO:0005856::cytoskeleton;GO:0005874::microtubule;GO:0007010::cytoskeleton organization;GO:0007026::negative regulation of microtubule depolymerization;GO:0008017::microtubule binding;GO:0022604::regulation of cell morphogenesis;GO:0030507::spectrin binding;GO:0031113::regulation of microtubule p…
20	63569299	63569300	MEX3A_IP_peak_356a	2.32147	3155	63559202	63572455	ENSG00000130589	HELZ2	-	1	ENSG00000232442	MHENCR	57927	ENSG00000125508	SRMS	21795	ENSG00000130589	HELZ2	Exon4	Exon4	Exon4	GO:0000166::nucleotide binding;GO:0000184::nuclear-transcribed mRNA catabolic process, nonsense-mediated decay;GO:0003677::DNA binding;GO:0003723::RNA binding;GO:0004004::ATP-dependent RNA helicase activity;GO:0004386::helicase activity;GO:0005515::protein binding;GO:0005524::ATP binding;GO:0005634::nucleus;GO:0005654::nucleoplasm;GO:0005737::cytoplasm;GO:0016020::membrane;GO:0016787::hydrolase a…	.	GO:0000166::nucleotide binding;GO:0004672::protein kinase activity;GO:0004713::protein tyrosine kinase activity;GO:0004715::non-membrane spanning protein tyrosine kinase activity;GO:0005102::receptor binding;GO:0005515::protein binding;GO:0005524::ATP binding;GO:0005737::cytoplasm;GO:0005829::cytosol;GO:0006468::protein phosphorylation;GO:0007169::transmembrane receptor protein tyrosine kinase si…	GO:0000166::nucleotide binding;GO:0000184::nuclear-transcribed mRNA catabolic process, nonsense-mediated decay;GO:0003677::DNA binding;GO:0003723::RNA binding;GO:0004004::ATP-dependent RNA helicase activity;GO:0004386::helicase activity;GO:0005515::protein binding;GO:0005524::ATP binding;GO:0005634::nucleus;GO:0005654::nucleoplasm;GO:0005737::cytoplasm;GO:0016020::membrane;GO:0016787::hydrolase a…
20	63569440	63569441	MEX3A_IP_peak_356b	3.47211	3014	63559202	63572455	ENSG00000130589	HELZ2	-	1	ENSG00000232442	MHENCR	57786	ENSG00000125508	SRMS	21936	ENSG00000130589	HELZ2	Exon4	Exon4	Exon4	GO:0000166::nucleotide binding;GO:0000184::nuclear-transcribed mRNA catabolic process, nonsense-mediated decay;GO:0003677::DNA binding;GO:0003723::RNA binding;GO:0004004::ATP-dependent RNA helicase activity;GO:0004386::helicase activity;GO:0005515::protein binding;GO:0005524::ATP binding;GO:0005634::nucleus;GO:0005654::nucleoplasm;GO:0005737::cytoplasm;GO:0016020::membrane;GO:0016787::hydrolase a…	.	GO:0000166::nucleotide binding;GO:0004672::protein kinase activity;GO:0004713::protein tyrosine kinase activity;GO:0004715::non-membrane spanning protein tyrosine kinase activity;GO:0005102::receptor binding;GO:0005515::protein binding;GO:0005524::ATP binding;GO:0005737::cytoplasm;GO:0005829::cytosol;GO:0006468::protein phosphorylation;GO:0007169::transmembrane receptor protein tyrosine kinase si…	GO:0000166::nucleotide binding;GO:0000184::nuclear-transcribed mRNA catabolic process, nonsense-mediated decay;GO:0003677::DNA binding;GO:0003723::RNA binding;GO:0004004::ATP-dependent RNA helicase activity;GO:0004386::helicase activity;GO:0005515::protein binding;GO:0005524::ATP binding;GO:0005634::nucleus;GO:0005654::nucleoplasm;GO:0005737::cytoplasm;GO:0016020::membrane;GO:0016787::hydrolase a…
20	63572287	63572288	MEX3A_IP_peak_357	2.80348	167	63559202	63572455	ENSG00000130589	HELZ2	-	1	ENSG00000232442	MHENCR	54939	ENSG00000125508	SRMS	24783	ENSG00000130589	HELZ2	Exon1	Exon1	Exon1	GO:0000166::nucleotide binding;GO:0000184::nuclear-transcribed mRNA catabolic process, nonsense-mediated decay;GO:0003677::DNA binding;GO:0003723::RNA binding;GO:0004004::ATP-dependent RNA helicase activity;GO:0004386::helicase activity;GO:0005515::protein binding;GO:0005524::ATP binding;GO:0005634::nucleus;GO:0005654::nucleoplasm;GO:0005737::cytoplasm;GO:0016020::membrane;GO:0016787::hydrolase a…	.	GO:0000166::nucleotide binding;GO:0004672::protein kinase activity;GO:0004713::protein tyrosine kinase activity;GO:0004715::non-membrane spanning protein tyrosine kinase activity;GO:0005102::receptor binding;GO:0005515::protein binding;GO:0005524::ATP binding;GO:0005737::cytoplasm;GO:0005829::cytosol;GO:0006468::protein phosphorylation;GO:0007169::transmembrane receptor protein tyrosine kinase si…	GO:0000166::nucleotide binding;GO:0000184::nuclear-transcribed mRNA catabolic process, nonsense-mediated decay;GO:0003677::DNA binding;GO:0003723::RNA binding;GO:0004004::ATP-dependent RNA helicase activity;GO:0004386::helicase activity;GO:0005515::protein binding;GO:0005524::ATP binding;GO:0005634::nucleus;GO:0005654::nucleoplasm;GO:0005737::cytoplasm;GO:0016020::membrane;GO:0016787::hydrolase a…
20	63564930	63564931	MEX3A_IP_peak_354	3.56722	7524	63559202	63572455	ENSG00000130589	HELZ2	-	1	ENSG00000232442	MHENCR	62296	ENSG00000125508	SRMS	17426	ENSG00000130589	HELZ2	Exon8	Exon8	Exon8	GO:0000166::nucleotide binding;GO:0000184::nuclear-transcribed mRNA catabolic process, nonsense-mediated decay;GO:0003677::DNA binding;GO:0003723::RNA binding;GO:0004004::ATP-dependent RNA helicase activity;GO:0004386::helicase activity;GO:0005515::protein binding;GO:0005524::ATP binding;GO:0005634::nucleus;GO:0005654::nucleoplasm;GO:0005737::cytoplasm;GO:0016020::membrane;GO:0016787::hydrolase a…	.	GO:0000166::nucleotide binding;GO:0004672::protein kinase activity;GO:0004713::protein tyrosine kinase activity;GO:0004715::non-membrane spanning protein tyrosine kinase activity;GO:0005102::receptor binding;GO:0005515::protein binding;GO:0005524::ATP binding;GO:0005737::cytoplasm;GO:0005829::cytosol;GO:0006468::protein phosphorylation;GO:0007169::transmembrane receptor protein tyrosine kinase si…	GO:0000166::nucleotide binding;GO:0000184::nuclear-transcribed mRNA catabolic process, nonsense-mediated decay;GO:0003677::DNA binding;GO:0003723::RNA binding;GO:0004004::ATP-dependent RNA helicase activity;GO:0004386::helicase activity;GO:0005515::protein binding;GO:0005524::ATP binding;GO:0005634::nucleus;GO:0005654::nucleoplasm;GO:0005737::cytoplasm;GO:0016020::membrane;GO:0016787::hydrolase a…
20	63567200	63567201	MEX3A_IP_peak_355	5.26039	5254	63559202	63572455	ENSG00000130589	HELZ2	-	1	ENSG00000232442	MHENCR	60026	ENSG00000125508	SRMS	19696	ENSG00000130589	HELZ2	Exon6	Exon6	Exon6	GO:0000166::nucleotide binding;GO:0000184::nuclear-transcribed mRNA catabolic process, nonsense-mediated decay;GO:0003677::DNA binding;GO:0003723::RNA binding;GO:0004004::ATP-dependent RNA helicase activity;GO:0004386::helicase activity;GO:0005515::protein binding;GO:0005524::ATP binding;GO:0005634::nucleus;GO:0005654::nucleoplasm;GO:0005737::cytoplasm;GO:0016020::membrane;GO:0016787::hydrolase a…	.	GO:0000166::nucleotide binding;GO:0004672::protein kinase activity;GO:0004713::protein tyrosine kinase activity;GO:0004715::non-membrane spanning protein tyrosine kinase activity;GO:0005102::receptor binding;GO:0005515::protein binding;GO:0005524::ATP binding;GO:0005737::cytoplasm;GO:0005829::cytosol;GO:0006468::protein phosphorylation;GO:0007169::transmembrane receptor protein tyrosine kinase si…	GO:0000166::nucleotide binding;GO:0000184::nuclear-transcribed mRNA catabolic process, nonsense-mediated decay;GO:0003677::DNA binding;GO:0003723::RNA binding;GO:0004004::ATP-dependent RNA helicase activity;GO:0004386::helicase activity;GO:0005515::protein binding;GO:0005524::ATP binding;GO:0005634::nucleus;GO:0005654::nucleoplasm;GO:0005737::cytoplasm;GO:0016020::membrane;GO:0016787::hydrolase a…
20	63562887	63562888	MEX3A_IP_peak_353	2.2467	9172	63553715	63556668	ENSG00000125531	FNDC11	+	1	ENSG00000232442	MHENCR	64339	ENSG00000125508	SRMS	15383	ENSG00000130589	HELZ2	Exon8	Exon8	Exon8	GO:0005515::protein binding	.	GO:0000166::nucleotide binding;GO:0004672::protein kinase activity;GO:0004713::protein tyrosine kinase activity;GO:0004715::non-membrane spanning protein tyrosine kinase activity;GO:0005102::receptor binding;GO:0005515::protein binding;GO:0005524::ATP binding;GO:0005737::cytoplasm;GO:0005829::cytosol;GO:0006468::protein phosphorylation;GO:0007169::transmembrane receptor protein tyrosine kinase si…	GO:0000166::nucleotide binding;GO:0000184::nuclear-transcribed mRNA catabolic process, nonsense-mediated decay;GO:0003677::DNA binding;GO:0003723::RNA binding;GO:0004004::ATP-dependent RNA helicase activity;GO:0004386::helicase activity;GO:0005515::protein binding;GO:0005524::ATP binding;GO:0005634::nucleus;GO:0005654::nucleoplasm;GO:0005737::cytoplasm;GO:0016020::membrane;GO:0016787::hydrolase a…
9	131497084	131497085	MEX3A_IP_peak_696b	3.3662	3106	131497479	131500191	ENSG00000176868	AL358781.1	-	1	ENSG00000130714	POMT1	13415	ENSG00000126882	FAM78A	232369	ENSG00000130723	PRRC2B	UTR3	UTR3	UTR3	.	GO:0000030::mannosyltransferase activity;GO:0001669::acrosomal vesicle;GO:0004169::dolichyl-phosphate-mannose-protein mannosyltransferase activity;GO:0005783::endoplasmic reticulum;GO:0005789::endoplasmic reticulum membrane;GO:0005975::carbohydrate metabolic process;GO:0006486::protein glycosylation;GO:0006493::protein O-linked glycosylation;GO:0007275::multicellular organismal development;GO:001…	.	GO:0003723::RNA binding;GO:0005515::protein binding
9	131497970	131497971	MEX3A_IP_peak_697b	5.93073	2220	131497479	131500191	ENSG00000176868	AL358781.1	-	2	ENSG00000130714	POMT1	12529	ENSG00000126882	FAM78A	233255	ENSG00000130723	PRRC2B	UTR3	UTR3	UTR3	.	GO:0000030::mannosyltransferase activity;GO:0001669::acrosomal vesicle;GO:0004169::dolichyl-phosphate-mannose-protein mannosyltransferase activity;GO:0005783::endoplasmic reticulum;GO:0005789::endoplasmic reticulum membrane;GO:0005975::carbohydrate metabolic process;GO:0006486::protein glycosylation;GO:0006493::protein O-linked glycosylation;GO:0007275::multicellular organismal development;GO:001…	.	GO:0003723::RNA binding;GO:0005515::protein binding
9	131482480	131482481	MEX3A_IP_peak_694	5.57224	-3184	131485665	131485750	ENSG00000235284	SNORD62A	+	1	ENSG00000235284	SNORD62A	3184	ENSG00000126882	FAM78A	217765	ENSG00000130723	PRRC2B	Exon20	Exon20	Exon20	.	.	.	GO:0003723::RNA binding;GO:0005515::protein binding
9	131475465	131475466	MEX3A_IP_peak_693d	1.75784	-10199	131485665	131485750	ENSG00000235284	SNORD62A	+	1	ENSG00000235284	SNORD62A	10199	ENSG00000126882	FAM78A	210750	ENSG00000130723	PRRC2B	Exon15	Exon15	Exon15	.	.	.	GO:0003723::RNA binding;GO:0005515::protein binding
9	131464912	131464913	MEX3A_IP_peak_692	4.88333	-20752	131485665	131485750	ENSG00000235284	SNORD62A	+	1	ENSG00000235284	SNORD62A	20752	ENSG00000126882	FAM78A	200197	ENSG00000130723	PRRC2B	Exon11	Exon11	Exon11	.	.	.	GO:0003723::RNA binding;GO:0005515::protein binding
9	131475142	131475143	MEX3A_IP_peak_693c	9.64377	-10522	131485665	131485750	ENSG00000235284	SNORD62A	+	1	ENSG00000235284	SNORD62A	10522	ENSG00000126882	FAM78A	210427	ENSG00000130723	PRRC2B	Exon15	Exon15	Exon15	.	.	.	GO:0003723::RNA binding;GO:0005515::protein binding
9	131496154	131496155	MEX3A_IP_peak_695b	4.06483	4036	131497479	131500191	ENSG00000176868	AL358781.1	-	1	ENSG00000130714	POMT1	14345	ENSG00000126882	FAM78A	231439	ENSG00000130723	PRRC2B	UTR3	UTR3	UTR3	.	GO:0000030::mannosyltransferase activity;GO:0001669::acrosomal vesicle;GO:0004169::dolichyl-phosphate-mannose-protein mannosyltransferase activity;GO:0005783::endoplasmic reticulum;GO:0005789::endoplasmic reticulum membrane;GO:0005975::carbohydrate metabolic process;GO:0006486::protein glycosylation;GO:0006493::protein O-linked glycosylation;GO:0007275::multicellular organismal development;GO:001…	.	GO:0003723::RNA binding;GO:0005515::protein binding
9	131475713	131475714	MEX3A_IP_peak_693e	9.36878	-9951	131485665	131485750	ENSG00000235284	SNORD62A	+	1	ENSG00000235284	SNORD62A	9951	ENSG00000126882	FAM78A	210998	ENSG00000130723	PRRC2B	Exon15	Exon15	Exon15	.	.	.	GO:0003723::RNA binding;GO:0005515::protein binding
9	131474878	131474879	MEX3A_IP_peak_693b	6.36387	-10786	131485665	131485750	ENSG00000235284	SNORD62A	+	1	ENSG00000235284	SNORD62A	10786	ENSG00000126882	FAM78A	210163	ENSG00000130723	PRRC2B	Exon15	Exon15	Exon15	.	.	.	GO:0003723::RNA binding;GO:0005515::protein binding
9	131459262	131459263	MEX3A_IP_peak_691	10.3988	-26402	131485665	131485750	ENSG00000235284	SNORD62A	+	1	ENSG00000235284	SNORD62A	26402	ENSG00000126882	FAM78A	194547	ENSG00000130723	PRRC2B	Exon10	Exon10	Exon10	.	.	.	GO:0003723::RNA binding;GO:0005515::protein binding
9	131474700	131474701	MEX3A_IP_peak_693a	3.42515	-10964	131485665	131485750	ENSG00000235284	SNORD62A	+	1	ENSG00000235284	SNORD62A	10964	ENSG00000126882	FAM78A	209985	ENSG00000130723	PRRC2B	Exon15	Exon15	Exon15	.	.	.	GO:0003723::RNA binding;GO:0005515::protein binding
9	131497737	131497738	MEX3A_IP_peak_697a	2.51358	2453	131497479	131500191	ENSG00000176868	AL358781.1	-	2	ENSG00000130714	POMT1	12762	ENSG00000126882	FAM78A	233022	ENSG00000130723	PRRC2B	UTR3	UTR3	UTR3	.	GO:0000030::mannosyltransferase activity;GO:0001669::acrosomal vesicle;GO:0004169::dolichyl-phosphate-mannose-protein mannosyltransferase activity;GO:0005783::endoplasmic reticulum;GO:0005789::endoplasmic reticulum membrane;GO:0005975::carbohydrate metabolic process;GO:0006486::protein glycosylation;GO:0006493::protein O-linked glycosylation;GO:0007275::multicellular organismal development;GO:001…	.	GO:0003723::RNA binding;GO:0005515::protein binding
9	131495981	131495982	MEX3A_IP_peak_695a	4.49622	4209	131497479	131500191	ENSG00000176868	AL358781.1	-	1	ENSG00000130714	POMT1	14518	ENSG00000126882	FAM78A	231266	ENSG00000130723	PRRC2B	UTR3	UTR3	UTR3	.	GO:0000030::mannosyltransferase activity;GO:0001669::acrosomal vesicle;GO:0004169::dolichyl-phosphate-mannose-protein mannosyltransferase activity;GO:0005783::endoplasmic reticulum;GO:0005789::endoplasmic reticulum membrane;GO:0005975::carbohydrate metabolic process;GO:0006486::protein glycosylation;GO:0006493::protein O-linked glycosylation;GO:0007275::multicellular organismal development;GO:001…	.	GO:0003723::RNA binding;GO:0005515::protein binding
9	131476132	131476133	MEX3A_IP_peak_693f	8.31035	-9532	131485665	131485750	ENSG00000235284	SNORD62A	+	1	ENSG00000235284	SNORD62A	9532	ENSG00000126882	FAM78A	211417	ENSG00000130723	PRRC2B	Exon15	Exon15	Exon15	.	.	.	GO:0003723::RNA binding;GO:0005515::protein binding
9	131496851	131496852	MEX3A_IP_peak_696a	2.99348	3339	131497479	131500191	ENSG00000176868	AL358781.1	-	1	ENSG00000130714	POMT1	13648	ENSG00000126882	FAM78A	232136	ENSG00000130723	PRRC2B	UTR3	UTR3	UTR3	.	GO:0000030::mannosyltransferase activity;GO:0001669::acrosomal vesicle;GO:0004169::dolichyl-phosphate-mannose-protein mannosyltransferase activity;GO:0005783::endoplasmic reticulum;GO:0005789::endoplasmic reticulum membrane;GO:0005975::carbohydrate metabolic process;GO:0006486::protein glycosylation;GO:0006493::protein O-linked glycosylation;GO:0007275::multicellular organismal development;GO:001…	.	GO:0003723::RNA binding;GO:0005515::protein binding
19	58550521	58550522	MEX3A_IP_peak_302	14.9808	236	58550285	58550376	ENSG00000275924	MIR6807	+	1	ENSG00000267858	MZF1-AS1	8703	ENSG00000264910	RN7SL525P	6943	ENSG00000130726	TRIM28	LastExon	LastExon	LastExon	.	.	.	GO:0000122::negative regulation of transcription from RNA polymerase II promoter;GO:0000785::chromatin;GO:0001701::in utero embryonic development;GO:0001837::epithelial to mesenchymal transition;GO:0003677::DNA binding;GO:0003682::chromatin binding;GO:0003700::sequence-specific DNA binding transcription factor activity;GO:0003713::transcription coactivator activity;GO:0003714::transcription corep…
19	47064404	47064405	MEX3A_IP_peak_301	1.93913	-15774	47045907	47048630	ENSG00000130748	TMEM160	-	1	ENSG00000142230	SAE1	66424	ENSG00000130748	TMEM160	15774	ENSG00000130749	ZC3H4	UTR3	UTR3	UTR3	GO:0016020::membrane;GO:0016021::integral component of membrane	GO:0004839::ubiquitin activating enzyme activity;GO:0005515::protein binding;GO:0005634::nucleus;GO:0005654::nucleoplasm;GO:0005737::cytoplasm;GO:0006464::cellular protein modification process;GO:0008022::protein C-terminus binding;GO:0008047::enzyme activator activity;GO:0008641::small protein activating enzyme activity;GO:0016567::protein ubiquitination;GO:0016874::ligase activity;GO:0016925::p…	GO:0016020::membrane;GO:0016021::integral component of membrane	GO:0000981::sequence-specific DNA binding RNA polymerase II transcription factor activity;GO:0001162::RNA polymerase II intronic transcription regulatory region sequence-specific DNA binding;GO:0003700::sequence-specific DNA binding transcription factor activity;GO:0003723::RNA binding;GO:0005634::nucleus;GO:0005654::nucleoplasm;GO:0005829::cytosol;GO:0006357::regulation of transcription from RNA…
19	10159790	10159791	MEX3A_IP_peak_293	5.26039	35344	10133346	10195135	ENSG00000130816	DNMT1	-	1	ENSG00000264266	MIR4322	70622	ENSG00000130811	EIF3G	39885	ENSG00000130816	DNMT1	Intron15	Intron15	Intron15	GO:0000122::negative regulation of transcription from RNA polymerase II promoter;GO:0000792::heterochromatin;GO:0000981::sequence-specific DNA binding RNA polymerase II transcription factor activity;GO:0003677::DNA binding;GO:0003682::chromatin binding;GO:0003723::RNA binding;GO:0003886::DNA (cytosine-5-)-methyltransferase activity;GO:0005515::protein binding;GO:0005634::nucleus;GO:0005654::nucle…	.	GO:0001732::formation of cytoplasmic translation initiation complex;GO:0002183::cytoplasmic translational initiation;GO:0003676::nucleic acid binding;GO:0003723::RNA binding;GO:0003743::translation initiation factor activity;GO:0005515::protein binding;GO:0005737::cytoplasm;GO:0005829::cytosol;GO:0005852::eukaryotic translation initiation factor 3 complex;GO:0006412::translation;GO:0006413::trans…	GO:0000122::negative regulation of transcription from RNA polymerase II promoter;GO:0000792::heterochromatin;GO:0000981::sequence-specific DNA binding RNA polymerase II transcription factor activity;GO:0003677::DNA binding;GO:0003682::chromatin binding;GO:0003723::RNA binding;GO:0003886::DNA (cytosine-5-)-methyltransferase activity;GO:0005515::protein binding;GO:0005634::nucleus;GO:0005654::nucle…
17	40398623	40398624	MEX3A_IP_peak_273	3.58165	-7285	40391232	40391338	ENSG00000222881	RF00019	-	1	ENSG00000141753	IGFBP4	44837	ENSG00000222881	RF00019	7285	ENSG00000131747	TOP2A	Exon27	Exon27	Exon27	.	GO:0001501::skeletal system development;GO:0001558::regulation of cell growth;GO:0005102::receptor binding;GO:0005515::protein binding;GO:0005520::insulin-like growth factor binding;GO:0005576::extracellular region;GO:0005615::extracellular space;GO:0005788::endoplasmic reticulum lumen;GO:0006259::DNA metabolic process;GO:0006954::inflammatory response;GO:0007165::signal transduction;GO:0008283::…	.	GO:0000166::nucleotide binding;GO:0000228::nuclear chromosome;GO:0000287::magnesium ion binding;GO:0000712::resolution of meiotic recombination intermediates;GO:0000793::condensed chromosome;GO:0000819::sister chromatid segregation;GO:0002244::hematopoietic progenitor cell differentiation;GO:0003677::DNA binding;GO:0003682::chromatin binding;GO:0003723::RNA binding;GO:0003916::DNA topoisomerase a…
17	17158710	17158711	MEX3A_IP_peak_271	5.1977	-11372	17170083	17170189	ENSG00000206859	RNU6-767P	+	1	ENSG00000206859	RNU6-767P	11372	ENSG00000225442	MPRIP-AS1	80958	ENSG00000133030	MPRIP	Exon14	Exon14	Exon14	.	.	.	GO:0003779::actin binding;GO:0005515::protein binding;GO:0005737::cytoplasm;GO:0005829::cytosol;GO:0005856::cytoskeleton;GO:0005925::focal adhesion;GO:0015629::actin cytoskeleton;GO:0045296::cadherin binding
1	205145773	205145774	MEX3A_IP_peak_94	5.26039	11127	205134646	205134950	ENSG00000236108	AC093422.3	+	1	ENSG00000213041	AC093422.1	56417	ENSG00000117222	RBBP5	23758	ENSG00000133059	DSTYK	UTR3	UTR3	UTR3	.	.	GO:0005515::protein binding;GO:0005634::nucleus;GO:0005654::nucleoplasm;GO:0005730::nucleolus;GO:0006325::chromatin organization;GO:0006974::cellular response to DNA damage stimulus;GO:0018024::histone-lysine N-methyltransferase activity;GO:0035064::methylated histone binding;GO:0035097::histone methyltransferase complex;GO:0042800::histone methyltransferase activity (H3-K4 specific);GO:0043627::…	GO:0000166::nucleotide binding;GO:0004672::protein kinase activity;GO:0004674::protein serine/threonine kinase activity;GO:0004712::protein serine/threonine/tyrosine kinase activity;GO:0004713::protein tyrosine kinase activity;GO:0005524::ATP binding;GO:0005737::cytoplasm;GO:0005886::plasma membrane;GO:0006468::protein phosphorylation;GO:0016020::membrane;GO:0016301::kinase activity;GO:0016310::p…
8	23368142	23368143	MEX3A_IP_peak_570	1.83136	31934	23336208	23366125	ENSG00000253837	AC090197.1	+	1	ENSG00000253390	AC104561.1	90458	ENSG00000250714	AC100861.2	137227	ENSG00000134013	LOXL2	Exon2	Exon2	Exon2	.	.	.	GO:0000122::negative regulation of transcription from RNA polymerase II promoter;GO:0000785::chromatin;GO:0001666::response to hypoxia;GO:0001837::epithelial to mesenchymal transition;GO:0001935::endothelial cell proliferation;GO:0002040::sprouting angiogenesis;GO:0004720::protein-lysine 6-oxidase activity;GO:0005044::scavenger receptor activity;GO:0005507::copper ion binding;GO:0005509::calcium …
3	10150719	10150720	MEX3A_IP_peak_427	3.83855	9711	10141008	10152220	ENSG00000134086	VHL	+	1	ENSG00000134070	IRAK2	14145	ENSG00000163705	FANCD2OS	42496	ENSG00000134086	VHL	UTR3	UTR3	UTR3	GO:0000122::negative regulation of transcription from RNA polymerase II promoter;GO:0000902::cell morphogenesis;GO:0004842::ubiquitin-protein transferase activity;GO:0005515::protein binding;GO:0005634::nucleus;GO:0005654::nucleoplasm;GO:0005737::cytoplasm;GO:0005739::mitochondrion;GO:0005783::endoplasmic reticulum;GO:0005829::cytosol;GO:0006355::regulation of transcription, DNA-templated;GO:0006…	GO:0000166::nucleotide binding;GO:0000187::activation of MAPK activity;GO:0001959::regulation of cytokine-mediated signaling pathway;GO:0002224::toll-like receptor signaling pathway;GO:0002755::MyD88-dependent toll-like receptor signaling pathway;GO:0004672::protein kinase activity;GO:0004674::protein serine/threonine kinase activity;GO:0005515::protein binding;GO:0005524::ATP binding;GO:0005634:…	.	GO:0000122::negative regulation of transcription from RNA polymerase II promoter;GO:0000902::cell morphogenesis;GO:0004842::ubiquitin-protein transferase activity;GO:0005515::protein binding;GO:0005634::nucleus;GO:0005654::nucleoplasm;GO:0005737::cytoplasm;GO:0005739::mitochondrion;GO:0005783::endoplasmic reticulum;GO:0005829::cytosol;GO:0006355::regulation of transcription, DNA-templated;GO:0006…
1	201783534	201783535	MEX3A_IP_peak_89	2.11758	-25076	201808611	201808702	ENSG00000221028	MIR1231	+	2	ENSG00000221028	MIR1231	25076	ENSG00000235121	AL645504.1	46028	ENSG00000134369	NAV1	Exon7	Exon7	Exon7	.	.	.	GO:0001578::microtubule bundle formation;GO:0001764::neuron migration;GO:0005737::cytoplasm;GO:0005856::cytoskeleton;GO:0005874::microtubule;GO:0007275::multicellular organismal development;GO:0007399::nervous system development;GO:0015630::microtubule cytoskeleton;GO:0022008::neurogenesis;GO:0030154::cell differentiation;GO:0043194::axon initial segment
1	201782382	201782383	MEX3A_IP_peak_88	2.12392	-26228	201808611	201808702	ENSG00000221028	MIR1231	+	2	ENSG00000221028	MIR1231	26228	ENSG00000235121	AL645504.1	44876	ENSG00000134369	NAV1	Exon6	Exon6	Exon6	.	.	.	GO:0001578::microtubule bundle formation;GO:0001764::neuron migration;GO:0005737::cytoplasm;GO:0005856::cytoskeleton;GO:0005874::microtubule;GO:0007275::multicellular organismal development;GO:0007399::nervous system development;GO:0015630::microtubule cytoskeleton;GO:0022008::neurogenesis;GO:0030154::cell differentiation;GO:0043194::axon initial segment
11	128459401	128459402	MEX3A_IP_peak_165a	5.80637	-62988	128522390	128522449	ENSG00000276176	MIR6090	+	1	ENSG00000276176	MIR6090	62988	ENSG00000254612	AP001000.1	517747	ENSG00000134954	ETS1	UTR3	UTR3	UTR3	.	.	.	GO:0000978::RNA polymerase II core promoter proximal region sequence-specific DNA binding;GO:0000981::sequence-specific DNA binding RNA polymerase II transcription factor activity;GO:0000982::RNA polymerase II core promoter proximal region sequence-specific DNA binding transcription factor activity;GO:0001077::RNA polymerase II core promoter proximal region sequence-specific DNA binding transcrip…
11	128462061	128462062	MEX3A_IP_peak_166a	3.09416	-60328	128522390	128522449	ENSG00000276176	MIR6090	+	1	ENSG00000276176	MIR6090	60328	ENSG00000254612	AP001000.1	520407	ENSG00000134954	ETS1	UTR3	UTR3	UTR3	.	.	.	GO:0000978::RNA polymerase II core promoter proximal region sequence-specific DNA binding;GO:0000981::sequence-specific DNA binding RNA polymerase II transcription factor activity;GO:0000982::RNA polymerase II core promoter proximal region sequence-specific DNA binding transcription factor activity;GO:0001077::RNA polymerase II core promoter proximal region sequence-specific DNA binding transcrip…
11	128460060	128460061	MEX3A_IP_peak_165c	5.08962	-62329	128522390	128522449	ENSG00000276176	MIR6090	+	1	ENSG00000276176	MIR6090	62329	ENSG00000254612	AP001000.1	518406	ENSG00000134954	ETS1	UTR3	UTR3	UTR3	.	.	.	GO:0000978::RNA polymerase II core promoter proximal region sequence-specific DNA binding;GO:0000981::sequence-specific DNA binding RNA polymerase II transcription factor activity;GO:0000982::RNA polymerase II core promoter proximal region sequence-specific DNA binding transcription factor activity;GO:0001077::RNA polymerase II core promoter proximal region sequence-specific DNA binding transcrip…
11	128460641	128460642	MEX3A_IP_peak_165e	5.32188	-61748	128522390	128522449	ENSG00000276176	MIR6090	+	1	ENSG00000276176	MIR6090	61748	ENSG00000254612	AP001000.1	518987	ENSG00000134954	ETS1	UTR3	UTR3	UTR3	.	.	.	GO:0000978::RNA polymerase II core promoter proximal region sequence-specific DNA binding;GO:0000981::sequence-specific DNA binding RNA polymerase II transcription factor activity;GO:0000982::RNA polymerase II core promoter proximal region sequence-specific DNA binding transcription factor activity;GO:0001077::RNA polymerase II core promoter proximal region sequence-specific DNA binding transcrip…
11	128461724	128461725	MEX3A_IP_peak_165h	13.0269	-60665	128522390	128522449	ENSG00000276176	MIR6090	+	1	ENSG00000276176	MIR6090	60665	ENSG00000254612	AP001000.1	520070	ENSG00000134954	ETS1	UTR3	UTR3	UTR3	.	.	.	GO:0000978::RNA polymerase II core promoter proximal region sequence-specific DNA binding;GO:0000981::sequence-specific DNA binding RNA polymerase II transcription factor activity;GO:0000982::RNA polymerase II core promoter proximal region sequence-specific DNA binding transcription factor activity;GO:0001077::RNA polymerase II core promoter proximal region sequence-specific DNA binding transcrip…
11	128462347	128462348	MEX3A_IP_peak_166b	5.79502	-60042	128522390	128522449	ENSG00000276176	MIR6090	+	1	ENSG00000276176	MIR6090	60042	ENSG00000254612	AP001000.1	520693	ENSG00000134954	ETS1	UTR3	UTR3	UTR3	.	.	.	GO:0000978::RNA polymerase II core promoter proximal region sequence-specific DNA binding;GO:0000981::sequence-specific DNA binding RNA polymerase II transcription factor activity;GO:0000982::RNA polymerase II core promoter proximal region sequence-specific DNA binding transcription factor activity;GO:0001077::RNA polymerase II core promoter proximal region sequence-specific DNA binding transcrip…
11	128460379	128460380	MEX3A_IP_peak_165d	4.01045	-62010	128522390	128522449	ENSG00000276176	MIR6090	+	1	ENSG00000276176	MIR6090	62010	ENSG00000254612	AP001000.1	518725	ENSG00000134954	ETS1	UTR3	UTR3	UTR3	.	.	.	GO:0000978::RNA polymerase II core promoter proximal region sequence-specific DNA binding;GO:0000981::sequence-specific DNA binding RNA polymerase II transcription factor activity;GO:0000982::RNA polymerase II core promoter proximal region sequence-specific DNA binding transcription factor activity;GO:0001077::RNA polymerase II core promoter proximal region sequence-specific DNA binding transcrip…
11	128522072	128522073	MEX3A_IP_peak_168	7.55922	-317	128522390	128522449	ENSG00000276176	MIR6090	+	1	ENSG00000276176	MIR6090	317	ENSG00000254612	AP001000.1	580418	ENSG00000134954	ETS1	Intron3	Intron3	Intron3	.	.	.	GO:0000978::RNA polymerase II core promoter proximal region sequence-specific DNA binding;GO:0000981::sequence-specific DNA binding RNA polymerase II transcription factor activity;GO:0000982::RNA polymerase II core promoter proximal region sequence-specific DNA binding transcription factor activity;GO:0001077::RNA polymerase II core promoter proximal region sequence-specific DNA binding transcrip…
11	128460869	128460870	MEX3A_IP_peak_165f	12.6771	-61520	128522390	128522449	ENSG00000276176	MIR6090	+	1	ENSG00000276176	MIR6090	61520	ENSG00000254612	AP001000.1	519215	ENSG00000134954	ETS1	UTR3	UTR3	UTR3	.	.	.	GO:0000978::RNA polymerase II core promoter proximal region sequence-specific DNA binding;GO:0000981::sequence-specific DNA binding RNA polymerase II transcription factor activity;GO:0000982::RNA polymerase II core promoter proximal region sequence-specific DNA binding transcription factor activity;GO:0001077::RNA polymerase II core promoter proximal region sequence-specific DNA binding transcrip…
11	128484952	128484953	MEX3A_IP_peak_167	33.4772	-37437	128522390	128522449	ENSG00000276176	MIR6090	+	1	ENSG00000276176	MIR6090	37437	ENSG00000254612	AP001000.1	543298	ENSG00000134954	ETS1	Exon7	Exon7	Exon7	.	.	.	GO:0000978::RNA polymerase II core promoter proximal region sequence-specific DNA binding;GO:0000981::sequence-specific DNA binding RNA polymerase II transcription factor activity;GO:0000982::RNA polymerase II core promoter proximal region sequence-specific DNA binding transcription factor activity;GO:0001077::RNA polymerase II core promoter proximal region sequence-specific DNA binding transcrip…
11	128459844	128459845	MEX3A_IP_peak_165b	4.85657	-62545	128522390	128522449	ENSG00000276176	MIR6090	+	1	ENSG00000276176	MIR6090	62545	ENSG00000254612	AP001000.1	518190	ENSG00000134954	ETS1	UTR3	UTR3	UTR3	.	.	.	GO:0000978::RNA polymerase II core promoter proximal region sequence-specific DNA binding;GO:0000981::sequence-specific DNA binding RNA polymerase II transcription factor activity;GO:0000982::RNA polymerase II core promoter proximal region sequence-specific DNA binding transcription factor activity;GO:0001077::RNA polymerase II core promoter proximal region sequence-specific DNA binding transcrip…
11	128461441	128461442	MEX3A_IP_peak_165g	5.80637	-60948	128522390	128522449	ENSG00000276176	MIR6090	+	1	ENSG00000276176	MIR6090	60948	ENSG00000254612	AP001000.1	519787	ENSG00000134954	ETS1	UTR3	UTR3	UTR3	.	.	.	GO:0000978::RNA polymerase II core promoter proximal region sequence-specific DNA binding;GO:0000981::sequence-specific DNA binding RNA polymerase II transcription factor activity;GO:0000982::RNA polymerase II core promoter proximal region sequence-specific DNA binding transcription factor activity;GO:0001077::RNA polymerase II core promoter proximal region sequence-specific DNA binding transcrip…
9	87728085	87728086	MEX3A_IP_peak_671a	11.9774	2566	87725519	87731392	ENSG00000135047	CTSL	+	1	ENSG00000237747	AL160279.1	13147	ENSG00000224887	AL513318.1	642934	ENSG00000135047	CTSL	Exon3	Exon3	Exon3	GO:0001968::fibronectin binding;GO:0002250::adaptive immune response;GO:0004197::cysteine-type endopeptidase activity;GO:0004252::serine-type endopeptidase activity;GO:0005515::protein binding;GO:0005518::collagen binding;GO:0005576::extracellular region;GO:0005615::extracellular space;GO:0005634::nucleus;GO:0005764::lysosome;GO:0006508::proteolysis;GO:0008233::peptidase activity;GO:0008234::cyst…	.	.	GO:0001968::fibronectin binding;GO:0002250::adaptive immune response;GO:0004197::cysteine-type endopeptidase activity;GO:0004252::serine-type endopeptidase activity;GO:0005515::protein binding;GO:0005518::collagen binding;GO:0005576::extracellular region;GO:0005615::extracellular space;GO:0005634::nucleus;GO:0005764::lysosome;GO:0006508::proteolysis;GO:0008233::peptidase activity;GO:0008234::cyst…
9	87728318	87728319	MEX3A_IP_peak_671b	20.0864	2799	87725519	87731392	ENSG00000135047	CTSL	+	1	ENSG00000237747	AL160279.1	12914	ENSG00000224887	AL513318.1	643167	ENSG00000135047	CTSL	Exon4	Exon4	Exon4	GO:0001968::fibronectin binding;GO:0002250::adaptive immune response;GO:0004197::cysteine-type endopeptidase activity;GO:0004252::serine-type endopeptidase activity;GO:0005515::protein binding;GO:0005518::collagen binding;GO:0005576::extracellular region;GO:0005615::extracellular space;GO:0005634::nucleus;GO:0005764::lysosome;GO:0006508::proteolysis;GO:0008233::peptidase activity;GO:0008234::cyst…	.	.	GO:0001968::fibronectin binding;GO:0002250::adaptive immune response;GO:0004197::cysteine-type endopeptidase activity;GO:0004252::serine-type endopeptidase activity;GO:0005515::protein binding;GO:0005518::collagen binding;GO:0005576::extracellular region;GO:0005615::extracellular space;GO:0005634::nucleus;GO:0005764::lysosome;GO:0006508::proteolysis;GO:0008233::peptidase activity;GO:0008234::cyst…
9	87728702	87728703	MEX3A_IP_peak_672	87.5459	3183	87725519	87731392	ENSG00000135047	CTSL	+	1	ENSG00000237747	AL160279.1	12530	ENSG00000224887	AL513318.1	643551	ENSG00000135047	CTSL	Exon5	Exon5	Exon5	GO:0001968::fibronectin binding;GO:0002250::adaptive immune response;GO:0004197::cysteine-type endopeptidase activity;GO:0004252::serine-type endopeptidase activity;GO:0005515::protein binding;GO:0005518::collagen binding;GO:0005576::extracellular region;GO:0005615::extracellular space;GO:0005634::nucleus;GO:0005764::lysosome;GO:0006508::proteolysis;GO:0008233::peptidase activity;GO:0008234::cyst…	.	.	GO:0001968::fibronectin binding;GO:0002250::adaptive immune response;GO:0004197::cysteine-type endopeptidase activity;GO:0004252::serine-type endopeptidase activity;GO:0005515::protein binding;GO:0005518::collagen binding;GO:0005576::extracellular region;GO:0005615::extracellular space;GO:0005634::nucleus;GO:0005764::lysosome;GO:0006508::proteolysis;GO:0008233::peptidase activity;GO:0008234::cyst…
9	87731109	87731110	MEX3A_IP_peak_674	31.5186	5590	87725519	87731392	ENSG00000135047	CTSL	+	1	ENSG00000237747	AL160279.1	10123	ENSG00000224887	AL513318.1	645958	ENSG00000135047	CTSL	UTR3	UTR3	UTR3	GO:0001968::fibronectin binding;GO:0002250::adaptive immune response;GO:0004197::cysteine-type endopeptidase activity;GO:0004252::serine-type endopeptidase activity;GO:0005515::protein binding;GO:0005518::collagen binding;GO:0005576::extracellular region;GO:0005615::extracellular space;GO:0005634::nucleus;GO:0005764::lysosome;GO:0006508::proteolysis;GO:0008233::peptidase activity;GO:0008234::cyst…	.	.	GO:0001968::fibronectin binding;GO:0002250::adaptive immune response;GO:0004197::cysteine-type endopeptidase activity;GO:0004252::serine-type endopeptidase activity;GO:0005515::protein binding;GO:0005518::collagen binding;GO:0005576::extracellular region;GO:0005615::extracellular space;GO:0005634::nucleus;GO:0005764::lysosome;GO:0006508::proteolysis;GO:0008233::peptidase activity;GO:0008234::cyst…
9	87730449	87730450	MEX3A_IP_peak_673	9.36613	4930	87725519	87731392	ENSG00000135047	CTSL	+	1	ENSG00000237747	AL160279.1	10783	ENSG00000224887	AL513318.1	645298	ENSG00000135047	CTSL	Exon7	Exon7	Exon7	GO:0001968::fibronectin binding;GO:0002250::adaptive immune response;GO:0004197::cysteine-type endopeptidase activity;GO:0004252::serine-type endopeptidase activity;GO:0005515::protein binding;GO:0005518::collagen binding;GO:0005576::extracellular region;GO:0005615::extracellular space;GO:0005634::nucleus;GO:0005764::lysosome;GO:0006508::proteolysis;GO:0008233::peptidase activity;GO:0008234::cyst…	.	.	GO:0001968::fibronectin binding;GO:0002250::adaptive immune response;GO:0004197::cysteine-type endopeptidase activity;GO:0004252::serine-type endopeptidase activity;GO:0005515::protein binding;GO:0005518::collagen binding;GO:0005576::extracellular region;GO:0005615::extracellular space;GO:0005634::nucleus;GO:0005764::lysosome;GO:0006508::proteolysis;GO:0008233::peptidase activity;GO:0008234::cyst…
9	87726229	87726230	MEX3A_IP_peak_669	33.0458	710	87725519	87731392	ENSG00000135047	CTSL	+	1	ENSG00000237747	AL160279.1	15003	ENSG00000224887	AL513318.1	641078	ENSG00000135047	CTSL	UTR5	UTR5	UTR5	GO:0001968::fibronectin binding;GO:0002250::adaptive immune response;GO:0004197::cysteine-type endopeptidase activity;GO:0004252::serine-type endopeptidase activity;GO:0005515::protein binding;GO:0005518::collagen binding;GO:0005576::extracellular region;GO:0005615::extracellular space;GO:0005634::nucleus;GO:0005764::lysosome;GO:0006508::proteolysis;GO:0008233::peptidase activity;GO:0008234::cyst…	.	.	GO:0001968::fibronectin binding;GO:0002250::adaptive immune response;GO:0004197::cysteine-type endopeptidase activity;GO:0004252::serine-type endopeptidase activity;GO:0005515::protein binding;GO:0005518::collagen binding;GO:0005576::extracellular region;GO:0005615::extracellular space;GO:0005634::nucleus;GO:0005764::lysosome;GO:0006508::proteolysis;GO:0008233::peptidase activity;GO:0008234::cyst…
9	87727670	87727671	MEX3A_IP_peak_670	22.5314	2151	87725519	87731392	ENSG00000135047	CTSL	+	1	ENSG00000237747	AL160279.1	13562	ENSG00000224887	AL513318.1	642519	ENSG00000135047	CTSL	Exon2	Exon2	Exon2	GO:0001968::fibronectin binding;GO:0002250::adaptive immune response;GO:0004197::cysteine-type endopeptidase activity;GO:0004252::serine-type endopeptidase activity;GO:0005515::protein binding;GO:0005518::collagen binding;GO:0005576::extracellular region;GO:0005615::extracellular space;GO:0005634::nucleus;GO:0005764::lysosome;GO:0006508::proteolysis;GO:0008233::peptidase activity;GO:0008234::cyst…	.	.	GO:0001968::fibronectin binding;GO:0002250::adaptive immune response;GO:0004197::cysteine-type endopeptidase activity;GO:0004252::serine-type endopeptidase activity;GO:0005515::protein binding;GO:0005518::collagen binding;GO:0005576::extracellular region;GO:0005615::extracellular space;GO:0005634::nucleus;GO:0005764::lysosome;GO:0006508::proteolysis;GO:0008233::peptidase activity;GO:0008234::cyst…
1	183142677	183142678	MEX3A_IP_peak_85a	8.01816	-1395	183138402	183141282	ENSG00000224468	LAMC1-AS1	-	1	ENSG00000058085	LAMC2	43610	ENSG00000224468	LAMC1-AS1	1395	ENSG00000135862	LAMC1	LastExon	LastExon	LastExon	.	GO:0005201::extracellular matrix structural constituent;GO:0005576::extracellular region;GO:0005604::basement membrane;GO:0005607::laminin-2 complex;GO:0005615::extracellular space;GO:0005938::cell cortex;GO:0007155::cell adhesion;GO:0008201::heparin binding;GO:0008284::positive regulation of cell proliferation;GO:0008544::epidermis development;GO:0016020::membrane;GO:0030198::extracellular matri…	.	GO:0005201::extracellular matrix structural constituent;GO:0005576::extracellular region;GO:0005604::basement membrane;GO:0005606::laminin-1 complex;GO:0005615::extracellular space;GO:0005788::endoplasmic reticulum lumen;GO:0007155::cell adhesion;GO:0007492::endoderm development;GO:0016477::cell migration;GO:0022617::extracellular matrix disassembly;GO:0030198::extracellular matrix organization;G…
1	183142807	183142808	MEX3A_IP_peak_85b	3.92726	-1525	183138402	183141282	ENSG00000224468	LAMC1-AS1	-	1	ENSG00000058085	LAMC2	43480	ENSG00000224468	LAMC1-AS1	1525	ENSG00000135862	LAMC1	UTR3	UTR3	UTR3	.	GO:0005201::extracellular matrix structural constituent;GO:0005576::extracellular region;GO:0005604::basement membrane;GO:0005607::laminin-2 complex;GO:0005615::extracellular space;GO:0005938::cell cortex;GO:0007155::cell adhesion;GO:0008201::heparin binding;GO:0008284::positive regulation of cell proliferation;GO:0008544::epidermis development;GO:0016020::membrane;GO:0030198::extracellular matri…	.	GO:0005201::extracellular matrix structural constituent;GO:0005576::extracellular region;GO:0005604::basement membrane;GO:0005606::laminin-1 complex;GO:0005615::extracellular space;GO:0005788::endoplasmic reticulum lumen;GO:0007155::cell adhesion;GO:0007492::endoderm development;GO:0016477::cell migration;GO:0022617::extracellular matrix disassembly;GO:0030198::extracellular matrix organization;G…
1	183023630	183023631	MEX3A_IP_peak_79	5.02692	170	183023460	183145592	ENSG00000135862	LAMC1	+	1	ENSG00000058085	LAMC2	162657	ENSG00000207472	RNU6-41P	41312	ENSG00000135862	LAMC1	UTR5	UTR5	UTR5	GO:0005201::extracellular matrix structural constituent;GO:0005576::extracellular region;GO:0005604::basement membrane;GO:0005606::laminin-1 complex;GO:0005615::extracellular space;GO:0005788::endoplasmic reticulum lumen;GO:0007155::cell adhesion;GO:0007492::endoderm development;GO:0016477::cell migration;GO:0022617::extracellular matrix disassembly;GO:0030198::extracellular matrix organization;G…	GO:0005201::extracellular matrix structural constituent;GO:0005576::extracellular region;GO:0005604::basement membrane;GO:0005607::laminin-2 complex;GO:0005615::extracellular space;GO:0005938::cell cortex;GO:0007155::cell adhesion;GO:0008201::heparin binding;GO:0008284::positive regulation of cell proliferation;GO:0008544::epidermis development;GO:0016020::membrane;GO:0030198::extracellular matri…	.	GO:0005201::extracellular matrix structural constituent;GO:0005576::extracellular region;GO:0005604::basement membrane;GO:0005606::laminin-1 complex;GO:0005615::extracellular space;GO:0005788::endoplasmic reticulum lumen;GO:0007155::cell adhesion;GO:0007492::endoderm development;GO:0016477::cell migration;GO:0022617::extracellular matrix disassembly;GO:0030198::extracellular matrix organization;G…
1	183145448	183145449	MEX3A_IP_peak_87e	3.06511	-4166	183138402	183141282	ENSG00000224468	LAMC1-AS1	-	1	ENSG00000058085	LAMC2	40839	ENSG00000224468	LAMC1-AS1	4166	ENSG00000135862	LAMC1	UTR3	UTR3	UTR3	.	GO:0005201::extracellular matrix structural constituent;GO:0005576::extracellular region;GO:0005604::basement membrane;GO:0005607::laminin-2 complex;GO:0005615::extracellular space;GO:0005938::cell cortex;GO:0007155::cell adhesion;GO:0008201::heparin binding;GO:0008284::positive regulation of cell proliferation;GO:0008544::epidermis development;GO:0016020::membrane;GO:0030198::extracellular matri…	.	GO:0005201::extracellular matrix structural constituent;GO:0005576::extracellular region;GO:0005604::basement membrane;GO:0005606::laminin-1 complex;GO:0005615::extracellular space;GO:0005788::endoplasmic reticulum lumen;GO:0007155::cell adhesion;GO:0007492::endoderm development;GO:0016477::cell migration;GO:0022617::extracellular matrix disassembly;GO:0030198::extracellular matrix organization;G…
1	183117632	183117633	MEX3A_IP_peak_81	8.66147	23649	183138402	183141282	ENSG00000224468	LAMC1-AS1	-	1	ENSG00000058085	LAMC2	68655	ENSG00000207472	RNU6-41P	135314	ENSG00000135862	LAMC1	Exon10	Exon10	Exon10	.	GO:0005201::extracellular matrix structural constituent;GO:0005576::extracellular region;GO:0005604::basement membrane;GO:0005607::laminin-2 complex;GO:0005615::extracellular space;GO:0005938::cell cortex;GO:0007155::cell adhesion;GO:0008201::heparin binding;GO:0008284::positive regulation of cell proliferation;GO:0008544::epidermis development;GO:0016020::membrane;GO:0030198::extracellular matri…	.	GO:0005201::extracellular matrix structural constituent;GO:0005576::extracellular region;GO:0005604::basement membrane;GO:0005606::laminin-1 complex;GO:0005615::extracellular space;GO:0005788::endoplasmic reticulum lumen;GO:0007155::cell adhesion;GO:0007492::endoderm development;GO:0016477::cell migration;GO:0022617::extracellular matrix disassembly;GO:0030198::extracellular matrix organization;G…
[truncated: 766 more rows]

## Sheet: Protein coding genes(RIP)
Gene	Gene Symbol	Gene type
ENSG00000005339	CREBBP	Protein coding
ENSG00000009954	BAZ1B	Protein coding
ENSG00000029534	ANK1	Protein coding
ENSG00000034677	RNF19A	Protein coding
ENSG00000038382	TRIO	Protein coding
ENSG00000044115	CTNNA1	Protein coding
ENSG00000050820	BCAR1	Protein coding
ENSG00000056586	RC3H2	Protein coding
[truncated: 333 more rows]

## Sheet: DEGs by MEX3A KD（RNA seq）
gene_id	si_nc_count	si_mex_count	si_nc_fpkm	si_mex_fpkm	si_mexvssi_nc_si_mex	si_mexvssi_nc_si_nc	si_mexvssi_nc_log2FoldChange	si_mexvssi_nc_pvalue	si_mexvssi_nc_padj	gene_name	gene_chr	gene_start	gene_end	gene_strand	gene_length	gene_biotype	gene_description	tf_family
[truncated: 58,807 more rows]

[truncated: 1 more sheets: DEGs by MEX3A KD（RNA seq）p<0.05]
