# Supplementary material for: The RNA binding protein MEX3A promotes tumor progression of breast cancer by post-transcriptional regulation of IGFBP4
Source: Breast Cancer Res Treat. 2023 Jul 11;201(3):353–66. doi: 10.1007/s10549-023-07028-5 (PMC10460732; doi:10.1007/s10549-023-07028-5)
Supplement: Supplementary file 7 — Supplementary file7 (XLSX 521 KB) Table S2. GO terms and KEGG pathways. [file 10549_2023_7028_MOESM7_ESM.xlsx]

## Sheet: MEX3A_IP_peak_GO
GO_accession	Description	Term_type	Over_represented_pValue	Corrected_pValue	Gene_with_peak_item	Gene_with_peak_list	Bg_item	Bg_list	Gene_with_peak genes	gene_name
GO:0006996	organelle organization	biological_process	6.3526e-18	1.0841e-13	90	192	3813	19545	ENSG00000005339,ENSG00000100393,ENSG00000165671,ENSG00000109685,ENSG00000165280,ENSG00000062716,ENSG00000159140,ENSG00000174705,ENSG00000009954,ENSG00000044115,ENSG00000143799,ENSG00000147457,ENSG00000134369,ENSG00000115306,ENSG00000166025,ENSG00000128342,ENSG00000130559,ENSG00000198467,ENSG00000071127,ENSG00000100345,ENSG00000120948,ENSG00000178209,ENSG00000143514,ENSG00000136068,ENSG00000197694…	CREBBP|EP300|NSD1|NSD2|VCP|VMP1|SON|SH3PXD2B|BAZ1B|CTNNA1|PARP1|CHMP7|NAV1|SPTBN1|AMOTL1|LIF|CAMSAP1|TPM2|WDR1|MYH9|TARDBP|PLEC|TP53BP2|FLNB|SPTAN1|SETD5|KLHL24|DCTN1|DNMT1|SVIL|CDC42BPB|KDM2A|CHD3|BRPF1|RCC1|ASXL1|ANK1|MTCL1|EIF4G1|ARHGEF2|TLN1|AHCTF1|DAXX|PRKDC|SEC16A|ABL2|MSL1|AMOTL2|HSP90AA1|ACTN4|FLNA|GARS|LMNA|ZMYND8|BCAR1|TRIM28|ABL1|CHD8|ARID1A|TACC1|USP9X|MCM7|PCM1|CLTC|KPNB1|MACF1|FAT1|…
GO:1902589	single-organism organelle organization	biological_process	1.0133e-17	1.0841e-13	75	192	2767	19545	ENSG00000147526,ENSG00000117713,ENSG00000097007,ENSG00000050820,ENSG00000130726,ENSG00000160789,ENSG00000101040,ENSG00000111642,ENSG00000131747,ENSG00000034677,ENSG00000083857,ENSG00000108424,ENSG00000127603,ENSG00000124486,ENSG00000078674,ENSG00000141367,ENSG00000086758,ENSG00000127616,ENSG00000186575,ENSG00000137497,ENSG00000096384,ENSG00000126012,ENSG00000149115,ENSG00000104728,ENSG00000118523…	TACC1|ARID1A|ABL1|BCAR1|TRIM28|LMNA|ZMYND8|CHD4|TOP2A|RNF19A|FAT1|KPNB1|MACF1|USP9X|PCM1|CLTC|HUWE1|SMARCA4|NF2|NUMA1|HSP90AB1|KDM5C|TNKS1BP1|ARHGEF10|CTGF|DST|DYNC1H1|GTF3C4|CKAP5|KAT6A|LIF|PARP1|CHMP7|SPTBN1|NAV1|AMOTL1|BAZ1B|CTNNA1|VCP|SON|SH3PXD2B|NSD2|NSD1|CREBBP|EP300|FLNB|TP53BP2|PLEC|MYH9|CAMSAP1|TPM2|WDR1|CHD3|RCC1|BRPF1|KDM2A|CDC42BPB|DNMT1|KLHL24|DCTN1|SPTAN1|SETD5|FLNA|GARS|ACTN4|AMOT…
GO:0044428	nuclear part	cellular_component	6.1765e-17	4.4053e-13	97	192	4496	19545	ENSG00000134086,ENSG00000109320,ENSG00000182670,ENSG00000058673,ENSG00000100345,ENSG00000143514,ENSG00000120948,ENSG00000109685,ENSG00000165671,ENSG00000065150,ENSG00000100393,ENSG00000130589,ENSG00000185551,ENSG00000005339,ENSG00000159140,ENSG00000075218,ENSG00000165280,ENSG00000062716,ENSG00000139318,ENSG00000204469,ENSG00000152104,ENSG00000009954,ENSG00000160710,ENSG00000112242,ENSG00000198563…	VHL|NFKB1|TTC3|ZC3H11A|MYH9|TP53BP2|TARDBP|NSD2|NSD1|IPO5|EP300|HELZ2|NR2F2|CREBBP|SON|GTSE1|VCP|VMP1|DUSP6|PRRC2A|PTPN14|BAZ1B|ADAR|E2F3|DDX39B|AMOTL1|SPTBN1|CHMP7|MYO10|PARP1|ASXL1|AHCTF1|DAXX|TRPS1|HSP90AA1|ZBED6|FOSL2|MSL1|PRKDC|FLNA|MCL1|ACTN4|DCTN1|SETD5|ZNF217|GOLGA3|DNMT1|BRPF1|RCC1|CHD3|KDM2A|SRSF4|ANKRD11|TNRC18|PDXK|KPNB1|MCM7|PCM1|TOP2A|SBF1|CHD4|WDR6|TRIM28|IRF2BPL|LMNA|ABL1|SCRIB|CC…
GO:0043933	macromolecular complex subunit organization	biological_process	1.0215e-15	5.4641e-12	74	192	2934	19545	ENSG00000130816,ENSG00000168137,ENSG00000197694,ENSG00000204843,ENSG00000114796,ENSG00000164692,ENSG00000173120,ENSG00000124942,ENSG00000180198,ENSG00000156983,ENSG00000170004,ENSG00000116584,ENSG00000153207,ENSG00000204209,ENSG00000137076,ENSG00000168542,ENSG00000171456,ENSG00000130402,ENSG00000196924,ENSG00000188895,ENSG00000148396,ENSG00000104447,ENSG00000080824,ENSG00000174705,ENSG00000165280…	DNMT1|SETD5|SPTAN1|DCTN1|KLHL24|COL1A2|KDM2A|AHNAK|RCC1|BRPF1|CHD3|ARHGEF2|AHCTF1|DAXX|TLN1|COL3A1|ASXL1|ACTN4|FLNA|MSL1|SEC16A|TRPS1|HSP90AA1|SH3PXD2B|VCP|EP300|CREBBP|NSD2|NSD1|PARP1|SPTBN1|LIF|DDX39B|CTNNA1|BAZ1B|COL5A2|ADAR|MYH9|LAMC1|CAMSAP1|TPM2|WDR1|KDM5C|HSP90AB1|EIF3B|JUN|ARHGEF10|SMARCA4|HUWE1|NUMA1|LOXL2|NF2|GTF3C4|KAT6A|CKAP5|DST|CTGF|CNOT1|EXOC8|DYNC1H1|UBN1|PRPF8|ABL1|ZMYND8|LMNA|TR…
GO:0003723	RNA binding	molecular_function	1.8285e-15	7.6695e-12	57	192	1854	19545	ENSG00000137154,ENSG00000196924,ENSG00000130402,ENSG00000080824,ENSG00000197102,ENSG00000169710,ENSG00000174231,ENSG00000125107,ENSG00000253729,ENSG00000152778,ENSG00000168502,ENSG00000114867,ENSG00000127616,ENSG00000086758,ENSG00000116350,ENSG00000124942,ENSG00000115053,ENSG00000170004,ENSG00000090621,ENSG00000096384,ENSG00000130816,ENSG00000106263,ENSG00000277726,ENSG00000056586,ENSG00000177606…	RPS6|FLNA|ACTN4|HSP90AA1|DYNC1H1|FASN|PRPF8|CNOT1|PRKDC|IFIT5|MTCL1|EIF4G1|SMARCA4|HUWE1|SRSF4|AHNAK|NCL|CHD3|PABPC4|HSP90AB1|DNMT1|EIF3B|AL109811.4|RC3H2|JUN|AARS|FLNB|PLEC|TARDBP|TOP2A|MYH9|IARS|ZC3H11A|KPNB1|MACF1|CLTC|PRRC2B|DDX39B|ZC3H4|PARP1|EIF1AX|SPTBN1|MTDH|PRRC2C|DDX17|PRRC2A|CTNNA1|ADAR|SON|VCP|LARP1|WDR6|TRIM28|IPO5|EP300|HELZ2|TENT5A
GO:0016043	cellular component organization	biological_process	2.1506e-15	7.6695e-12	117	192	6484	19545	ENSG00000130402,ENSG00000196924,ENSG00000106105,ENSG00000253729,ENSG00000148396,ENSG00000188895,ENSG00000143322,ENSG00000114019,ENSG00000080824,ENSG00000104447,ENSG00000029534,ENSG00000168502,ENSG00000114867,ENSG00000116584,ENSG00000137076,ENSG00000153207,ENSG00000204209,ENSG00000168542,ENSG00000171456,ENSG00000198752,ENSG00000173120,ENSG00000164692,ENSG00000170004,ENSG00000124942,ENSG00000180198…	ACTN4|FLNA|GARS|PRKDC|SEC16A|MSL1|ABL2|AMOTL2|HSP90AA1|TRPS1|ANK1|MTCL1|EIF4G1|ARHGEF2|TLN1|AHCTF1|DAXX|COL3A1|ASXL1|CDC42BPB|KDM2A|COL1A2|CHD3|AHNAK|RCC1|BRPF1|DNMT1|SVIL|CTSL|SPTAN1|SETD5|FGF2|KLHL24|DCTN1|FLNB|TARDBP|PLEC|TP53BP2|LAMC1|MYH9|CAMSAP1|TPM2|WDR1|VHL|CLSTN1|MYO10|CHMP7|PARP1|SPTBN1|NAV1|AMOTL1|LIF|DDX39B|ADAR|COL5A2|BAZ1B|CTNNA1|VMP1|VCP|SH3PXD2B|SON|CREBBP|EP300|NSD1|NSD2|PXDN|DST…
GO:0031981	nuclear lumen	cellular_component	3.2527e-15	9.9425e-12	89	192	4117	19545	ENSG00000171456,ENSG00000153207,ENSG00000204209,ENSG00000080824,ENSG00000104447,ENSG00000257315,ENSG00000075426,ENSG00000188895,ENSG00000253729,ENSG00000143384,ENSG00000196924,ENSG00000130402,ENSG00000168137,ENSG00000171940,ENSG00000090615,ENSG00000130816,ENSG00000180198,ENSG00000156983,ENSG00000170004,ENSG00000173120,ENSG00000116350,ENSG00000134086,ENSG00000109320,ENSG00000058673,ENSG00000182670…	ASXL1|AHCTF1|DAXX|HSP90AA1|TRPS1|ZBED6|FOSL2|MSL1|PRKDC|MCL1|FLNA|ACTN4|SETD5|ZNF217|GOLGA3|DNMT1|RCC1|BRPF1|CHD3|KDM2A|SRSF4|VHL|NFKB1|ZC3H11A|TTC3|TP53BP2|TARDBP|NSD1|NSD2|IPO5|HELZ2|EP300|CREBBP|NR2F2|SON|GTSE1|VCP|VMP1|DUSP6|PRRC2A|PTPN14|BAZ1B|ADAR|E2F3|DDX39B|MYO10|SPTBN1|PARP1|CKAP5|KAT6A|ETS1|GTF3C4|UBN1|PRPF8|RPS6|ZBED4|IRF2BP2|TNKS1BP1|JUN|HSP90AB1|BCL9L|KDM5C|NF2|NCL|NUMA1|LOXL2|NFKBIA…
GO:0003676	nucleic acid binding	molecular_function	4.4466e-15	1.1893e-11	91	192	4296	19545	ENSG00000111642,ENSG00000131747,ENSG00000166508,ENSG00000141367,ENSG00000108424,ENSG00000127603,ENSG00000130749,ENSG00000117713,ENSG00000082641,ENSG00000100888,ENSG00000117523,ENSG00000147649,ENSG00000100201,ENSG00000113716,ENSG00000097007,ENSG00000119669,ENSG00000130726,ENSG00000178252,ENSG00000100426,ENSG00000126705,ENSG00000137154,ENSG00000125107,ENSG00000174231,ENSG00000118900,ENSG00000197102…	CHD4|TOP2A|MCM7|CLTC|KPNB1|MACF1|ZC3H4|ARID1A|NFE2L1|CHD8|PRRC2C|MTDH|DDX17|HMGXB3|ABL1|IRF2BPL|TRIM28|WDR6|ZBED4|AHDC1|RPS6|CNOT1|PRPF8|UBN1|DYNC1H1|GTF3C4|IFIT5|KAT6A|ETS1|HUWE1|FOXK1|SMARCA4|PABPC4|NCL|EIF3B|HSP90AB1|KDM5C|JUN|RC3H2|IRF2BP2|FLNB|TARDBP|PLEC|MYH9|IARS|ZC3H11A|NFKB1|PARP1|EIF1AX|SPTBN1|DDX39B|PRRC2B|E2F3|ADAR|CTNNA1|PRRC2A|VCP|LARP1|SON|NR2F2|CREBBP|TENT5A|EP300|HELZ2|NSD1|NSD2|…
GO:0044877	macromolecular complex binding	molecular_function	1.0695e-14	2.3088e-11	53	192	1689	19545	ENSG00000100888,ENSG00000044115,ENSG00000082641,ENSG00000198563,ENSG00000115306,ENSG00000145555,ENSG00000117713,ENSG00000109685,ENSG00000165671,ENSG00000130726,ENSG00000005339,ENSG00000100393,ENSG00000165280,ENSG00000097007,ENSG00000111642,ENSG00000198467,ENSG00000130559,ENSG00000182095,ENSG00000127603,ENSG00000071127,ENSG00000131747,ENSG00000100345,ENSG00000109320,ENSG00000180198,ENSG00000198752…	CHD8|CTNNA1|NFE2L1|DDX39B|SPTBN1|MYO10|ARID1A|NSD2|NSD1|TRIM28|CREBBP|EP300|VCP|ABL1|CHD4|TPM2|CAMSAP1|TNRC18|MACF1|WDR1|TOP2A|MYH9|NFKB1|RCC1|CDC42BPB|NUMA1|SMARCA4|SACS|TNKS1BP1|FGF2|DCTN1|JUN|CTSL|DNMT1|KDM5C|SVIL|HSP90AB1|HSP90AA1|MSL1|AC006030.1|ABL2|FOSL2|CTGF|FLNA|DST|ACTN4|CKAP5|ASXL1|COL3A1|THBS1|TLN1|MTCL1|ARHGEF2
GO:0043228	non-membrane-bounded organelle	cellular_component	1.1869e-14	2.3088e-11	89	192	4203	19545	ENSG00000136068,ENSG00000178209,ENSG00000120948,ENSG00000099331,ENSG00000182670,ENSG00000100345,ENSG00000130559,ENSG00000198467,ENSG00000071127,ENSG00000145555,ENSG00000147457,ENSG00000143799,ENSG00000134369,ENSG00000115306,ENSG00000152104,ENSG00000044115,ENSG00000009954,ENSG00000160710,ENSG00000174705,ENSG00000075218,ENSG00000062716,ENSG00000165280,ENSG00000155506,ENSG00000065150,ENSG00000165671…	FLNB|PLEC|TARDBP|MYO9B|TTC3|MYH9|CAMSAP1|TPM2|WDR1|MYO10|CHMP7|PARP1|NAV1|SPTBN1|PTPN14|CTNNA1|BAZ1B|ADAR|SH3PXD2B|GTSE1|VMP1|VCP|LARP1|IPO5|NSD1|NSD2|EP300|CREBBP|FLNA|ACTN4|TRPS1|ZBED6|ABL2|PRKDC|DAXX|AHCTF1|TLN1|ARHGEF2|MTCL1|ANK1|EIF4G1|AHNAK|RCC1|CHD3|CDC42BPB|GOLGA3|SVIL|DNMT1|DCTN1|SPTAN1|CHD4|TOP2A|RNF19A|MACF1|KPNB1|MCM7|MPRIP|PCM1|CLTC|CIAO1|TACC1|ARID1A|DDX17|MTDH|ABL1|TRIM28|BCAR1|LMN…
GO:0043232	intracellular non-membrane-bounded organelle	cellular_component	1.1869e-14	2.3088e-11	89	192	4203	19545	ENSG00000182670,ENSG00000100345,ENSG00000099331,ENSG00000130559,ENSG00000198467,ENSG00000071127,ENSG00000136068,ENSG00000120948,ENSG00000178209,ENSG00000062716,ENSG00000165280,ENSG00000155506,ENSG00000075218,ENSG00000174705,ENSG00000005339,ENSG00000100393,ENSG00000165671,ENSG00000109685,ENSG00000065150,ENSG00000145555,ENSG00000147457,ENSG00000115306,ENSG00000143799,ENSG00000134369,ENSG00000160710…	TTC3|MYH9|MYO9B|CAMSAP1|TPM2|WDR1|FLNB|TARDBP|PLEC|VMP1|VCP|LARP1|GTSE1|SH3PXD2B|CREBBP|EP300|NSD1|NSD2|IPO5|MYO10|CHMP7|SPTBN1|PARP1|NAV1|ADAR|PTPN14|CTNNA1|BAZ1B|ANK1|MTCL1|EIF4G1|ARHGEF2|TLN1|DAXX|AHCTF1|ACTN4|FLNA|PRKDC|ABL2|ZBED6|TRPS1|DNMT1|GOLGA3|SVIL|SPTAN1|DCTN1|CDC42BPB|CHD3|RCC1|AHNAK|TOP2A|RNF19A|CIAO1|MCM7|PCM1|MPRIP|CLTC|KPNB1|MACF1|CHD4|ABL1|LMNA|BCAR1|TRIM28|TACC1|ARID1A|MTDH|DDX1…
GO:0071840	cellular component organization or biogenesis	biological_process	1.3657e-14	2.4351e-11	117	192	6634	19545	ENSG00000083857,ENSG00000131747,ENSG00000034677,ENSG00000124486,ENSG00000144021,ENSG00000078674,ENSG00000166508,ENSG00000141367,ENSG00000127603,ENSG00000108424,ENSG00000111962,ENSG00000111642,ENSG00000180900,ENSG00000097007,ENSG00000160789,ENSG00000101040,ENSG00000130726,ENSG00000050820,ENSG00000147526,ENSG00000117713,ENSG00000100888,ENSG00000147649,ENSG00000100201,ENSG00000125484,ENSG00000138119…	FAT1|TOP2A|RNF19A|USP9X|CIAO1|PCM1|MCM7|CLTC|MACF1|KPNB1|UST|CHD4|SCRIB|ABL1|LMNA|ZMYND8|TRIM28|BCAR1|TACC1|ARID1A|CHD8|MTDH|DDX17|GTF3C4|MYOF|ETS1|KAT6A|THBS1|CKAP5|PXDN|DST|CTGF|RPS6|EXOC8|CNOT1|PRPF8|DYNC1H1|UBN1|EIF3B|HSP90AB1|BCL9L|KDM5C|JUN|TNKS1BP1|ARHGEF10|SACS|HUWE1|SMARCA4|LOXL2|NUMA1|NF2|TMEM30A|MYH9|LAMC1|TPM2|CAMSAP1|WDR1|VHL|FLNB|TARDBP|PLEC|TP53BP2|VMP1|VCP|SON|SH3PXD2B|CREBBP|EP30…
GO:0070013	intracellular organelle lumen	cellular_component	3.7323e-14	5.7871e-11	98	192	5022	19545	ENSG00000097007,ENSG00000180900,ENSG00000221978,ENSG00000130726,ENSG00000119669,ENSG00000160789,ENSG00000130749,ENSG00000117713,ENSG00000100201,ENSG00000100888,ENSG00000147649,ENSG00000131747,ENSG00000100241,ENSG00000167522,ENSG00000108424,ENSG00000182095,ENSG00000160209,ENSG00000166508,ENSG00000111642,ENSG00000186174,ENSG00000126012,ENSG00000096384,ENSG00000168264,ENSG00000149115,ENSG00000177606…	ABL1|SCRIB|CCNL2|TRIM28|IRF2BPL|LMNA|ZC3H4|ARID1A|DDX17|CHD8|MTDH|TOP2A|SBF1|ANKRD11|KPNB1|TNRC18|PDXK|MCM7|CHD4|BCL9L|KDM5C|HSP90AB1|IRF2BP2|TNKS1BP1|JUN|FOXK1|NFKBIA|SMARCA4|HUWE1|NF2|NCL|NUMA1|LOXL2|GTF3C4|CKAP5|ETS1|KAT6A|THBS1|RPS6|ZBED4|UBN1|DYNC1H1|PRPF8|SON|GTSE1|VCP|VMP1|DUSP6|IPO5|NSD1|NSD2|HELZ2|EP300|NR2F2|CREBBP|E2F3|DDX39B|PARP1|MYO10|SPTBN1|PRRC2A|PTPN14|BAZ1B|COL5A2|ADAR|NFKB1|ZC3…
GO:0005654	nucleoplasm	cellular_component	3.7865e-14	5.7871e-11	79	192	3507	19545	ENSG00000111642,ENSG00000166508,ENSG00000182095,ENSG00000108424,ENSG00000160209,ENSG00000167522,ENSG00000100241,ENSG00000131747,ENSG00000100201,ENSG00000100888,ENSG00000147649,ENSG00000117713,ENSG00000130749,ENSG00000160789,ENSG00000119669,ENSG00000130726,ENSG00000221978,ENSG00000180900,ENSG00000097007,ENSG00000174231,ENSG00000118900,ENSG00000100426,ENSG00000137154,ENSG00000134954,ENSG00000083168…	CHD4|MCM7|TNRC18|KPNB1|PDXK|ANKRD11|SBF1|TOP2A|DDX17|CHD8|MTDH|ARID1A|ZC3H4|LMNA|IRF2BPL|TRIM28|CCNL2|SCRIB|ABL1|PRPF8|UBN1|ZBED4|RPS6|ETS1|KAT6A|GTF3C4|LOXL2|NUMA1|NCL|HUWE1|FOXK1|NFKBIA|SMARCA4|JUN|IRF2BP2|BCL9L|KDM5C|HSP90AB1|TARDBP|TP53BP2|VHL|ZC3H11A|NFKB1|ADAR|PTPN14|BAZ1B|PRRC2A|PARP1|E2F3|DDX39B|CREBBP|NR2F2|EP300|HELZ2|NSD2|NSD1|DUSP6|VCP|GTSE1|SON|PRKDC|MSL1|FOSL2|HSP90AA1|TRPS1|ACTN4|M…
GO:0031974	membrane-enclosed lumen	cellular_component	5.8995e-14	8.4154e-11	100	192	5227	19545	ENSG00000145555,ENSG00000143799,ENSG00000115306,ENSG00000112242,ENSG00000198563,ENSG00000160710,ENSG00000204262,ENSG00000152104,ENSG00000009954,ENSG00000204469,ENSG00000139318,ENSG00000165280,ENSG00000062716,ENSG00000159140,ENSG00000075218,ENSG00000005339,ENSG00000185551,ENSG00000100393,ENSG00000130589,ENSG00000165671,ENSG00000109685,ENSG00000065150,ENSG00000170791,ENSG00000120948,ENSG00000143514…	MYO10|PARP1|SPTBN1|E2F3|DDX39B|ADAR|COL5A2|PTPN14|BAZ1B|PRRC2A|DUSP6|VCP|VMP1|SON|GTSE1|CREBBP|NR2F2|EP300|HELZ2|NSD1|NSD2|IPO5|CHCHD7|TARDBP|TP53BP2|LAMC1|TTC3|ZC3H11A|NFKB1|VHL|SRSF4|COL1A2|KDM2A|CHD3|RCC1|BRPF1|DNMT1|GOLGA3|ZNF217|CTSL|SPTAN1|SETD5|ACTN4|GARS|FLNA|MCL1|APLP2|PRKDC|FOSL2|MSL1|ZBED6|HSP90AA1|TRPS1|DAXX|AHCTF1|ASXL1|COL3A1|ZC3H4|ARID1A|MTDH|CHD8|DDX17|CCNL2|SCRIB|ABL1|LMNA|IRF2BP…
GO:0044424	intracellular part	cellular_component	6.4374e-14	8.6088e-11	181	192	14381	19545	ENSG00000065150,ENSG00000185551,ENSG00000005339,ENSG00000130589,ENSG00000174705,ENSG00000075218,ENSG00000159140,ENSG00000139318,ENSG00000204469,ENSG00000152104,ENSG00000112242,ENSG00000173674,ENSG00000143799,ENSG00000171603,ENSG00000147457,ENSG00000145555,ENSG00000133059,ENSG00000198467,ENSG00000130559,ENSG00000071127,ENSG00000134086,ENSG00000100345,ENSG00000120948,ENSG00000170791,ENSG00000136205…	IPO5|NR2F2|CREBBP|HELZ2|SH3PXD2B|GTSE1|SON|DUSP6|PRRC2A|PTPN14|E2F3|EIF1AX|PARP1|CLSTN1|CHMP7|MYO10|DSTYK|TPM2|CAMSAP1|WDR1|VHL|MYH9|TARDBP|CHCHD7|TNS3|AARS|ZNF217|ZNF518B|SVIL|CHD3|AHNAK|BRPF1|KDM2A|TBC1D2|COL1A2|TXLNA|SRSF4|COL3A1|ASXL1|TLN1|DAXX|MTCL1|ANK1|FASN|HSP90AA1|TRPS1|SEC16A|FOSL2|MSL1|ABL2|KCTD20|FLNA|ACTN4|IRF2BPL|WDR6|TRIM28|LMNA|ABL1|CCNL2|PRRC2C|DDX17|MTDH|NUDT6|NFE2L1|ZC3H4|TACC1…
GO:0043233	organelle lumen	cellular_component	8.6674e-14	1.0909e-10	99	192	5171	19545	ENSG00000090615,ENSG00000130816,ENSG00000135047,ENSG00000171940,ENSG00000168137,ENSG00000197694,ENSG00000116350,ENSG00000173120,ENSG00000164692,ENSG00000180198,ENSG00000156983,ENSG00000170004,ENSG00000204209,ENSG00000153207,ENSG00000171456,ENSG00000168542,ENSG00000130402,ENSG00000106105,ENSG00000196924,ENSG00000143384,ENSG00000084234,ENSG00000075426,ENSG00000188895,ENSG00000253729,ENSG00000104447…	GOLGA3|DNMT1|CTSL|ZNF217|SETD5|SPTAN1|SRSF4|KDM2A|COL1A2|RCC1|BRPF1|CHD3|DAXX|AHCTF1|ASXL1|COL3A1|ACTN4|GARS|FLNA|MCL1|APLP2|FOSL2|MSL1|PRKDC|TRPS1|HSP90AA1|ZBED6|DUSP6|GTSE1|SON|VMP1|VCP|EP300|HELZ2|CREBBP|NR2F2|NSD1|IPO5|NSD2|MYO10|PARP1|SPTBN1|E2F3|DDX39B|PTPN14|BAZ1B|ADAR|COL5A2|PRRC2A|NFKB1|TTC3|ZC3H11A|LAMC1|VHL|TARDBP|TP53BP2|BCL9L|HSP90AB1|KDM5C|JUN|IRF2BP2|TNKS1BP1|SMARCA4|FOXK1|NFKBIA|H…
GO:0007010	cytoskeleton organization	biological_process	1.3786e-13	1.6388e-10	45	192	1331	19545	ENSG00000044115,ENSG00000147526,ENSG00000166025,ENSG00000134369,ENSG00000115306,ENSG00000050820,ENSG00000160789,ENSG00000097007,ENSG00000174705,ENSG00000159140,ENSG00000165280,ENSG00000178209,ENSG00000136068,ENSG00000198467,ENSG00000127603,ENSG00000130559,ENSG00000071127,ENSG00000108424,ENSG00000141367,ENSG00000078674,ENSG00000034677,ENSG00000083857,ENSG00000100345,ENSG00000180198,ENSG00000186575…	CTNNA1|TACC1|AMOTL1|NAV1|SPTBN1|BCAR1|LMNA|ABL1|SH3PXD2B|SON|VCP|PLEC|FLNB|TPM2|MACF1|CAMSAP1|WDR1|KPNB1|CLTC|PCM1|RNF19A|FAT1|MYH9|RCC1|NF2|CHD3|NUMA1|CDC42BPB|DCTN1|ARHGEF10|KLHL24|SPTAN1|SVIL|DYNC1H1|AMOTL2|ABL2|FLNA|CTGF|ACTN4|DST|CKAP5|TLN1|ARHGEF2|MTCL1|ANK1
GO:0007163	establishment or maintenance of cell polarity	biological_process	1.6851e-13	1.8977e-10	19	192	205	19545	ENSG00000198752,ENSG00000137497,ENSG00000044115,ENSG00000166025,ENSG00000204843,ENSG00000160789,ENSG00000180900,ENSG00000096384,ENSG00000114019,ENSG00000080824,ENSG00000111962,ENSG00000151914,ENSG00000175216,ENSG00000071127,ENSG00000100345,ENSG00000029534,ENSG00000168502,ENSG00000116584,ENSG00000083857	CDC42BPB|NUMA1|CTNNA1|AMOTL1|DCTN1|LMNA|SCRIB|HSP90AB1|AMOTL2|HSP90AA1|UST|DST|CKAP5|WDR1|MYH9|ANK1|MTCL1|ARHGEF2|FAT1
GO:0005829	cytosol	cellular_component	1.7994e-13	1.9251e-10	97	192	5057	19545	ENSG00000166508,ENSG00000133030,ENSG00000141367,ENSG00000078674,ENSG00000124486,ENSG00000144021,ENSG00000167522,ENSG00000182095,ENSG00000160209,ENSG00000108424,ENSG00000034677,ENSG00000100241,ENSG00000122218,ENSG00000160789,ENSG00000050820,ENSG00000178252,ENSG00000097007,ENSG00000100201,ENSG00000117523,ENSG00000130749,ENSG00000082641,ENSG00000154611,ENSG00000083168,ENSG00000175216,ENSG00000152778…	MCM7|MPRIP|CLTC|PCM1|USP9X|CIAO1|ANKRD11|TNRC18|PDXK|KPNB1|RNF19A|SBF1|COPA|LMNA|BCAR1|WDR6|ABL1|DDX17|PRRC2C|ZC3H4|NFE2L1|PSMA8|KAT6A|CKAP5|IFIT5|CNOT1|EXOC8|DYNC1H1|DST|RPS6|CTGF|JUN|JAK1|ARHGEF10|TNKS1BP1|AHNAK2|HSP90AB1|KDM5C|EIF3B|NUMA1|NF2|PABPC4|NFKBIA|HUWE1|VHL|WDR1|TPM2|NFKB1|IARS|MYH9|TTC3|MYO9B|PLEC|TP53BP2|FLNB|EP300|PARP14|NR2F2|DUSP6|TRIO|GTSE1|VCP|CTNNA1|PRRC2A|AMOTL1|EIF1AX|SPTBN1…
GO:0005622	intracellular	cellular_component	4.9044e-13	4.9972e-10	182	192	14743	19545	ENSG00000120948,ENSG00000170791,ENSG00000130559,ENSG00000198467,ENSG00000071127,ENSG00000134086,ENSG00000100345,ENSG00000152104,ENSG00000204469,ENSG00000173674,ENSG00000145555,ENSG00000171603,ENSG00000143799,ENSG00000147457,ENSG00000133059,ENSG00000112242,ENSG00000185551,ENSG00000005339,ENSG00000130589,ENSG00000065150,ENSG00000139318,ENSG00000174705,ENSG00000075218,ENSG00000159140,ENSG00000148396…	TARDBP|CHCHD7|CAMSAP1|TPM2|WDR1|VHL|MYH9|PTPN14|PRRC2A|EIF1AX|MYO10|CLSTN1|PARP1|CHMP7|DSTYK|E2F3|NR2F2|CREBBP|HELZ2|IPO5|DUSP6|SH3PXD2B|GTSE1|SON|SEC16A|ABL2|MSL1|FOSL2|FASN|TRPS1|HSP90AA1|ACTN4|KCTD20|FLNA|COL3A1|ASXL1|MTCL1|ANK1|TLN1|DAXX|KDM2A|COL1A2|TBC1D2|CHD3|AHNAK|BRPF1|TXLNA|SRSF4|AARS|TNS3|ZNF518B|SVIL|ZNF217|CHD4|COPA|USP9X|PCM1|CLTC|KPNB1|ANKRD11|FAT1|TOP2A|NUDT6|MTDH|PRRC2C|DDX17|ZC3…
GO:0044446	intracellular organelle part	cellular_component	9.0723e-13	8.8237e-10	138	192	9124	19545	ENSG00000114867,ENSG00000116584,ENSG00000153207,ENSG00000143384,ENSG00000084234,ENSG00000106105,ENSG00000253729,ENSG00000257315,ENSG00000130816,ENSG00000090615,ENSG00000135047,ENSG00000197694,ENSG00000168137,ENSG00000204843,ENSG00000254870,ENSG00000198752,ENSG00000180198,ENSG00000135862,ENSG00000182670,ENSG00000058673,ENSG00000109320,ENSG00000099331,ENSG00000136068,ENSG00000143514,ENSG00000165280…	EIF4G1|ARHGEF2|AHCTF1|MCL1|APLP2|GARS|PRKDC|ZBED6|DNMT1|GOLGA3|CTSL|SPTAN1|SETD5|DCTN1|ATP6V1G2-DDX39B|CDC42BPB|RCC1|LAMC1|TTC3|ZC3H11A|NFKB1|MYO9B|FLNB|TP53BP2|VCP|VMP1|EP300|NSD1|NSD2|NAV1|SPTBN1|AMOTL1|DDX39B|COL5A2|ADAR|BAZ1B|GTF3C4|MYOF|KAT6A|CKAP5|DST|ZBED4|RPS6|PRPF8|HSP90AB1|BCL9L|AHNAK2|SLC25A37|JUN|TNKS1BP1|FOXK1|SMARCA4|LOXL2|NUMA1|NF2|TMEM30A|RNF19A|SBF1|CIAO1|MCM7|TNRC18|PDXK|MACF1|U…
GO:0044422	organelle part	cellular_component	9.8298e-13	9.1447e-10	140	192	9348	19545	ENSG00000153207,ENSG00000114867,ENSG00000116584,ENSG00000257315,ENSG00000253729,ENSG00000106105,ENSG00000143384,ENSG00000084234,ENSG00000204843,ENSG00000197694,ENSG00000168137,ENSG00000135047,ENSG00000130816,ENSG00000090615,ENSG00000180198,ENSG00000198752,ENSG00000254870,ENSG00000099331,ENSG00000182670,ENSG00000135862,ENSG00000058673,ENSG00000109320,ENSG00000143514,ENSG00000178209,ENSG00000136068…	AHCTF1|EIF4G1|ARHGEF2|ZBED6|PRKDC|GARS|MCL1|APLP2|DCTN1|SPTAN1|SETD5|CTSL|DNMT1|GOLGA3|RCC1|CDC42BPB|ATP6V1G2-DDX39B|MYO9B|TTC3|LAMC1|ZC3H11A|NFKB1|TP53BP2|PLEC|FLNB|NSD2|NSD1|EP300|VMP1|VCP|COL5A2|ADAR|BAZ1B|DDX39B|SPTBN1|NAV1|AMOTL1|CKAP5|KAT6A|MYOF|GTF3C4|PRPF8|RPS6|DST|ZBED4|TNKS1BP1|JUN|SLC25A37|BCL9L|AHNAK2|HSP90AB1|NF2|TMEM30A|LOXL2|NUMA1|FOXK1|SMARCA4|TNRC18|PDXK|MACF1|CIAO1|MCM7|RNF19A|S…
GO:0005634	nucleus	cellular_component	1.1403e-12	1.0166e-09	120	192	7308	19545	ENSG00000196924,ENSG00000084234,ENSG00000143384,ENSG00000130402,ENSG00000080824,ENSG00000104447,ENSG00000257315,ENSG00000075426,ENSG00000188895,ENSG00000253729,ENSG00000204209,ENSG00000153207,ENSG00000114867,ENSG00000029534,ENSG00000171456,ENSG00000116350,ENSG00000124942,ENSG00000180198,ENSG00000156983,ENSG00000170004,ENSG00000173120,ENSG00000095383,ENSG00000135047,ENSG00000171940,ENSG00000090615…	FLNA|APLP2|MCL1|ACTN4|HSP90AA1|TRPS1|ZBED6|FOSL2|MSL1|PRKDC|DAXX|AHCTF1|EIF4G1|ANK1|ASXL1|SRSF4|AHNAK|RCC1|BRPF1|CHD3|KDM2A|TBC1D2|CTSL|ZNF217|GOLGA3|SVIL|ZNF518B|DNMT1|DCTN1|FGF2|SETD5|TP53BP2|TARDBP|NFKB1|ZC3H11A|TTC3|MYH9|VHL|DDX39B|E2F3|AMOTL1|CLSTN1|SPTBN1|CHMP7|MYO10|PARP1|PRRC2A|PTPN14|BAZ1B|ADAR|GTSE1|SON|VMP1|VCP|DUSP6|NSD1|NSD2|IPO5|EP300|HELZ2|CREBBP|NR2F2|PARP14|RPS6|ZBED4|DST|UBN1|PR…
GO:0005515	protein binding	molecular_function	1.4584e-12	1.2482e-09	159	192	11590	19545	ENSG00000149115,ENSG00000110375,ENSG00000177606,ENSG00000106263,ENSG00000186174,ENSG00000096384,ENSG00000185567,ENSG00000186575,ENSG00000112697,ENSG00000134013,ENSG00000137497,ENSG00000164916,ENSG00000127616,ENSG00000175216,ENSG00000083168,ENSG00000138119,ENSG00000125484,ENSG00000174231,ENSG00000125107,ENSG00000137154,ENSG00000151914,ENSG00000100426,ENSG00000050820,ENSG00000101040,ENSG00000180900…	TNKS1BP1|UPK2|JUN|EIF3B|BCL9L|HSP90AB1|AHNAK2|NF2|TMEM30A|LOXL2|NUMA1|FOXK1|SMARCA4|CKAP5|KAT6A|MYOF|GTF3C4|PRPF8|CNOT1|RPS6|DST|ZBED4|BCAR1|ZMYND8|SCRIB|CHD8|ARID1A|PDXK|MACF1|CIAO1|MPRIP|MCM7|RNF19A|FGF2|KLHL24|AL109811.4|DCTN1|SPTAN1|CTSL|DNMT1|GOLGA3|RCC1|CDC42BPB|CDCP1|EIF4G1|ARHGEF2|ZBED6|AMOTL2|PRKDC|APLP2|MCL1|GARS|NSD1|NSD2|PARP14|EP300|VMP1|VCP|LARP1|TRIO|ADAR|COL5A2|BAZ1B|CTNNA1|PRRC2B…
GO:0043226	organelle	cellular_component	2.0266e-12	1.6678e-09	172	192	13343	19545	ENSG00000152102,ENSG00000117713,ENSG00000100888,ENSG00000180900,ENSG00000113716,ENSG00000050820,ENSG00000101040,ENSG00000111962,ENSG00000188107,ENSG00000100241,ENSG00000034677,ENSG00000127603,ENSG00000182095,ENSG00000160209,ENSG00000166508,ENSG00000133030,ENSG00000144021,ENSG00000127616,ENSG00000164916,ENSG00000112697,ENSG00000186575,ENSG00000137497,ENSG00000134013,ENSG00000147454,ENSG00000185567…	FAM168B|ARID1A|CHD8|SCRIB|HMGXB3|BCAR1|ZMYND8|UST|EYS|SBF1|RNF19A|MACF1|TNRC18|PDXK|MCM7|MPRIP|CIAO1|SMARCA4|FOXK1|TMEM30A|NF2|NUMA1|LOXL2|SLC25A37|AHNAK2|BCL9L|HSP90AB1|EIF3B|TNKS1BP1|RC3H2|JUN|UPK2|RPS6|ZBED4|DST|PRPF8|CNOT1|MYOF|GTF3C4|CKAP5|PSMA8|KAT6A|DDX39B|AMOTL1|NAV1|SPTBN1|BAZ1B|CTNNA1|COL5A2|ADAR|LARP1|VCP|VMP1|NSD1|NSD2|EP300|PARP14|FLNB|TP53BP2|PLEC|MYO9B|NFKB1|IARS|TTC3|LAMC1|ZC3H11A…
GO:0043229	intracellular organelle	cellular_component	4.515e-12	3.578e-09	166	192	12604	19545	ENSG00000153207,ENSG00000116584,ENSG00000114867,ENSG00000114019,ENSG00000257315,ENSG00000253729,ENSG00000084234,ENSG00000143384,ENSG00000106105,ENSG00000204843,ENSG00000138685,ENSG00000168137,ENSG00000197694,ENSG00000135047,ENSG00000090615,ENSG00000130816,ENSG00000180198,ENSG00000198752,ENSG00000254870,ENSG00000099331,ENSG00000109320,ENSG00000182670,ENSG00000135862,ENSG00000058673,ENSG00000143514…	AHCTF1|ARHGEF2|EIF4G1|AMOTL2|ZBED6|PRKDC|APLP2|MCL1|GARS|DCTN1|FGF2|SETD5|SPTAN1|CTSL|GOLGA3|DNMT1|RCC1|CDC42BPB|ATP6V1G2-DDX39B|MYO9B|NFKB1|TTC3|LAMC1|ZC3H11A|TP53BP2|PLEC|FLNB|NSD1|NSD2|EP300|PARP14|VCP|LARP1|VMP1|CTNNA1|BAZ1B|ADAR|COL5A2|DDX39B|AMOTL1|SPTBN1|NAV1|CKAP5|PSMA8|KAT6A|MYOF|GTF3C4|PRPF8|CNOT1|RPS6|DST|ZBED4|TNKS1BP1|RC3H2|JUN|SLC25A37|BCL9L|AHNAK2|HSP90AB1|TMEM30A|NF2|NUMA1|LOXL2|F…
GO:0015629	actin cytoskeleton	cellular_component	1.1188e-11	8.5496e-09	25	192	482	19545	ENSG00000143322,ENSG00000264324,ENSG00000130402,ENSG00000136068,ENSG00000196924,ENSG00000133030,ENSG00000198467,ENSG00000071127,ENSG00000127603,ENSG00000100345,ENSG00000116584,ENSG00000099331,ENSG00000152778,ENSG00000198752,ENSG00000044115,ENSG00000124942,ENSG00000186575,ENSG00000115306,ENSG00000145555,ENSG00000197694,ENSG00000204843,ENSG00000050820,ENSG00000197321,ENSG00000097007,ENSG00000174705	ABL2|AC006030.1|ACTN4|FLNB|FLNA|MPRIP|TPM2|WDR1|MACF1|MYH9|ARHGEF2|MYO9B|IFIT5|CDC42BPB|CTNNA1|AHNAK|NF2|SPTBN1|MYO10|SPTAN1|DCTN1|BCAR1|SVIL|ABL1|SH3PXD2B
GO:0050839	cell adhesion molecule binding	molecular_function	1.5269e-11	1.1266e-08	25	192	489	19545	ENSG00000124942,ENSG00000095383,ENSG00000044115,ENSG00000115306,ENSG00000138685,ENSG00000149115,ENSG00000197694,ENSG00000155506,ENSG00000180900,ENSG00000096384,ENSG00000090615,ENSG00000169710,ENSG00000178209,ENSG00000118523,ENSG00000196924,ENSG00000130402,ENSG00000151914,ENSG00000136068,ENSG00000175216,ENSG00000127603,ENSG00000168542,ENSG00000137801,ENSG00000133030,ENSG00000137076,ENSG00000100345	AHNAK|TBC1D2|CTNNA1|SPTBN1|FGF2|TNKS1BP1|SPTAN1|LARP1|SCRIB|HSP90AB1|GOLGA3|FASN|PLEC|CTGF|FLNA|ACTN4|DST|FLNB|CKAP5|MACF1|COL3A1|THBS1|MPRIP|TLN1|MYH9
GO:0007049	cell cycle	biological_process	2.0068e-11	1.4313e-08	49	192	1786	19545	ENSG00000175216,ENSG00000137801,ENSG00000153207,ENSG00000114867,ENSG00000116584,ENSG00000080824,ENSG00000197102,ENSG00000253729,ENSG00000125107,ENSG00000118523,ENSG00000196924,ENSG00000137154,ENSG00000104728,ENSG00000149115,ENSG00000204843,ENSG00000177606,ENSG00000096384,ENSG00000197321,ENSG00000170004,ENSG00000180198,ENSG00000186575,ENSG00000137497,ENSG00000108424,ENSG00000124486,ENSG00000166508…	CKAP5|THBS1|AHCTF1|EIF4G1|ARHGEF2|HSP90AA1|DYNC1H1|PRKDC|CNOT1|CTGF|FLNA|RPS6|ARHGEF10|TNKS1BP1|DCTN1|JUN|HSP90AB1|SVIL|CHD3|RCC1|NF2|NUMA1|KPNB1|USP9X|MCM7|CLTC|PCM1|TOP2A|MYH9|TP53BP2|TARDBP|IPO5|WDR6|NR2F2|LMNA|EP300|VCP|SCRIB|SON|ABL1|GTSE1|CCNL2|NUDT6|LIF|DDX39B|E2F3|SPTBN1|CHMP7|TACC1
GO:1901363	heterocyclic compound binding	molecular_function	8.1667e-11	5.5617e-08	104	192	6202	19545	ENSG00000131747,ENSG00000141367,ENSG00000166508,ENSG00000127603,ENSG00000160209,ENSG00000108424,ENSG00000111642,ENSG00000113716,ENSG00000097007,ENSG00000178252,ENSG00000130726,ENSG00000119669,ENSG00000130749,ENSG00000117713,ENSG00000082641,ENSG00000170917,ENSG00000147649,ENSG00000100888,ENSG00000100201,ENSG00000117523,ENSG00000125484,ENSG00000152778,ENSG00000134954,ENSG00000083168,ENSG00000100426…	TOP2A|CLTC|MCM7|MACF1|PDXK|KPNB1|CHD4|HMGXB3|ABL1|WDR6|TRIM28|IRF2BPL|ZC3H4|ARID1A|NFE2L1|NUDT6|MTDH|CHD8|DDX17|PRRC2C|GTF3C4|IFIT5|ETS1|KAT6A|ZBED4|PXDN|RPS6|AHDC1|CNOT1|UBN1|DYNC1H1|PRPF8|HSP90AB1|KDM5C|EIF3B|JUN|JAK1|IRF2BP2|RC3H2|SMARCA4|FOXK1|HUWE1|NCL|PABPC4|NFKB1|ZC3H11A|IARS|MYH9|MYO9B|ALPK2|FLNB|PLEC|TARDBP|TRIO|SON|VCP|LARP1|EP300|HELZ2|CREBBP|NR2F2|TENT5A|NSD1|NSD2|IPO5|DSTYK|MYO10|EIF…
GO:0050794	regulation of cellular process	biological_process	8.4547e-11	5.5617e-08	150	192	10941	19545	ENSG00000180198,ENSG00000198752,ENSG00000204843,ENSG00000138685,ENSG00000114796,ENSG00000168137,ENSG00000197694,ENSG00000135047,ENSG00000130816,ENSG00000257315,ENSG00000114019,ENSG00000253729,ENSG00000084234,ENSG00000143384,ENSG00000153207,ENSG00000116584,ENSG00000114867,ENSG00000044115,ENSG00000009954,ENSG00000160710,ENSG00000204262,ENSG00000128342,ENSG00000198563,ENSG00000166025,ENSG00000115306…	RCC1|CDC42BPB|DCTN1|FGF2|KLHL24|SETD5|SPTAN1|CTSL|DNMT1|ZBED6|AMOTL2|PRKDC|APLP2|MCL1|AHCTF1|ARHGEF2|EIF4G1|CTNNA1|BAZ1B|ADAR|COL5A2|LIF|DDX39B|AMOTL1|SPTBN1|NSD2|NSD1|EP300|PARP14|VCP|LARP1|TRIO|TP53BP2|FLNB|MYO9B|NFKB1|LAMC1|ZC3H11A|TMEM30A|NF2|NUMA1|LOXL2|SMARCA4|FOXK1|TNKS1BP1|RC3H2|JUN|AHNAK2|BCL9L|HSP90AB1|EIF3B|CNOT1|RPS6|DST|ZBED4|CKAP5|KAT6A|MYOF|CHD8|ADGRL2|ARID1A|BCAR1|ZMYND8|SCRIB|HMG…
GO:0032403	protein complex binding	molecular_function	8.5777e-11	5.5617e-08	33	192	917	19545	ENSG00000111642,ENSG00000198467,ENSG00000071127,ENSG00000130559,ENSG00000127603,ENSG00000100345,ENSG00000044115,ENSG00000145555,ENSG00000117713,ENSG00000165280,ENSG00000097007,ENSG00000080824,ENSG00000143322,ENSG00000264324,ENSG00000118523,ENSG00000196924,ENSG00000151914,ENSG00000130402,ENSG00000175216,ENSG00000168542,ENSG00000137801,ENSG00000137076,ENSG00000168502,ENSG00000116584,ENSG00000180198…	CHD4|TPM2|WDR1|CAMSAP1|MACF1|MYH9|CTNNA1|MYO10|ARID1A|VCP|ABL1|HSP90AA1|ABL2|AC006030.1|CTGF|FLNA|DST|ACTN4|CKAP5|COL3A1|THBS1|TLN1|MTCL1|ARHGEF2|RCC1|NUMA1|SMARCA4|SACS|FGF2|DCTN1|CTSL|SVIL|HSP90AB1
GO:0050789	regulation of biological process	biological_process	9.8419e-11	6.1937e-08	155	192	11550	19545	ENSG00000111642,ENSG00000122218,ENSG00000141367,ENSG00000078674,ENSG00000124486,ENSG00000108424,ENSG00000131747,ENSG00000170917,ENSG00000147649,ENSG00000100201,ENSG00000130749,ENSG00000082641,ENSG00000160789,ENSG00000178252,ENSG00000130726,ENSG00000119669,ENSG00000221978,ENSG00000097007,ENSG00000116903,ENSG00000118900,ENSG00000197102,ENSG00000130508,ENSG00000118523,ENSG00000137801,ENSG00000134954…	CHD4|COPA|CLTC|PCM1|USP9X|KPNB1|TOP2A|NUDT6|MTDH|DDX17|ZC3H4|NFE2L1|LMNA|WDR6|TRIM28|IRF2BPL|CCNL2|ABL1|EXOC8|UBN1|DYNC1H1|PXDN|CTGF|THBS1|ETS1|IFIT5|NCL|PABPC4|SACS|NFKBIA|HUWE1|JAK1|IRF2BP2|ARHGEF10|KDM5C|TARDBP|VHL|TPM2|CAMSAP1|WDR1|MYH9|PTPN14|DSTYK|CLSTN1|PARP1|MYO10|E2F3|HELZ2|NR2F2|CREBBP|IPO5|DUSP6|SH3PXD2B|GTSE1|SON|FOSL2|ABL2|SEC16A|HSP90AA1|TRPS1|FASN|ACTN4|FLNA|KCTD20|ASXL1|COL3A1|MTC…
GO:0005737	cytoplasm	cellular_component	1.1166e-10	6.826e-08	154	192	11444	19545	ENSG00000127603,ENSG00000182095,ENSG00000160209,ENSG00000144021,ENSG00000166508,ENSG00000133030,ENSG00000034677,ENSG00000100241,ENSG00000111962,ENSG00000050820,ENSG00000101040,ENSG00000180900,ENSG00000152102,ENSG00000175216,ENSG00000083168,ENSG00000154611,ENSG00000138119,ENSG00000125484,ENSG00000125107,ENSG00000137154,ENSG00000151914,ENSG00000100426,ENSG00000149115,ENSG00000056586,ENSG00000177606…	MACF1|TNRC18|PDXK|CIAO1|MCM7|MPRIP|RNF19A|SBF1|UST|BCAR1|ZMYND8|SCRIB|FAM168B|CKAP5|KAT6A|PSMA8|MYOF|GTF3C4|CNOT1|RPS6|DST|ZBED4|TNKS1BP1|RC3H2|JUN|SLC25A37|EIF3B|HSP90AB1|AHNAK2|NF2|TMEM30A|LOXL2|NUMA1|FOXK1|MYO9B|IARS|TTC3|LAMC1|NFKB1|TP53BP2|PLEC|FLNB|NSD2|PARP14|EP300|LARP1|VCP|VMP1|TRIO|COL5A2|ADAR|CTNNA1|DDX39B|LIF|SPTBN1|NAV1|AMOTL1|CDV3|AHCTF1|EIF4G1|ARHGEF2|AMOTL2|PRKDC|MCL1|GARS|APLP2|K…
GO:0048522	positive regulation of cellular process	biological_process	1.3467e-10	8.0043e-08	95	192	5441	19545	ENSG00000136205,ENSG00000138685,ENSG00000204843,ENSG00000130816,ENSG00000197321,ENSG00000156983,ENSG00000171456,ENSG00000168542,ENSG00000168502,ENSG00000114867,ENSG00000029534,ENSG00000116584,ENSG00000204209,ENSG00000253729,ENSG00000143322,ENSG00000075426,ENSG00000169710,ENSG00000080824,ENSG00000130402,ENSG00000112078,ENSG00000143384,ENSG00000196924,ENSG00000185551,ENSG00000005339,ENSG00000173193…	TNS3|FGF2|DCTN1|DNMT1|SVIL|BRPF1|ASXL1|COL3A1|MTCL1|EIF4G1|ANK1|ARHGEF2|DAXX|PRKDC|ABL2|FOSL2|FASN|HSP90AA1|ACTN4|KCTD20|MCL1|FLNA|NR2F2|CREBBP|PARP14|HELZ2|EP300|NSD2|NSD1|IPO5|TRIO|DUSP6|LARP1|VCP|SH3PXD2B|GTSE1|ADAR|CTNNA1|CLSTN1|SPTBN1|MYO10|PARP1|DSTYK|AMOTL1|DDX39B|LIF|E2F3|WDR1|VHL|MYH9|LAMC1|NFKB1|TARDBP|TP53BP2|JUN|TNKS1BP1|RC3H2|ARHGEF10|IRF2BP2|HSP90AB1|BCL9L|LOXL2|NUMA1|NF2|NCL|TMEM30…
GO:0008092	cytoskeletal protein binding	molecular_function	1.5017e-10	8.684e-08	33	192	937	19545	ENSG00000096384,ENSG00000197321,ENSG00000104728,ENSG00000204843,ENSG00000197694,ENSG00000186575,ENSG00000137497,ENSG00000137076,ENSG00000168502,ENSG00000029534,ENSG00000116584,ENSG00000175216,ENSG00000196924,ENSG00000130402,ENSG00000151914,ENSG00000080824,ENSG00000143322,ENSG00000097007,ENSG00000115306,ENSG00000171603,ENSG00000145555,ENSG00000044115,ENSG00000099331,ENSG00000100345,ENSG00000109320…	HSP90AB1|SVIL|ARHGEF10|DCTN1|SPTAN1|NF2|NUMA1|TLN1|MTCL1|ANK1|ARHGEF2|CKAP5|FLNA|ACTN4|DST|HSP90AA1|ABL2|ABL1|SPTBN1|CLSTN1|MYO10|CTNNA1|MYO9B|MYH9|NFKB1|TPM2|MACF1|WDR1|CAMSAP1|MPRIP|CLTC|FLNB|PLEC
GO:0032991	macromolecular complex	cellular_component	1.9151e-10	1.0783e-07	98	192	5740	19545	ENSG00000153207,ENSG00000114867,ENSG00000116584,ENSG00000171456,ENSG00000168542,ENSG00000196924,ENSG00000143384,ENSG00000130402,ENSG00000080824,ENSG00000104447,ENSG00000253729,ENSG00000188895,ENSG00000171940,ENSG00000130816,ENSG00000197321,ENSG00000090615,ENSG00000114796,ENSG00000204843,ENSG00000168137,ENSG00000254870,ENSG00000170004,ENSG00000180198,ENSG00000156983,ENSG00000164692,ENSG00000099331…	AHCTF1|EIF4G1|ARHGEF2|ASXL1|COL3A1|FLNA|MCL1|ACTN4|HSP90AA1|TRPS1|PRKDC|MSL1|ZNF217|DNMT1|SVIL|GOLGA3|KLHL24|DCTN1|SETD5|ATP6V1G2-DDX39B|CHD3|RCC1|BRPF1|COL1A2|MYO9B|LAMC1|IARS|MYH9|ZC3H11A|NFKB1|CAMSAP1|TPM2|WDR1|VHL|TARDBP|VCP|LARP1|SH3PXD2B|GTSE1|CREBBP|EP300|E2F3|DDX39B|PARP1|CHMP7|MYO10|SPTBN1|NAV1|AMOTL1|ADAR|COL5A2|BAZ1B|CTNNA1|IFIT5|GTF3C4|CKAP5|ETS1|THBS1|KAT6A|PSMA8|RPS6|DST|PRPF8|DYNC1…
GO:0097159	organic cyclic compound binding	molecular_function	2.0441e-10	1.1215e-07	104	192	6291	19545	ENSG00000130402,ENSG00000196924,ENSG00000084234,ENSG00000106105,ENSG00000253729,ENSG00000143322,ENSG00000075426,ENSG00000169710,ENSG00000257315,ENSG00000104447,ENSG00000080824,ENSG00000114867,ENSG00000168502,ENSG00000153207,ENSG00000171456,ENSG00000116350,ENSG00000173120,ENSG00000198752,ENSG00000170004,ENSG00000180198,ENSG00000156983,ENSG00000124942,ENSG00000178163,ENSG00000130816,ENSG00000171940…	ACTN4|FLNA|APLP2|GARS|PRKDC|ABL2|FOSL2|FASN|ZBED6|TRPS1|HSP90AA1|EIF4G1|MTCL1|AHCTF1|ASXL1|SRSF4|KDM2A|CDC42BPB|CHD3|RCC1|BRPF1|AHNAK|ZNF518B|DNMT1|ZNF217|AARS|AL109811.4|FLNB|TARDBP|PLEC|IARS|ZC3H11A|MYH9|NFKB1|MYO9B|ALPK2|EIF1AX|MYO10|PARP1|SPTBN1|DSTYK|DDX39B|E2F3|PRRC2B|ADAR|CTNNA1|BAZ1B|PRRC2A|TRIO|VCP|LARP1|SON|TENT5A|NR2F2|CREBBP|EP300|HELZ2|NSD2|NSD1|IPO5|ZBED4|PXDN|AHDC1|RPS6|CNOT1|PRPF8…
GO:0051726	regulation of cell cycle	biological_process	2.8859e-10	1.5438e-07	36	192	1127	19545	ENSG00000198563,ENSG00000128342,ENSG00000112242,ENSG00000170917,ENSG00000221978,ENSG00000159140,ENSG00000097007,ENSG00000075218,ENSG00000180900,ENSG00000100393,ENSG00000185551,ENSG00000178252,ENSG00000065150,ENSG00000120948,ENSG00000143514,ENSG00000131747,ENSG00000078674,ENSG00000141367,ENSG00000137497,ENSG00000180198,ENSG00000186575,ENSG00000197321,ENSG00000096384,ENSG00000177606,ENSG00000204843…	DDX39B|LIF|E2F3|NUDT6|CCNL2|SON|ABL1|GTSE1|SCRIB|EP300|NR2F2|WDR6|IPO5|TARDBP|TP53BP2|TOP2A|PCM1|CLTC|NUMA1|RCC1|NF2|SVIL|HSP90AB1|JUN|DCTN1|TNKS1BP1|RPS6|CTGF|CNOT1|PRKDC|HSP90AA1|DYNC1H1|EIF4G1|AHCTF1|THBS1|CKAP5
GO:0048518	positive regulation of biological process	biological_process	3.8253e-10	1.9963e-07	103	192	6261	19545	ENSG00000125107,ENSG00000197102,ENSG00000118523,ENSG00000137154,ENSG00000083168,ENSG00000134954,ENSG00000137801,ENSG00000125484,ENSG00000152778,ENSG00000134013,ENSG00000137497,ENSG00000115053,ENSG00000186575,ENSG00000112697,ENSG00000086758,ENSG00000164916,ENSG00000100906,ENSG00000127616,ENSG00000162434,ENSG00000177606,ENSG00000149115,ENSG00000056586,ENSG00000104728,ENSG00000168264,ENSG00000186174…	CNOT1|DYNC1H1|CTGF|RPS6|KAT6A|ETS1|THBS1|GTF3C4|IFIT5|LOXL2|NUMA1|NCL|NF2|TMEM30A|HUWE1|FOXK1|NFKBIA|SMARCA4|JAK1|JUN|TNKS1BP1|RC3H2|ARHGEF10|IRF2BP2|BCL9L|HSP90AB1|CIAO1|USP9X|PCM1|MACF1|TOP2A|RNF19A|DDX17|MTDH|CHD8|ARID1A|NFE2L1|LMNA|ZMYND8|IRF2BPL|BCAR1|TRIM28|CCNL2|SCRIB|ABL1|SEC16A|PRKDC|ABL2|FOSL2|FASN|HSP90AA1|ACTN4|KCTD20|MCL1|FLNA|COL3A1|ASXL1|ANK1|MTCL1|EIF4G1|ARHGEF2|DAXX|TBC1D2|BRPF1|…
GO:0006366	transcription from RNA polymerase II promoter	biological_process	4.0138e-10	2.0448e-07	61	192	2784	19545	ENSG00000185551,ENSG00000005339,ENSG00000130589,ENSG00000101040,ENSG00000100393,ENSG00000165671,ENSG00000119669,ENSG00000109685,ENSG00000130726,ENSG00000113716,ENSG00000221978,ENSG00000097007,ENSG00000009954,ENSG00000100201,ENSG00000147649,ENSG00000100888,ENSG00000143799,ENSG00000117713,ENSG00000130749,ENSG00000082641,ENSG00000128342,ENSG00000112242,ENSG00000144021,ENSG00000124486,ENSG00000134086…	NR2F2|CREBBP|HELZ2|ZMYND8|EP300|NSD1|IRF2BPL|NSD2|TRIM28|HMGXB3|CCNL2|ABL1|BAZ1B|DDX17|MTDH|CHD8|PARP1|ARID1A|ZC3H4|NFE2L1|LIF|E2F3|CIAO1|USP9X|VHL|ZC3H11A|NFKB1|TOP2A|TARDBP|CHD4|JUN|FGF2|RC3H2|IRF2BP2|DNMT1|ZNF518B|KDM5C|BCL9L|ZNF217|KDM2A|LOXL2|NUMA1|CHD3|NCL|FOXK1|SMARCA4|NFKBIA|ASXL1|KAT6A|ETS1|ARHGEF2|AHCTF1|PRKDC|FOSL2|CNOT1|ZBED6|TRPS1|UBN1|ZBED4|CTGF|FLNA
GO:0045296	cadherin binding	molecular_function	4.8102e-10	2.3936e-07	19	192	323	19545	ENSG00000115306,ENSG00000124942,ENSG00000095383,ENSG00000044115,ENSG00000155506,ENSG00000180900,ENSG00000096384,ENSG00000090615,ENSG00000149115,ENSG00000197694,ENSG00000196924,ENSG00000136068,ENSG00000169710,ENSG00000178209,ENSG00000137076,ENSG00000100345,ENSG00000127603,ENSG00000175216,ENSG00000133030	SPTBN1|AHNAK|TBC1D2|CTNNA1|LARP1|SCRIB|HSP90AB1|GOLGA3|TNKS1BP1|SPTAN1|FLNA|FLNB|FASN|PLEC|TLN1|MYH9|MACF1|CKAP5|MPRIP
GO:0071822	protein complex subunit organization	biological_process	5.623e-10	2.7344e-07	50	192	2032	19545	ENSG00000130726,ENSG00000050820,ENSG00000100393,ENSG00000097007,ENSG00000174705,ENSG00000165280,ENSG00000044115,ENSG00000204262,ENSG00000117713,ENSG00000143799,ENSG00000115306,ENSG00000108424,ENSG00000198467,ENSG00000130559,ENSG00000071127,ENSG00000078674,ENSG00000141367,ENSG00000083857,ENSG00000100345,ENSG00000204843,ENSG00000114796,ENSG00000104728,ENSG00000177606,ENSG00000197694,ENSG00000096384…	TRIM28|BCAR1|EP300|ABL1|SH3PXD2B|VCP|CTNNA1|COL5A2|ARID1A|PARP1|SPTBN1|KPNB1|TPM2|CAMSAP1|WDR1|PCM1|CLTC|FAT1|MYH9|DCTN1|KLHL24|ARHGEF10|JUN|SPTAN1|HSP90AB1|RCC1|NF2|AHNAK|CHD3|NUMA1|COL1A2|LOXL2|SMARCA4|CKAP5|COL3A1|KAT6A|AHCTF1|DAXX|TLN1|ARHGEF2|DYNC1H1|UBN1|TRPS1|HSP90AA1|EXOC8|SEC16A|FLNA|CTGF|ACTN4|DST
GO:0051276	chromosome organization	biological_process	9.1591e-10	4.3551e-07	36	192	1176	19545	ENSG00000168137,ENSG00000149115,ENSG00000096384,ENSG00000126012,ENSG00000130816,ENSG00000134013,ENSG00000173120,ENSG00000156983,ENSG00000170004,ENSG00000127616,ENSG00000086758,ENSG00000083168,ENSG00000171456,ENSG00000125484,ENSG00000204209,ENSG00000188895,ENSG00000253729,ENSG00000118900,ENSG00000080824,ENSG00000100393,ENSG00000101040,ENSG00000160789,ENSG00000005339,ENSG00000130726,ENSG00000109685…	SETD5|TNKS1BP1|HSP90AB1|KDM5C|DNMT1|LOXL2|KDM2A|BRPF1|CHD3|SMARCA4|HUWE1|KAT6A|ASXL1|GTF3C4|DAXX|MSL1|PRKDC|UBN1|HSP90AA1|EP300|ZMYND8|LMNA|CREBBP|TRIM28|NSD2|NSD1|BAZ1B|CHD8|ARID1A|CHMP7|PARP1|LIF|MCM7|KPNB1|TOP2A|CHD4
GO:0016568	chromatin modification	biological_process	1.0144e-09	4.7187e-07	25	192	597	19545	ENSG00000126012,ENSG00000130816,ENSG00000130726,ENSG00000109685,ENSG00000165671,ENSG00000168137,ENSG00000101040,ENSG00000100393,ENSG00000160789,ENSG00000005339,ENSG00000127616,ENSG00000086758,ENSG00000128342,ENSG00000117713,ENSG00000156983,ENSG00000100888,ENSG00000170004,ENSG00000009954,ENSG00000173120,ENSG00000204209,ENSG00000125484,ENSG00000171456,ENSG00000083168,ENSG00000111642,ENSG00000188895	KDM5C|DNMT1|TRIM28|NSD2|NSD1|SETD5|ZMYND8|EP300|LMNA|CREBBP|SMARCA4|HUWE1|LIF|ARID1A|BRPF1|CHD8|CHD3|BAZ1B|KDM2A|DAXX|GTF3C4|ASXL1|KAT6A|CHD4|MSL1
GO:0065007	biological regulation	biological_process	1.0438e-09	4.7517e-07	157	192	12062	19545	ENSG00000168264,ENSG00000104728,ENSG00000162434,ENSG00000126012,ENSG00000115053,ENSG00000090621,ENSG00000100906,ENSG00000086758,ENSG00000151835,ENSG00000134954,ENSG00000137801,ENSG00000152778,ENSG00000118900,ENSG00000197102,ENSG00000116903,ENSG00000118523,ENSG00000130508,ENSG00000178252,ENSG00000130726,ENSG00000119669,ENSG00000160789,ENSG00000097007,ENSG00000221978,ENSG00000100201,ENSG00000147649…	IRF2BP2|ARHGEF10|JAK1|KDM5C|NCL|PABPC4|NFKBIA|HUWE1|SACS|ETS1|THBS1|IFIT5|UBN1|DYNC1H1|EXOC8|CTGF|PXDN|WDR6|TRIM28|IRF2BPL|LMNA|ABL1|CCNL2|DDX17|MTDH|NUDT6|NFE2L1|ZC3H4|ANKRD11|KPNB1|CLTC|PCM1|USP9X|TOP2A|CHD4|COPA|TNS3|AARS|ZNF217|SVIL|ZNF518B|AHNAK|BRPF1|CHD3|KDM2A|TBC1D2|COL1A2|SRSF4|TXLNA|ASXL1|COL3A1|DAXX|TLN1|ANK1|MTCL1|HSP90AA1|TRPS1|FASN|ABL2|FOSL2|SEC16A|FLNA|KCTD20|ACTN4|IPO5|HELZ2|CREB…
GO:0006357	regulation of transcription from RNA polymerase II promoter	biological_process	1.0874e-09	4.8473e-07	58	192	2634	19545	ENSG00000120948,ENSG00000111642,ENSG00000144021,ENSG00000124486,ENSG00000134086,ENSG00000058673,ENSG00000109320,ENSG00000131747,ENSG00000009954,ENSG00000147649,ENSG00000100888,ENSG00000100201,ENSG00000143799,ENSG00000130749,ENSG00000117713,ENSG00000112242,ENSG00000128342,ENSG00000082641,ENSG00000005339,ENSG00000185551,ENSG00000100393,ENSG00000130589,ENSG00000165671,ENSG00000109685,ENSG00000119669…	TARDBP|CHD4|CIAO1|USP9X|VHL|ZC3H11A|NFKB1|TOP2A|BAZ1B|MTDH|CHD8|DDX17|PARP1|ZC3H4|ARID1A|E2F3|LIF|NFE2L1|CREBBP|NR2F2|EP300|HELZ2|NSD1|NSD2|IRF2BPL|TRIM28|CCNL2|HMGXB3|ABL1|PRKDC|CNOT1|FOSL2|ZBED6|UBN1|TRPS1|ZBED4|ASXL1|ETS1|KAT6A|ARHGEF2|AHCTF1|KDM2A|LOXL2|NUMA1|CHD3|NCL|NFKBIA|FOXK1|SMARCA4|JUN|FGF2|RC3H2|IRF2BP2|DNMT1|ZNF518B|KDM5C|BCL9L|ZNF217
GO:1903827	regulation of cellular protein localization	biological_process	2.396e-09	1.0463e-06	22	192	483	19545	ENSG00000148396,ENSG00000080824,ENSG00000143514,ENSG00000196924,ENSG00000141367,ENSG00000078674,ENSG00000168502,ENSG00000137497,ENSG00000152104,ENSG00000186575,ENSG00000112697,ENSG00000143799,ENSG00000115306,ENSG00000100906,ENSG00000128342,ENSG00000086758,ENSG00000101040,ENSG00000160789,ENSG00000130726,ENSG00000065150,ENSG00000096384,ENSG00000075218	SEC16A|HSP90AA1|TP53BP2|FLNA|CLTC|PCM1|MTCL1|NUMA1|PTPN14|NF2|TMEM30A|PARP1|SPTBN1|NFKBIA|LIF|HUWE1|ZMYND8|LMNA|TRIM28|IPO5|HSP90AB1|GTSE1
GO:0043227	membrane-bounded organelle	cellular_component	2.5916e-09	1.109e-06	158	192	12292	19545	ENSG00000109685,ENSG00000165671,ENSG00000173193,ENSG00000100393,ENSG00000165280,ENSG00000062716,ENSG00000160710,ENSG00000204262,ENSG00000044115,ENSG00000009954,ENSG00000198563,ENSG00000115306,ENSG00000166025,ENSG00000196305,ENSG00000135862,ENSG00000182670,ENSG00000058673,ENSG00000109320,ENSG00000143514,ENSG00000178209,ENSG00000136068,ENSG00000138685,ENSG00000204843,ENSG00000197694,ENSG00000168137…	NSD2|NSD1|PARP14|EP300|VCP|VMP1|ADAR|COL5A2|CTNNA1|BAZ1B|DDX39B|SPTBN1|AMOTL1|IARS|LAMC1|TTC3|ZC3H11A|NFKB1|TP53BP2|PLEC|FLNB|FGF2|DCTN1|SPTAN1|SETD5|CTSL|DNMT1|GOLGA3|RCC1|CDC42BPB|ATP6V1G2-DDX39B|AHCTF1|EIF4G1|ARHGEF2|AMOTL2|ZBED6|PRKDC|MCL1|GARS|APLP2|ZMYND8|SCRIB|HMGXB3|CHD8|FAM168B|ARID1A|MACF1|TNRC18|PDXK|MCM7|SBF1|EYS|UST|TNKS1BP1|RC3H2|UPK2|JUN|SLC25A37|EIF3B|BCL9L|AHNAK2|HSP90AB1|TMEM30A…
GO:0048523	negative regulation of cellular process	biological_process	3.2627e-09	1.3688e-06	84	192	4785	19545	ENSG00000160789,ENSG00000101040,ENSG00000119669,ENSG00000130726,ENSG00000178252,ENSG00000180900,ENSG00000097007,ENSG00000170917,ENSG00000147649,ENSG00000100888,ENSG00000130749,ENSG00000117713,ENSG00000124486,ENSG00000141367,ENSG00000078674,ENSG00000131747,ENSG00000177606,ENSG00000149115,ENSG00000056586,ENSG00000168264,ENSG00000186174,ENSG00000126012,ENSG00000096384,ENSG00000134013,ENSG00000115053…	LMNA|ZMYND8|IRF2BPL|TRIM28|WDR6|SCRIB|ABL1|NUDT6|MTDH|CHD8|ZC3H4|ARID1A|USP9X|CLTC|PCM1|TOP2A|JUN|TNKS1BP1|RC3H2|IRF2BP2|BCL9L|KDM5C|HSP90AB1|LOXL2|NCL|NF2|SACS|SMARCA4|NFKBIA|FOXK1|THBS1|ETS1|KAT6A|IFIT5|CNOT1|PXDN|CTGF|RPS6|NR2F2|PARP14|CREBBP|EP300|NSD1|NSD2|IPO5|TRIO|DUSP6|LARP1|SON|GTSE1|COL5A2|ADAR|PTPN14|CTNNA1|SPTBN1|PARP1|DSTYK|E2F3|DDX39B|LIF|CAMSAP1|VHL|MYH9|NFKB1|TARDBP|TP53BP2|AARS|S…
GO:0000226	microtubule cytoskeleton organization	biological_process	5.886e-09	2.422e-06	23	192	554	19545	ENSG00000141367,ENSG00000078674,ENSG00000175216,ENSG00000130559,ENSG00000108424,ENSG00000168502,ENSG00000100345,ENSG00000116584,ENSG00000034677,ENSG00000197102,ENSG00000151914,ENSG00000196924,ENSG00000160789,ENSG00000104728,ENSG00000204843,ENSG00000165280,ENSG00000159140,ENSG00000097007,ENSG00000137497,ENSG00000170004,ENSG00000180198,ENSG00000134369,ENSG00000147526	CLTC|PCM1|CKAP5|CAMSAP1|KPNB1|MTCL1|MYH9|ARHGEF2|RNF19A|DYNC1H1|DST|FLNA|LMNA|ARHGEF10|DCTN1|VCP|SON|ABL1|NUMA1|CHD3|RCC1|NAV1|TACC1
GO:0003779	actin binding	molecular_function	6.87e-09	2.7237e-06	20	192	422	19545	ENSG00000133030,ENSG00000198467,ENSG00000071127,ENSG00000127603,ENSG00000100345,ENSG00000099331,ENSG00000137076,ENSG00000143322,ENSG00000178209,ENSG00000130402,ENSG00000151914,ENSG00000136068,ENSG00000196924,ENSG00000197694,ENSG00000197321,ENSG00000097007,ENSG00000044115,ENSG00000186575,ENSG00000145555,ENSG00000115306	MPRIP|TPM2|WDR1|MACF1|MYH9|MYO9B|TLN1|ABL2|PLEC|ACTN4|DST|FLNB|FLNA|SPTAN1|SVIL|ABL1|CTNNA1|NF2|MYO10|SPTBN1
GO:0022402	cell cycle process	biological_process	6.874e-09	2.7237e-06	37	192	1330	19545	ENSG00000149115,ENSG00000104728,ENSG00000204843,ENSG00000197321,ENSG00000096384,ENSG00000137497,ENSG00000170004,ENSG00000180198,ENSG00000137801,ENSG00000175216,ENSG00000114867,ENSG00000116584,ENSG00000153207,ENSG00000253729,ENSG00000125107,ENSG00000080824,ENSG00000197102,ENSG00000118523,ENSG00000137154,ENSG00000196924,ENSG00000160789,ENSG00000100393,ENSG00000178252,ENSG00000165280,ENSG00000159140…	TNKS1BP1|ARHGEF10|DCTN1|SVIL|HSP90AB1|NUMA1|CHD3|RCC1|THBS1|CKAP5|EIF4G1|ARHGEF2|AHCTF1|PRKDC|CNOT1|HSP90AA1|DYNC1H1|CTGF|RPS6|FLNA|LMNA|EP300|WDR6|VCP|SON|GTSE1|ABL1|CHMP7|SPTBN1|DDX39B|LIF|CLTC|MCM7|PCM1|KPNB1|MYH9|TOP2A
GO:0030154	cell differentiation	biological_process	7.3192e-09	2.8475e-06	75	192	4105	19545	ENSG00000180900,ENSG00000097007,ENSG00000130726,ENSG00000160789,ENSG00000101040,ENSG00000082641,ENSG00000117713,ENSG00000117523,ENSG00000100201,ENSG00000131747,ENSG00000127603,ENSG00000124486,ENSG00000141367,ENSG00000078674,ENSG00000111962,ENSG00000096384,ENSG00000186174,ENSG00000104728,ENSG00000056586,ENSG00000168264,ENSG00000110375,ENSG00000177606,ENSG00000086758,ENSG00000100906,ENSG00000164916…	SCRIB|ABL1|TRIM28|LMNA|ZMYND8|NFE2L1|ARID1A|PRRC2C|DDX17|TOP2A|MACF1|USP9X|CLTC|PCM1|UST|HSP90AB1|BCL9L|ARHGEF10|RC3H2|IRF2BP2|UPK2|JUN|HUWE1|NFKBIA|FOXK1|PABPC4|NF2|TMEM30A|LOXL2|NUMA1|MYOF|ETS1|THBS1|KAT6A|CTGF|RPS6|CNOT1|SH3PXD2B|TRIO|DUSP6|CREBBP|NR2F2|EP300|LIF|DDX39B|PARP1|SPTBN1|NAV1|ADAR|COL5A2|CTNNA1|IARS|LAMC1|MYH9|NFKB1|CAMSAP1|WDR1|VHL|FLNB|CTSL|FGF2|SPTAN1|EIF4G1|ARHGEF2|ASXL1|COL3A1…
GO:0016569	covalent chromatin modification	biological_process	7.6514e-09	2.9235e-06	21	192	469	19545	ENSG00000171456,ENSG00000083168,ENSG00000125484,ENSG00000188895,ENSG00000111642,ENSG00000101040,ENSG00000168137,ENSG00000100393,ENSG00000160789,ENSG00000005339,ENSG00000130726,ENSG00000109685,ENSG00000165671,ENSG00000126012,ENSG00000130816,ENSG00000009954,ENSG00000173120,ENSG00000156983,ENSG00000170004,ENSG00000128342,ENSG00000086758	ASXL1|KAT6A|GTF3C4|MSL1|CHD4|ZMYND8|SETD5|EP300|LMNA|CREBBP|TRIM28|NSD2|NSD1|KDM5C|DNMT1|BAZ1B|KDM2A|BRPF1|CHD3|LIF|HUWE1
GO:0031323	regulation of cellular metabolic process	biological_process	9.0994e-09	3.4008e-06	98	192	6130	19545	ENSG00000164916,ENSG00000127616,ENSG00000100906,ENSG00000137497,ENSG00000134013,ENSG00000186575,ENSG00000115053,ENSG00000185567,ENSG00000186174,ENSG00000126012,ENSG00000096384,ENSG00000106263,ENSG00000177606,ENSG00000168264,ENSG00000149115,ENSG00000056586,ENSG00000100426,ENSG00000118523,ENSG00000125107,ENSG00000116903,ENSG00000118900,ENSG00000134954,ENSG00000083168,ENSG00000137801,ENSG00000117713…	FOXK1|SMARCA4|NFKBIA|NUMA1|LOXL2|NF2|NCL|AHNAK2|BCL9L|KDM5C|HSP90AB1|EIF3B|JUN|IRF2BP2|TNKS1BP1|RC3H2|ZBED4|CTGF|CNOT1|EXOC8|UBN1|ETS1|KAT6A|THBS1|ARID1A|ZC3H4|NFE2L1|DDX17|CHD8|MTDH|CCNL2|HMGXB3|ABL1|SCRIB|ZMYND8|LMNA|TRIM28|WDR6|IRF2BPL|CHD4|TOP2A|RNF19A|MCM7|USP9X|CIAO1|SRSF4|KDM2A|BRPF1|AHNAK|CHD3|ZNF518B|DNMT1|ZNF217|SETD5|FGF2|ACTN4|FLNA|MCL1|APLP2|KCTD20|FOSL2|ABL2|PRKDC|TRPS1|HSP90AA1|ZBE…
GO:0005856	cytoskeleton	cellular_component	9.2184e-09	3.4008e-06	49	192	2137	19545	ENSG00000134369,ENSG00000145555,ENSG00000115306,ENSG00000147526,ENSG00000044115,ENSG00000152104,ENSG00000174705,ENSG00000075218,ENSG00000097007,ENSG00000050820,ENSG00000160789,ENSG00000136068,ENSG00000111642,ENSG00000178209,ENSG00000099331,ENSG00000131747,ENSG00000034677,ENSG00000100345,ENSG00000198467,ENSG00000130559,ENSG00000127603,ENSG00000071127,ENSG00000144021,ENSG00000141367,ENSG00000078674…	NAV1|MYO10|SPTBN1|TACC1|CTNNA1|PTPN14|SH3PXD2B|GTSE1|ABL1|BCAR1|LMNA|FLNB|CHD4|PLEC|MYO9B|TOP2A|RNF19A|MYH9|TPM2|CAMSAP1|MACF1|WDR1|CIAO1|CLTC|PCM1|MPRIP|CHD3|AHNAK|NF2|CDC42BPB|NUMA1|SVIL|TNKS1BP1|ARHGEF10|DCTN1|SPTAN1|JAK1|FLNA|ACTN4|DST|DYNC1H1|AC006030.1|ABL2|IFIT5|TLN1|ANK1|MTCL1|ARHGEF2|CKAP5
GO:0008134	transcription factor binding	molecular_function	1.3416e-08	4.8654e-06	23	192	579	19545	ENSG00000253729,ENSG00000125107,ENSG00000143514,ENSG00000111642,ENSG00000130402,ENSG00000196924,ENSG00000083168,ENSG00000171456,ENSG00000134954,ENSG00000134086,ENSG00000116584,ENSG00000109320,ENSG00000034677,ENSG00000147649,ENSG00000143799,ENSG00000112242,ENSG00000127616,ENSG00000100906,ENSG00000005339,ENSG00000177606,ENSG00000101040,ENSG00000100393,ENSG00000165671	PRKDC|CNOT1|TP53BP2|CHD4|ACTN4|FLNA|KAT6A|ASXL1|ETS1|VHL|ARHGEF2|NFKB1|RNF19A|MTDH|PARP1|E2F3|SMARCA4|NFKBIA|CREBBP|JUN|ZMYND8|EP300|NSD1
GO:0006325	chromatin organization	biological_process	1.4453e-08	5.1542e-06	27	192	786	19545	ENSG00000117713,ENSG00000128342,ENSG00000086758,ENSG00000127616,ENSG00000134013,ENSG00000173120,ENSG00000009954,ENSG00000170004,ENSG00000100888,ENSG00000156983,ENSG00000130816,ENSG00000126012,ENSG00000160789,ENSG00000005339,ENSG00000168137,ENSG00000100393,ENSG00000101040,ENSG00000109685,ENSG00000165671,ENSG00000130726,ENSG00000188895,ENSG00000111642,ENSG00000118900,ENSG00000125484,ENSG00000204209…	ARID1A|LIF|HUWE1|SMARCA4|LOXL2|KDM2A|BAZ1B|CHD3|CHD8|BRPF1|DNMT1|KDM5C|LMNA|CREBBP|SETD5|EP300|ZMYND8|NSD2|NSD1|TRIM28|MSL1|CHD4|UBN1|GTF3C4|DAXX|KAT6A|ASXL1
GO:0016070	RNA metabolic process	biological_process	1.5214e-08	5.3366e-06	80	192	4592	19545	ENSG00000134954,ENSG00000083168,ENSG00000125484,ENSG00000125107,ENSG00000118900,ENSG00000174231,ENSG00000100426,ENSG00000137154,ENSG00000118523,ENSG00000177606,ENSG00000168264,ENSG00000149115,ENSG00000056586,ENSG00000186174,ENSG00000126012,ENSG00000185567,ENSG00000137497,ENSG00000134013,ENSG00000115053,ENSG00000090621,ENSG00000164916,ENSG00000127616,ENSG00000100906,ENSG00000144021,ENSG00000124486…	ETS1|KAT6A|GTF3C4|CNOT1|UBN1|PRPF8|ZBED4|RPS6|CTGF|JUN|IRF2BP2|TNKS1BP1|RC3H2|BCL9L|KDM5C|AHNAK2|NUMA1|LOXL2|NCL|PABPC4|FOXK1|SMARCA4|NFKBIA|CIAO1|USP9X|TOP2A|CHD4|ZMYND8|TRIM28|IRF2BPL|CCNL2|HMGXB3|ABL1|CHD8|MTDH|DDX17|ZC3H4|ARID1A|NFE2L1|ASXL1|ARHGEF2|EIF4G1|DAXX|AHCTF1|FOSL2|PRKDC|TRPS1|ZBED6|ACTN4|FLNA|GARS|AARS|FGF2|ZNF518B|DNMT1|ZNF217|KDM2A|BRPF1|AHNAK|CHD3|SRSF4|VHL|NFKB1|IARS|ZC3H11A|TAR…
GO:0048856	anatomical structure development	biological_process	1.5577e-08	5.3758e-06	92	192	5643	19545	ENSG00000167522,ENSG00000127603,ENSG00000078674,ENSG00000141367,ENSG00000124486,ENSG00000131747,ENSG00000083857,ENSG00000188107,ENSG00000111962,ENSG00000130726,ENSG00000101040,ENSG00000160789,ENSG00000097007,ENSG00000180900,ENSG00000100888,ENSG00000100201,ENSG00000147649,ENSG00000117523,ENSG00000117114,ENSG00000082641,ENSG00000147526,ENSG00000117713,ENSG00000137801,ENSG00000083168,ENSG00000134954…	ANKRD11|MACF1|PCM1|CLTC|USP9X|TOP2A|FAT1|EYS|UST|TRIM28|ZMYND8|LMNA|ABL1|SCRIB|CHD8|DDX17|MTDH|PRRC2C|ADGRL2|NFE2L1|TACC1|ARID1A|THBS1|KAT6A|ETS1|MYOF|CNOT1|RPS6|CTGF|IRF2BP2|ARHGEF10|RC3H2|JUN|UPK2|JAK1|HSP90AB1|BCL9L|NCL|NF2|TMEM30A|PABPC4|NUMA1|UGCG|LOXL2|NFKBIA|FOXK1|SMARCA4|VHL|CAMSAP1|WDR1|MYH9|LAMC1|FLNB|NSD2|EP300|CREBBP|NR2F2|SH3PXD2B|DUSP6|CTNNA1|PTPN14|ADAR|COL5A2|DDX39B|LIF|CLSTN1|MYO…
GO:0019222	regulation of metabolic process	biological_process	1.6246e-08	5.5177e-06	108	192	7134	19545	ENSG00000130402,ENSG00000196924,ENSG00000143384,ENSG00000084234,ENSG00000112078,ENSG00000075426,ENSG00000143322,ENSG00000253729,ENSG00000080824,ENSG00000104447,ENSG00000169710,ENSG00000257315,ENSG00000116584,ENSG00000168502,ENSG00000114867,ENSG00000153207,ENSG00000204209,ENSG00000171456,ENSG00000116350,ENSG00000173120,ENSG00000095383,ENSG00000124942,ENSG00000156983,ENSG00000170004,ENSG00000130816…	ACTN4|FLNA|MCL1|APLP2|KCTD20|FOSL2|ABL2|PRKDC|HSP90AA1|TRPS1|FASN|ZBED6|ARHGEF2|MTCL1|EIF4G1|AHCTF1|DAXX|ASXL1|SRSF4|KDM2A|TBC1D2|AHNAK|BRPF1|CHD3|DNMT1|ZNF518B|ZNF217|SETD5|FGF2|TARDBP|NFKB1|MYH9|ZC3H11A|MYO9B|VHL|TPM2|DSTYK|PARP1|DDX39B|LIF|E2F3|BAZ1B|PTPN14|ADAR|DUSP6|SH3PXD2B|SON|VCP|LARP1|HELZ2|EP300|PARP14|NR2F2|CREBBP|NSD1|NSD2|IPO5|ZBED4|CTGF|CNOT1|EXOC8|UBN1|GTF3C4|THBS1|KAT6A|ETS1|FOXK1…
GO:0051252	regulation of RNA metabolic process	biological_process	1.6774e-08	5.5685e-06	69	192	3691	19545	ENSG00000083168,ENSG00000134954,ENSG00000125107,ENSG00000118900,ENSG00000100426,ENSG00000177606,ENSG00000168264,ENSG00000056586,ENSG00000186174,ENSG00000185567,ENSG00000126012,ENSG00000137497,ENSG00000134013,ENSG00000115053,ENSG00000127616,ENSG00000164916,ENSG00000100906,ENSG00000124486,ENSG00000144021,ENSG00000131747,ENSG00000111642,ENSG00000101040,ENSG00000130726,ENSG00000119669,ENSG00000113716…	KAT6A|ETS1|CNOT1|UBN1|ZBED4|JUN|IRF2BP2|RC3H2|BCL9L|AHNAK2|KDM5C|NUMA1|LOXL2|NCL|SMARCA4|FOXK1|NFKBIA|USP9X|CIAO1|TOP2A|CHD4|ZMYND8|TRIM28|IRF2BPL|HMGXB3|CCNL2|ABL1|MTDH|CHD8|DDX17|ARID1A|ZC3H4|NFE2L1|ASXL1|ARHGEF2|AHCTF1|DAXX|FOSL2|PRKDC|TRPS1|ZBED6|ACTN4|FLNA|FGF2|DNMT1|ZNF518B|ZNF217|KDM2A|AHNAK|BRPF1|CHD3|SRSF4|VHL|NFKB1|ZC3H11A|TARDBP|HELZ2|EP300|NR2F2|CREBBP|NSD1|NSD2|SON|BAZ1B|PTPN14|PARP1…
GO:0051171	regulation of nitrogen compound metabolic process	biological_process	1.6916e-08	5.5685e-06	77	192	4349	19545	ENSG00000111642,ENSG00000131747,ENSG00000141367,ENSG00000144021,ENSG00000124486,ENSG00000130749,ENSG00000117713,ENSG00000082641,ENSG00000147649,ENSG00000100201,ENSG00000100888,ENSG00000221978,ENSG00000113716,ENSG00000097007,ENSG00000101040,ENSG00000130726,ENSG00000119669,ENSG00000100426,ENSG00000125107,ENSG00000118900,ENSG00000134954,ENSG00000137801,ENSG00000083168,ENSG00000164916,ENSG00000127616…	CHD4|TOP2A|CLTC|CIAO1|USP9X|ZC3H4|ARID1A|NFE2L1|MTDH|DDX17|CHD8|CCNL2|HMGXB3|ABL1|ZMYND8|TRIM28|IRF2BPL|ZBED4|CNOT1|UBN1|ETS1|THBS1|KAT6A|FOXK1|SMARCA4|NFKBIA|NUMA1|LOXL2|NCL|KDM5C|BCL9L|AHNAK2|HSP90AB1|EIF3B|JUN|IRF2BP2|RC3H2|TARDBP|NFKB1|ZC3H11A|VHL|PARP1|LIF|DDX39B|E2F3|PTPN14|BAZ1B|SON|VCP|LARP1|HELZ2|EP300|NR2F2|CREBBP|NSD1|NSD2|ACTN4|FLNA|FOSL2|PRKDC|TRPS1|HSP90AA1|ZBED6|ARHGEF2|EIF4G1|DAXX…
GO:0007017	microtubule-based process	biological_process	1.747e-08	5.6638e-06	26	192	740	19545	ENSG00000100345,ENSG00000168502,ENSG00000116584,ENSG00000034677,ENSG00000141367,ENSG00000078674,ENSG00000175216,ENSG00000127603,ENSG00000108424,ENSG00000130559,ENSG00000151914,ENSG00000196924,ENSG00000264324,ENSG00000197102,ENSG00000165280,ENSG00000097007,ENSG00000159140,ENSG00000075218,ENSG00000160789,ENSG00000104728,ENSG00000204843,ENSG00000134369,ENSG00000147526,ENSG00000137497,ENSG00000170004…	MYH9|MTCL1|ARHGEF2|RNF19A|CLTC|PCM1|CKAP5|MACF1|KPNB1|CAMSAP1|DST|FLNA|AC006030.1|DYNC1H1|VCP|ABL1|SON|GTSE1|LMNA|ARHGEF10|DCTN1|NAV1|TACC1|NUMA1|CHD3|RCC1
GO:0022607	cellular component assembly	biological_process	1.7749e-08	5.6682e-06	57	192	2763	19545	ENSG00000083168,ENSG00000137801,ENSG00000175216,ENSG00000116584,ENSG00000137076,ENSG00000204209,ENSG00000153207,ENSG00000148396,ENSG00000116903,ENSG00000125107,ENSG00000174231,ENSG00000080824,ENSG00000197102,ENSG00000104447,ENSG00000118900,ENSG00000130402,ENSG00000151914,ENSG00000118523,ENSG00000196924,ENSG00000197694,ENSG00000177606,ENSG00000104728,ENSG00000204843,ENSG00000106263,ENSG00000096384…	KAT6A|THBS1|CKAP5|ARHGEF2|TLN1|DAXX|AHCTF1|SEC16A|EXOC8|CNOT1|PRPF8|HSP90AA1|DYNC1H1|TRPS1|UBN1|ACTN4|DST|CTGF|FLNA|SPTAN1|JUN|ARHGEF10|DCTN1|EIF3B|HSP90AB1|COL1A2|NUMA1|NF2|AHNAK|RCC1|SACS|SMARCA4|CIAO1|CLTC|CAMSAP1|KPNB1|MACF1|WDR1|LAMC1|PLEC|CREBBP|EP300|ZMYND8|TRIM28|VCP|VMP1|ABL1|SH3PXD2B|ADAR|CTNNA1|MTDH|CLSTN1|CHMP7|MYO10|PARP1|SPTBN1|DDX39B
GO:0090304	nucleic acid metabolic process	biological_process	1.8658e-08	5.8711e-06	86	192	5130	19545	ENSG00000125484,ENSG00000083168,ENSG00000134954,ENSG00000100426,ENSG00000137154,ENSG00000118523,ENSG00000125107,ENSG00000118900,ENSG00000174231,ENSG00000185567,ENSG00000186174,ENSG00000126012,ENSG00000096384,ENSG00000177606,ENSG00000168264,ENSG00000056586,ENSG00000149115,ENSG00000164916,ENSG00000100906,ENSG00000127616,ENSG00000086758,ENSG00000137497,ENSG00000134013,ENSG00000115053,ENSG00000090621…	GTF3C4|KAT6A|ETS1|ZBED4|RPS6|CTGF|CNOT1|UBN1|PRPF8|AHNAK2|BCL9L|KDM5C|HSP90AB1|JUN|IRF2BP2|RC3H2|TNKS1BP1|FOXK1|NFKBIA|SMARCA4|HUWE1|NUMA1|LOXL2|NCL|PABPC4|TOP2A|MCM7|USP9X|CIAO1|KPNB1|CHD4|CCNL2|HMGXB3|ABL1|ZMYND8|TRIM28|IRF2BPL|ARID1A|ZC3H4|NFE2L1|DDX17|MTDH|CHD8|ARHGEF2|EIF4G1|AHCTF1|DAXX|ASXL1|ACTN4|GARS|FLNA|FOSL2|PRKDC|HSP90AA1|TRPS1|ZBED6|ZNF518B|DNMT1|ZNF217|AARS|FGF2|SRSF4|KDM2A|BRPF1|AH…
GO:0044271	cellular nitrogen compound biosynthetic process	biological_process	2.1239e-08	6.5861e-06	82	192	4796	19545	ENSG00000138685,ENSG00000090861,ENSG00000171940,ENSG00000130816,ENSG00000178163,ENSG00000170004,ENSG00000156983,ENSG00000173120,ENSG00000171456,ENSG00000204209,ENSG00000153207,ENSG00000114867,ENSG00000116584,ENSG00000257315,ENSG00000080824,ENSG00000104447,ENSG00000253729,ENSG00000075426,ENSG00000196924,ENSG00000106105,ENSG00000130402,ENSG00000165671,ENSG00000109685,ENSG00000185551,ENSG00000005339…	FGF2|AARS|ZNF217|DNMT1|ZNF518B|CHD3|BRPF1|KDM2A|ASXL1|DAXX|AHCTF1|EIF4G1|ARHGEF2|ZBED6|HSP90AA1|TRPS1|PRKDC|FOSL2|FLNA|GARS|ACTN4|NSD1|NSD2|NR2F2|CREBBP|HELZ2|EP300|VCP|LARP1|BAZ1B|PTPN14|LIF|DDX39B|E2F3|EIF1AX|PARP1|VHL|IARS|ZC3H11A|NFKB1|TARDBP|RC3H2|IRF2BP2|JUN|EIF3B|BCL9L|HSP90AB1|KDM5C|PABPC4|NCL|LOXL2|UGCG|NUMA1|FOXK1|NFKBIA|SMARCA4|THBS1|KAT6A|ETS1|GTF3C4|UBN1|CNOT1|CTGF|RPS6|ZBED4|IRF2BPL…
GO:0009059	macromolecule biosynthetic process	biological_process	2.1886e-08	6.69e-06	85	192	5059	19545	ENSG00000147649,ENSG00000100201,ENSG00000100888,ENSG00000117713,ENSG00000130749,ENSG00000082641,ENSG00000101040,ENSG00000130726,ENSG00000119669,ENSG00000113716,ENSG00000221978,ENSG00000097007,ENSG00000111642,ENSG00000111962,ENSG00000141367,ENSG00000166508,ENSG00000144021,ENSG00000124486,ENSG00000131747,ENSG00000137497,ENSG00000134013,ENSG00000115053,ENSG00000090621,ENSG00000127616,ENSG00000100906…	MTDH|DDX17|CHD8|ARID1A|ZC3H4|NFE2L1|ZMYND8|TRIM28|IRF2BPL|HMGXB3|CCNL2|ABL1|CHD4|UST|CLTC|MCM7|CIAO1|USP9X|TOP2A|NUMA1|LOXL2|NCL|PABPC4|SMARCA4|NFKBIA|FOXK1|JUN|IRF2BP2|RC3H2|TNKS1BP1|HSP90AB1|BCL9L|KDM5C|EIF3B|CNOT1|UBN1|ZBED4|RPS6|CTGF|ETS1|KAT6A|THBS1|GTF3C4|PTPN14|BAZ1B|PARP1|EIF1AX|DDX39B|LIF|E2F3|EP300|HELZ2|CREBBP|NR2F2|PARP14|NSD1|NSD2|VCP|LARP1|TARDBP|VHL|NFKB1|ZC3H11A|IARS|KDM2A|BRPF1|C…
GO:0032502	developmental process	biological_process	2.2335e-08	6.7311e-06	99	192	6321	19545	ENSG00000168542,ENSG00000171456,ENSG00000114867,ENSG00000116584,ENSG00000169710,ENSG00000104447,ENSG00000080824,ENSG00000253729,ENSG00000148396,ENSG00000143322,ENSG00000075426,ENSG00000196924,ENSG00000143384,ENSG00000130402,ENSG00000138685,ENSG00000136205,ENSG00000204843,ENSG00000197694,ENSG00000090861,ENSG00000135047,ENSG00000130816,ENSG00000197321,ENSG00000164692,ENSG00000130559,ENSG00000071127…	COL3A1|ASXL1|EIF4G1|ARHGEF2|FASN|TRPS1|HSP90AA1|PRKDC|SEC16A|ABL2|FOSL2|FLNA|MCL1|ACTN4|FGF2|TNS3|DCTN1|SPTAN1|AARS|CTSL|DNMT1|SVIL|COL1A2|CAMSAP1|WDR1|VHL|IARS|LAMC1|MYH9|NFKB1|FLNB|NSD2|NR2F2|CREBBP|EP300|VMP1|SH3PXD2B|TRIO|DUSP6|ADAR|COL5A2|PTPN14|CTNNA1|LIF|DDX39B|SPTBN1|CLSTN1|MYO10|PARP1|NAV1|KAT6A|THBS1|ETS1|MYOF|CNOT1|CTGF|RPS6|ARHGEF10|RC3H2|IRF2BP2|UPK2|JAK1|JUN|BCL9L|HSP90AB1|PABPC4|NF…
GO:0016570	histone modification	biological_process	2.4191e-08	7.1891e-06	20	192	455	19545	ENSG00000125484,ENSG00000083168,ENSG00000171456,ENSG00000188895,ENSG00000111642,ENSG00000126012,ENSG00000130816,ENSG00000101040,ENSG00000168137,ENSG00000100393,ENSG00000160789,ENSG00000005339,ENSG00000165671,ENSG00000109685,ENSG00000128342,ENSG00000086758,ENSG00000009954,ENSG00000173120,ENSG00000156983,ENSG00000170004	GTF3C4|KAT6A|ASXL1|MSL1|CHD4|KDM5C|DNMT1|ZMYND8|SETD5|EP300|LMNA|CREBBP|NSD1|NSD2|LIF|HUWE1|BAZ1B|KDM2A|BRPF1|CHD3
GO:0005938	cell cortex	cellular_component	2.5557e-08	7.4911e-06	16	192	287	19545	ENSG00000115053,ENSG00000186575,ENSG00000137497,ENSG00000145555,ENSG00000115306,ENSG00000204843,ENSG00000197694,ENSG00000116903,ENSG00000118523,ENSG00000196924,ENSG00000151914,ENSG00000130402,ENSG00000136068,ENSG00000071127,ENSG00000099331,ENSG00000100345	NCL|NF2|NUMA1|MYO10|SPTBN1|DCTN1|SPTAN1|EXOC8|CTGF|FLNA|DST|ACTN4|FLNB|WDR1|MYO9B|MYH9
GO:0009889	regulation of biosynthetic process	biological_process	2.6167e-08	7.566e-06	76	192	4307	19545	ENSG00000156983,ENSG00000170004,ENSG00000173120,ENSG00000171940,ENSG00000130816,ENSG00000178163,ENSG00000138685,ENSG00000196924,ENSG00000130402,ENSG00000104447,ENSG00000080824,ENSG00000169710,ENSG00000257315,ENSG00000075426,ENSG00000253729,ENSG00000204209,ENSG00000153207,ENSG00000116584,ENSG00000114867,ENSG00000171456,ENSG00000128342,ENSG00000198563,ENSG00000112242,ENSG00000143799,ENSG00000009954…	BRPF1|CHD3|KDM2A|ZNF217|DNMT1|ZNF518B|FGF2|FLNA|ACTN4|TRPS1|HSP90AA1|FASN|ZBED6|FOSL2|PRKDC|DAXX|AHCTF1|ARHGEF2|EIF4G1|ASXL1|LIF|DDX39B|E2F3|PARP1|BAZ1B|PTPN14|VCP|LARP1|NSD1|NSD2|HELZ2|EP300|NR2F2|CREBBP|TARDBP|NFKB1|ZC3H11A|VHL|FOXK1|NFKBIA|SMARCA4|NCL|NUMA1|LOXL2|KDM5C|BCL9L|HSP90AB1|EIF3B|IRF2BP2|RC3H2|JUN|CTGF|ZBED4|UBN1|CNOT1|KAT6A|ETS1|THBS1|NFE2L1|ARID1A|ZC3H4|DDX17|MTDH|CHD8|ABL1|CCNL2|H…
GO:0003677	DNA binding	molecular_function	3.2485e-08	9.2564e-06	53	192	2512	19545	ENSG00000257315,ENSG00000118900,ENSG00000104447,ENSG00000253729,ENSG00000075426,ENSG00000126705,ENSG00000084234,ENSG00000130402,ENSG00000100426,ENSG00000083168,ENSG00000171456,ENSG00000134954,ENSG00000152778,ENSG00000153207,ENSG00000125484,ENSG00000170004,ENSG00000180198,ENSG00000115053,ENSG00000156983,ENSG00000173120,ENSG00000086758,ENSG00000164916,ENSG00000127616,ENSG00000056586,ENSG00000168264…	ZBED6|UBN1|TRPS1|PRKDC|FOSL2|AHDC1|APLP2|ACTN4|ZBED4|KAT6A|ASXL1|ETS1|IFIT5|AHCTF1|GTF3C4|CHD3|RCC1|NCL|BRPF1|KDM2A|HUWE1|FOXK1|SMARCA4|RC3H2|IRF2BP2|JUN|ZNF217|ZNF518B|DNMT1|KDM5C|CHD4|TARDBP|MCM7|TOP2A|NFKB1|CHD8|ADAR|NFE2L1|E2F3|PARP1|ARID1A|ZC3H4|NSD1|IRF2BPL|NSD2|TRIM28|NR2F2|CREBBP|EP300|HELZ2|ABL1|SON|HMGXB3
GO:0010556	regulation of macromolecule biosynthetic process	biological_process	3.2878e-08	9.2564e-06	73	192	4079	19545	ENSG00000125107,ENSG00000118900,ENSG00000100426,ENSG00000118523,ENSG00000137801,ENSG00000083168,ENSG00000134954,ENSG00000134013,ENSG00000137497,ENSG00000115053,ENSG00000100906,ENSG00000127616,ENSG00000164916,ENSG00000177606,ENSG00000056586,ENSG00000168264,ENSG00000106263,ENSG00000126012,ENSG00000186174,ENSG00000096384,ENSG00000111642,ENSG00000144021,ENSG00000124486,ENSG00000141367,ENSG00000131747…	CNOT1|UBN1|ZBED4|CTGF|THBS1|KAT6A|ETS1|LOXL2|NUMA1|NCL|NFKBIA|SMARCA4|FOXK1|JUN|RC3H2|IRF2BP2|EIF3B|KDM5C|BCL9L|HSP90AB1|CHD4|CIAO1|USP9X|CLTC|TOP2A|DDX17|CHD8|MTDH|ARID1A|ZC3H4|NFE2L1|ZMYND8|IRF2BPL|TRIM28|HMGXB3|CCNL2|ABL1|PRKDC|FOSL2|ZBED6|TRPS1|HSP90AA1|ACTN4|FLNA|ASXL1|EIF4G1|ARHGEF2|DAXX|AHCTF1|KDM2A|CHD3|BRPF1|FGF2|DNMT1|ZNF518B|ZNF217|TARDBP|VHL|ZC3H11A|NFKB1|BAZ1B|PTPN14|PARP1|LIF|DDX39B…
GO:0019219	regulation of nucleobase-containing compound metabolic process	biological_process	3.7965e-08	1.055e-05	72	192	4010	19545	ENSG00000171940,ENSG00000178163,ENSG00000130816,ENSG00000138685,ENSG00000116350,ENSG00000170004,ENSG00000156983,ENSG00000124942,ENSG00000173120,ENSG00000204209,ENSG00000153207,ENSG00000116584,ENSG00000171456,ENSG00000196924,ENSG00000130402,ENSG00000257315,ENSG00000104447,ENSG00000080824,ENSG00000253729,ENSG00000075426,ENSG00000165280,ENSG00000159140,ENSG00000165671,ENSG00000109685,ENSG00000185551…	ZNF217|ZNF518B|DNMT1|FGF2|SRSF4|CHD3|BRPF1|AHNAK|KDM2A|DAXX|AHCTF1|ARHGEF2|ASXL1|FLNA|ACTN4|ZBED6|TRPS1|HSP90AA1|PRKDC|FOSL2|VCP|SON|NSD1|NSD2|NR2F2|CREBBP|HELZ2|EP300|DDX39B|LIF|E2F3|PARP1|BAZ1B|PTPN14|ZC3H11A|NFKB1|VHL|TARDBP|KDM5C|BCL9L|AHNAK2|HSP90AB1|RC3H2|IRF2BP2|JUN|FOXK1|SMARCA4|NFKBIA|NCL|LOXL2|NUMA1|ETS1|KAT6A|ZBED4|UBN1|CNOT1|ABL1|CCNL2|HMGXB3|IRF2BPL|TRIM28|ZMYND8|NFE2L1|ARID1A|ZC3H4|…
GO:0048731	system development	biological_process	4.2003e-08	1.1503e-05	81	192	4779	19545	ENSG00000164692,ENSG00000135047,ENSG00000197321,ENSG00000138685,ENSG00000136205,ENSG00000204843,ENSG00000090861,ENSG00000197694,ENSG00000196924,ENSG00000169710,ENSG00000104447,ENSG00000080824,ENSG00000253729,ENSG00000148396,ENSG00000075426,ENSG00000143322,ENSG00000114867,ENSG00000116584,ENSG00000168542,ENSG00000171456,ENSG00000198563,ENSG00000128342,ENSG00000171603,ENSG00000143799,ENSG00000115306…	COL1A2|CTSL|SVIL|FGF2|TNS3|DCTN1|AARS|SPTAN1|FLNA|FASN|TRPS1|HSP90AA1|PRKDC|SEC16A|FOSL2|ABL2|EIF4G1|ARHGEF2|COL3A1|ASXL1|DDX39B|LIF|CLSTN1|PARP1|SPTBN1|NAV1|ADAR|COL5A2|PTPN14|CTNNA1|SH3PXD2B|DUSP6|NSD2|CREBBP|NR2F2|EP300|FLNB|MYH9|CAMSAP1|WDR1|NFKBIA|SMARCA4|FOXK1|PABPC4|NCL|NF2|TMEM30A|LOXL2|NUMA1|HSP90AB1|BCL9L|ARHGEF10|RC3H2|IRF2BP2|JAK1|JUN|CTGF|RPS6|THBS1|ETS1|KAT6A|NFE2L1|ADGRL2|TACC1|ARI…
GO:0044085	cellular component biogenesis	biological_process	4.247e-08	1.1503e-05	59	192	2984	19545	ENSG00000100201,ENSG00000147649,ENSG00000160710,ENSG00000044115,ENSG00000198563,ENSG00000171603,ENSG00000147457,ENSG00000115306,ENSG00000145555,ENSG00000143799,ENSG00000130726,ENSG00000005339,ENSG00000100393,ENSG00000101040,ENSG00000165280,ENSG00000062716,ENSG00000097007,ENSG00000174705,ENSG00000178209,ENSG00000127603,ENSG00000130559,ENSG00000108424,ENSG00000071127,ENSG00000144021,ENSG00000141367…	DDX17|MTDH|ADAR|CTNNA1|DDX39B|CLSTN1|CHMP7|SPTBN1|MYO10|PARP1|TRIM28|CREBBP|EP300|ZMYND8|VCP|VMP1|ABL1|SH3PXD2B|PLEC|MACF1|CAMSAP1|KPNB1|WDR1|CIAO1|CLTC|LAMC1|NF2|AHNAK|RCC1|COL1A2|NUMA1|SMARCA4|SACS|ARHGEF10|DCTN1|SPTAN1|JUN|EIF3B|HSP90AB1|PRPF8|HSP90AA1|DYNC1H1|TRPS1|UBN1|SEC16A|CNOT1|EXOC8|CTGF|RPS6|FLNA|ACTN4|DST|CKAP5|THBS1|KAT6A|TLN1|DAXX|AHCTF1|ARHGEF2
GO:0010468	regulation of gene expression	biological_process	5.8158e-08	1.5555e-05	78	192	4555	19545	ENSG00000101040,ENSG00000160789,ENSG00000130726,ENSG00000119669,ENSG00000113716,ENSG00000221978,ENSG00000097007,ENSG00000100201,ENSG00000100888,ENSG00000147649,ENSG00000130749,ENSG00000117713,ENSG00000082641,ENSG00000124486,ENSG00000144021,ENSG00000131747,ENSG00000111642,ENSG00000177606,ENSG00000168264,ENSG00000056586,ENSG00000126012,ENSG00000186174,ENSG00000185567,ENSG00000106263,ENSG00000137497…	ZMYND8|LMNA|TRIM28|IRF2BPL|HMGXB3|CCNL2|ABL1|DDX17|CHD8|MTDH|ZC3H4|ARID1A|NFE2L1|USP9X|CIAO1|TOP2A|CHD4|JUN|IRF2BP2|RC3H2|KDM5C|BCL9L|AHNAK2|EIF3B|NUMA1|LOXL2|NCL|PABPC4|FOXK1|SMARCA4|NFKBIA|KAT6A|ETS1|THBS1|CNOT1|UBN1|ZBED4|CTGF|EP300|HELZ2|CREBBP|NR2F2|PARP14|NSD1|NSD2|SON|SH3PXD2B|LARP1|BAZ1B|ADAR|PARP1|LIF|DDX39B|E2F3|VHL|NFKB1|MYH9|ZC3H11A|TARDBP|FGF2|DNMT1|ZNF518B|ZNF217|KDM2A|BRPF1|AHNAK|C…
GO:0034645	cellular macromolecule biosynthetic process	biological_process	5.9171e-08	1.5631e-05	82	192	4901	19545	ENSG00000125107,ENSG00000118900,ENSG00000100426,ENSG00000137154,ENSG00000118523,ENSG00000083168,ENSG00000137801,ENSG00000134954,ENSG00000125484,ENSG00000137497,ENSG00000134013,ENSG00000115053,ENSG00000090621,ENSG00000100906,ENSG00000127616,ENSG00000164916,ENSG00000177606,ENSG00000168264,ENSG00000056586,ENSG00000149115,ENSG00000096384,ENSG00000186174,ENSG00000126012,ENSG00000106263,ENSG00000111642…	CNOT1|UBN1|ZBED4|RPS6|CTGF|KAT6A|THBS1|ETS1|GTF3C4|NUMA1|LOXL2|NCL|PABPC4|NFKBIA|SMARCA4|FOXK1|JUN|IRF2BP2|RC3H2|TNKS1BP1|HSP90AB1|BCL9L|KDM5C|EIF3B|CHD4|UST|MCM7|CIAO1|USP9X|TOP2A|CHD8|DDX17|MTDH|ZC3H4|ARID1A|NFE2L1|ZMYND8|TRIM28|IRF2BPL|HMGXB3|CCNL2|ABL1|FOSL2|PRKDC|TRPS1|HSP90AA1|ZBED6|FLNA|GARS|ASXL1|ARHGEF2|EIF4G1|AHCTF1|DAXX|KDM2A|BRPF1|CHD3|AARS|FGF2|DNMT1|ZNF518B|ZNF217|TARDBP|VHL|NFKB1|Z…
GO:0010628	positive regulation of gene expression	biological_process	6.3219e-08	1.6496e-05	46	192	2056	19545	ENSG00000143799,ENSG00000117713,ENSG00000198563,ENSG00000112242,ENSG00000128342,ENSG00000082641,ENSG00000160710,ENSG00000009954,ENSG00000147649,ENSG00000100888,ENSG00000100201,ENSG00000221978,ENSG00000155506,ENSG00000174705,ENSG00000160789,ENSG00000185551,ENSG00000005339,ENSG00000100393,ENSG00000130589,ENSG00000119669,ENSG00000165671,ENSG00000130726,ENSG00000120948,ENSG00000100345,ENSG00000109320…	PARP1|ARID1A|DDX39B|E2F3|LIF|NFE2L1|ADAR|BAZ1B|MTDH|CHD8|DDX17|CCNL2|LARP1|SH3PXD2B|LMNA|NR2F2|CREBBP|EP300|HELZ2|IRF2BPL|NSD1|TRIM28|TARDBP|MYH9|NFKB1|TOP2A|VHL|FOXK1|SMARCA4|NFKBIA|NCL|BRPF1|DNMT1|BCL9L|JUN|FGF2|IRF2BP2|CTGF|PRKDC|FOSL2|CNOT1|ARHGEF2|ASXL1|THBS1|KAT6A|ETS1
GO:0031252	cell leading edge	cellular_component	6.55e-08	1.6886e-05	18	192	392	19545	ENSG00000097007,ENSG00000180900,ENSG00000050820,ENSG00000166025,ENSG00000115306,ENSG00000145555,ENSG00000186575,ENSG00000044115,ENSG00000198752,ENSG00000152778,ENSG00000137076,ENSG00000083857,ENSG00000116584,ENSG00000029534,ENSG00000100345,ENSG00000127603,ENSG00000151914,ENSG00000116903	ABL1|SCRIB|BCAR1|AMOTL1|SPTBN1|MYO10|NF2|CTNNA1|CDC42BPB|IFIT5|TLN1|FAT1|ARHGEF2|ANK1|MYH9|MACF1|DST|EXOC8
GO:0043231	intracellular membrane-bounded organelle	cellular_component	6.7221e-08	1.7123e-05	148	192	11512	19545	ENSG00000065150,ENSG00000130589,ENSG00000185551,ENSG00000005339,ENSG00000075218,ENSG00000159140,ENSG00000139318,ENSG00000204469,ENSG00000152104,ENSG00000112242,ENSG00000145555,ENSG00000143799,ENSG00000171603,ENSG00000147457,ENSG00000134086,ENSG00000100345,ENSG00000120948,ENSG00000170791,ENSG00000171940,ENSG00000197321,ENSG00000178163,ENSG00000124942,ENSG00000156983,ENSG00000170004,ENSG00000095383…	IPO5|HELZ2|NR2F2|CREBBP|GTSE1|SON|DUSP6|PRRC2A|PTPN14|E2F3|MYO10|PARP1|CLSTN1|CHMP7|VHL|MYH9|TARDBP|CHCHD7|ZNF217|SVIL|ZNF518B|AHNAK|BRPF1|CHD3|TBC1D2|COL1A2|KDM2A|SRSF4|ASXL1|COL3A1|DAXX|ANK1|TRPS1|HSP90AA1|FASN|FOSL2|MSL1|SEC16A|FLNA|ACTN4|TRIM28|WDR6|IRF2BPL|LMNA|ABL1|CCNL2|MTDH|DDX17|NUDT6|NFE2L1|TACC1|ZC3H4|ANKRD11|KPNB1|PCM1|CLTC|TOP2A|FAT1|CHD4|COPA|IRF2BP2|JAK1|KDM5C|NCL|PABPC4|UGCG|NFKBI…
GO:0016032	viral process	biological_process	7.0524e-08	1.7753e-05	24	192	686	19545	ENSG00000120948,ENSG00000118900,ENSG00000108424,ENSG00000114867,ENSG00000152778,ENSG00000131747,ENSG00000137076,ENSG00000204209,ENSG00000160710,ENSG00000180198,ENSG00000147457,ENSG00000198563,ENSG00000100906,ENSG00000127616,ENSG00000005339,ENSG00000100393,ENSG00000177606,ENSG00000065150,ENSG00000130726,ENSG00000106263,ENSG00000096384,ENSG00000155506,ENSG00000180900,ENSG00000165280	TARDBP|UBN1|KPNB1|EIF4G1|IFIT5|TOP2A|TLN1|DAXX|ADAR|RCC1|CHMP7|DDX39B|NFKBIA|SMARCA4|CREBBP|EP300|JUN|IPO5|TRIM28|EIF3B|HSP90AB1|LARP1|SCRIB|VCP
GO:0005912	adherens junction	cellular_component	7.5742e-08	1.8659e-05	21	192	536	19545	ENSG00000196924,ENSG00000136068,ENSG00000151914,ENSG00000130402,ENSG00000178209,ENSG00000137076,ENSG00000116584,ENSG00000083857,ENSG00000100345,ENSG00000141367,ENSG00000133030,ENSG00000124942,ENSG00000186575,ENSG00000044115,ENSG00000180900,ENSG00000197321,ENSG00000050820,ENSG00000149115,ENSG00000114796,ENSG00000136205,ENSG00000162434	FLNA|FLNB|DST|ACTN4|PLEC|TLN1|ARHGEF2|FAT1|MYH9|CLTC|MPRIP|AHNAK|NF2|CTNNA1|SCRIB|SVIL|BCAR1|TNKS1BP1|KLHL24|TNS3|JAK1
GO:0048519	negative regulation of biological process	biological_process	7.5867e-08	1.8659e-05	85	192	5190	19545	ENSG00000100345,ENSG00000109320,ENSG00000130559,ENSG00000134086,ENSG00000143514,ENSG00000120948,ENSG00000155506,ENSG00000075218,ENSG00000159140,ENSG00000038382,ENSG00000139318,ENSG00000109685,ENSG00000165671,ENSG00000065150,ENSG00000185551,ENSG00000005339,ENSG00000173193,ENSG00000100393,ENSG00000112242,ENSG00000198563,ENSG00000128342,ENSG00000143799,ENSG00000115306,ENSG00000133059,ENSG00000160710…	MYH9|NFKB1|CAMSAP1|VHL|TP53BP2|TARDBP|LARP1|GTSE1|SON|TRIO|DUSP6|NSD2|NSD1|IPO5|NR2F2|CREBBP|PARP14|EP300|E2F3|DDX39B|LIF|PARP1|SPTBN1|DSTYK|ADAR|COL5A2|CTNNA1|PTPN14|DAXX|EIF4G1|ARHGEF2|COL3A1|ASXL1|FLNA|MCL1|APLP2|ACTN4|ZBED6|TRPS1|PRKDC|ZNF217|DNMT1|FGF2|AARS|SPTAN1|SRSF4|TOP2A|USP9X|CLTC|PCM1|SCRIB|ABL1|IRF2BPL|TRIM28|WDR6|LMNA|ZMYND8|ARID1A|ZC3H4|MTDH|CHD8|DDX17|NUDT6|IFIT5|ETS1|THBS1|KAT6A|…
GO:0048869	cellular developmental process	biological_process	8.0559e-08	1.9588e-05	76	192	4418	19545	ENSG00000114867,ENSG00000116584,ENSG00000171456,ENSG00000168542,ENSG00000143384,ENSG00000196924,ENSG00000130402,ENSG00000169710,ENSG00000104447,ENSG00000080824,ENSG00000253729,ENSG00000143322,ENSG00000075426,ENSG00000135047,ENSG00000138685,ENSG00000197694,ENSG00000196305,ENSG00000100345,ENSG00000135862,ENSG00000109320,ENSG00000130559,ENSG00000071127,ENSG00000134086,ENSG00000136068,ENSG00000174705…	EIF4G1|ARHGEF2|ASXL1|COL3A1|MCL1|FLNA|ACTN4|FASN|TRPS1|HSP90AA1|PRKDC|ABL2|FOSL2|CTSL|FGF2|SPTAN1|IARS|MYH9|LAMC1|NFKB1|CAMSAP1|WDR1|VHL|FLNB|SH3PXD2B|TRIO|DUSP6|NR2F2|CREBBP|EP300|DDX39B|LIF|MYO10|SPTBN1|PARP1|NAV1|ADAR|COL5A2|CTNNA1|MYOF|KAT6A|THBS1|ETS1|CTGF|RPS6|CNOT1|HSP90AB1|BCL9L|RC3H2|ARHGEF10|IRF2BP2|UPK2|JUN|HUWE1|NFKBIA|FOXK1|PABPC4|NF2|TMEM30A|LOXL2|NUMA1|TOP2A|MACF1|USP9X|PCM1|CLTC|U…
GO:0097659	nucleic acid-templated transcription	biological_process	8.7093e-08	2.0938e-05	67	192	3679	19545	ENSG00000100201,ENSG00000147649,ENSG00000100888,ENSG00000082641,ENSG00000117713,ENSG00000130749,ENSG00000130726,ENSG00000119669,ENSG00000101040,ENSG00000097007,ENSG00000113716,ENSG00000221978,ENSG00000111642,ENSG00000124486,ENSG00000144021,ENSG00000131747,ENSG00000115053,ENSG00000137497,ENSG00000134013,ENSG00000127616,ENSG00000100906,ENSG00000164916,ENSG00000168264,ENSG00000056586,ENSG00000177606…	DDX17|MTDH|CHD8|NFE2L1|ARID1A|ZC3H4|TRIM28|IRF2BPL|ZMYND8|ABL1|HMGXB3|CCNL2|CHD4|USP9X|CIAO1|TOP2A|NCL|NUMA1|LOXL2|SMARCA4|NFKBIA|FOXK1|IRF2BP2|RC3H2|JUN|BCL9L|KDM5C|UBN1|CNOT1|CTGF|ZBED4|KAT6A|ETS1|GTF3C4|PTPN14|BAZ1B|DDX39B|LIF|E2F3|PARP1|NSD1|NSD2|HELZ2|EP300|CREBBP|NR2F2|TARDBP|VHL|NFKB1|ZC3H11A|BRPF1|CHD3|KDM2A|FGF2|ZNF217|ZNF518B|DNMT1|TRPS1|ZBED6|FOSL2|PRKDC|FLNA|ACTN4|ASXL1|DAXX|AHCTF1|AR…
GO:0043234	protein complex	cellular_component	8.8688e-08	2.1085e-05	79	192	4684	19545	ENSG00000127603,ENSG00000141367,ENSG00000166508,ENSG00000144021,ENSG00000034677,ENSG00000131747,ENSG00000111642,ENSG00000122218,ENSG00000130726,ENSG00000178252,ENSG00000160789,ENSG00000180900,ENSG00000221978,ENSG00000100888,ENSG00000117713,ENSG00000175216,ENSG00000154611,ENSG00000083168,ENSG00000134954,ENSG00000137801,ENSG00000152778,ENSG00000125484,ENSG00000197102,ENSG00000264324,ENSG00000116903…	MACF1|CLTC|MCM7|CIAO1|RNF19A|TOP2A|CHD4|COPA|TRIM28|WDR6|LMNA|SCRIB|CCNL2|CHD8|ARID1A|CKAP5|PSMA8|KAT6A|ETS1|THBS1|IFIT5|GTF3C4|DYNC1H1|AC006030.1|EXOC8|CNOT1|DST|TNKS1BP1|JUN|KDM5C|HSP90AB1|EIF3B|NUMA1|SMARCA4|NFKBIA|VHL|TPM2|CAMSAP1|WDR1|MYO9B|NFKB1|MYH9|IARS|LAMC1|ZC3H11A|EP300|CREBBP|SH3PXD2B|GTSE1|LARP1|VCP|CTNNA1|COL5A2|E2F3|DDX39B|AMOTL1|CHMP7|NAV1|MYO10|PARP1|ASXL1|COL3A1|AHCTF1|ARHGEF2|E…
GO:1903506	regulation of nucleic acid-templated transcription	biological_process	9.137e-08	2.1484e-05	65	192	3522	19545	ENSG00000056586,ENSG00000168264,ENSG00000177606,ENSG00000186174,ENSG00000126012,ENSG00000115053,ENSG00000134013,ENSG00000137497,ENSG00000100906,ENSG00000127616,ENSG00000164916,ENSG00000083168,ENSG00000134954,ENSG00000118900,ENSG00000125107,ENSG00000100426,ENSG00000119669,ENSG00000130726,ENSG00000101040,ENSG00000097007,ENSG00000221978,ENSG00000113716,ENSG00000147649,ENSG00000100201,ENSG00000100888…	RC3H2|IRF2BP2|JUN|BCL9L|KDM5C|NCL|LOXL2|NUMA1|NFKBIA|SMARCA4|FOXK1|KAT6A|ETS1|UBN1|CNOT1|ZBED4|IRF2BPL|TRIM28|ZMYND8|ABL1|CCNL2|HMGXB3|MTDH|DDX17|CHD8|NFE2L1|ZC3H4|ARID1A|CIAO1|USP9X|TOP2A|CHD4|FGF2|ZNF217|ZNF518B|DNMT1|CHD3|BRPF1|KDM2A|ASXL1|DAXX|AHCTF1|ARHGEF2|ZBED6|TRPS1|PRKDC|FOSL2|FLNA|ACTN4|NSD1|NSD2|CREBBP|NR2F2|HELZ2|EP300|BAZ1B|PTPN14|DDX39B|LIF|E2F3|PARP1|VHL|ZC3H11A|NFKB1|TARDBP
GO:0007051	spindle organization	biological_process	9.8104e-08	2.2817e-05	12	192	167	19545	ENSG00000204843,ENSG00000175216,ENSG00000108424,ENSG00000104728,ENSG00000141367,ENSG00000165280,ENSG00000100345,ENSG00000180198,ENSG00000197102,ENSG00000170004,ENSG00000137497,ENSG00000196924	DCTN1|CKAP5|KPNB1|ARHGEF10|CLTC|VCP|MYH9|RCC1|DYNC1H1|CHD3|NUMA1|FLNA
GO:2001141	regulation of RNA biosynthetic process	biological_process	1.0078e-07	2.3188e-05	65	192	3531	19545	ENSG00000082641,ENSG00000130749,ENSG00000117713,ENSG00000100201,ENSG00000100888,ENSG00000147649,ENSG00000097007,ENSG00000221978,ENSG00000113716,ENSG00000119669,ENSG00000130726,ENSG00000101040,ENSG00000111642,ENSG00000131747,ENSG00000124486,ENSG00000144021,ENSG00000127616,ENSG00000164916,ENSG00000100906,ENSG00000115053,ENSG00000134013,ENSG00000137497,ENSG00000126012,ENSG00000186174,ENSG00000056586…	NFE2L1|ZC3H4|ARID1A|DDX17|CHD8|MTDH|ABL1|CCNL2|HMGXB3|IRF2BPL|TRIM28|ZMYND8|CHD4|TOP2A|USP9X|CIAO1|SMARCA4|FOXK1|NFKBIA|NCL|LOXL2|NUMA1|KDM5C|BCL9L|RC3H2|IRF2BP2|JUN|ZBED4|UBN1|CNOT1|ETS1|KAT6A|DDX39B|LIF|E2F3|PARP1|PTPN14|BAZ1B|NSD1|NSD2|NR2F2|CREBBP|HELZ2|EP300|TARDBP|ZC3H11A|NFKB1|VHL|CHD3|BRPF1|KDM2A|ZNF217|ZNF518B|DNMT1|FGF2|FLNA|ACTN4|ZBED6|TRPS1|PRKDC|FOSL2|AHCTF1|DAXX|ARHGEF2|ASXL1
GO:0007275	multicellular organismal development	biological_process	1.0985e-07	2.4798e-05	86	192	5319	19545	ENSG00000204843,ENSG00000138685,ENSG00000136205,ENSG00000197694,ENSG00000090861,ENSG00000135047,ENSG00000197321,ENSG00000130816,ENSG00000164692,ENSG00000168542,ENSG00000171456,ENSG00000116584,ENSG00000114867,ENSG00000080824,ENSG00000104447,ENSG00000169710,ENSG00000075426,ENSG00000143322,ENSG00000148396,ENSG00000253729,ENSG00000143384,ENSG00000196924,ENSG00000109685,ENSG00000100393,ENSG00000005339…	DCTN1|FGF2|TNS3|SPTAN1|AARS|CTSL|SVIL|DNMT1|COL1A2|COL3A1|ASXL1|ARHGEF2|EIF4G1|HSP90AA1|TRPS1|FASN|FOSL2|ABL2|SEC16A|PRKDC|MCL1|FLNA|NSD2|EP300|CREBBP|NR2F2|SH3PXD2B|VMP1|DUSP6|PTPN14|CTNNA1|ADAR|COL5A2|DDX39B|LIF|CLSTN1|SPTBN1|PARP1|NAV1|CAMSAP1|WDR1|MYH9|FLNB|IRF2BP2|ARHGEF10|RC3H2|JUN|UPK2|JAK1|BCL9L|HSP90AB1|TMEM30A|NF2|NCL|PABPC4|NUMA1|LOXL2|FOXK1|SMARCA4|NFKBIA|KAT6A|ETS1|THBS1|CNOT1|RPS6|C…
GO:0032774	RNA biosynthetic process	biological_process	1.101e-07	2.4798e-05	67	192	3701	19545	ENSG00000120948,ENSG00000134086,ENSG00000109320,ENSG00000058673,ENSG00000152104,ENSG00000009954,ENSG00000198563,ENSG00000128342,ENSG00000112242,ENSG00000143799,ENSG00000165671,ENSG00000109685,ENSG00000100393,ENSG00000130589,ENSG00000005339,ENSG00000185551,ENSG00000104447,ENSG00000257315,ENSG00000075426,ENSG00000253729,ENSG00000196924,ENSG00000130402,ENSG00000171456,ENSG00000153207,ENSG00000204209…	TARDBP|VHL|NFKB1|ZC3H11A|PTPN14|BAZ1B|DDX39B|LIF|E2F3|PARP1|NSD1|NSD2|EP300|HELZ2|CREBBP|NR2F2|TRPS1|ZBED6|FOSL2|PRKDC|FLNA|ACTN4|ASXL1|AHCTF1|DAXX|ARHGEF2|BRPF1|CHD3|KDM2A|FGF2|ZNF217|DNMT1|ZNF518B|CHD4|USP9X|CIAO1|TOP2A|MTDH|DDX17|CHD8|NFE2L1|ZC3H4|ARID1A|TRIM28|IRF2BPL|ZMYND8|ABL1|HMGXB3|CCNL2|UBN1|CNOT1|CTGF|ZBED4|KAT6A|ETS1|GTF3C4|NCL|NUMA1|LOXL2|SMARCA4|NFKBIA|FOXK1|IRF2BP2|RC3H2|JUN|BCL9L|…
GO:0032388	positive regulation of intracellular transport	biological_process	1.1387e-07	2.5379e-05	15	192	279	19545	ENSG00000143514,ENSG00000112697,ENSG00000197102,ENSG00000148396,ENSG00000137497,ENSG00000086758,ENSG00000196924,ENSG00000143799,ENSG00000065150,ENSG00000130726,ENSG00000078674,ENSG00000097007,ENSG00000075218,ENSG00000168502,ENSG00000096384	TP53BP2|TMEM30A|DYNC1H1|SEC16A|NUMA1|HUWE1|FLNA|PARP1|IPO5|TRIM28|PCM1|ABL1|GTSE1|MTCL1|HSP90AB1
GO:1901362	organic cyclic compound biosynthetic process	biological_process	1.1847e-07	2.6132e-05	74	192	4288	19545	ENSG00000171456,ENSG00000116584,ENSG00000153207,ENSG00000204209,ENSG00000253729,ENSG00000075426,ENSG00000257315,ENSG00000169710,ENSG00000104447,ENSG00000080824,ENSG00000130402,ENSG00000196924,ENSG00000106105,ENSG00000138685,ENSG00000130816,ENSG00000178163,ENSG00000171940,ENSG00000173120,ENSG00000170004,ENSG00000156983,ENSG00000134086,ENSG00000058673,ENSG00000109320,ENSG00000120948,ENSG00000185551…	ASXL1|ARHGEF2|AHCTF1|DAXX|PRKDC|FOSL2|ZBED6|FASN|TRPS1|HSP90AA1|ACTN4|FLNA|GARS|FGF2|DNMT1|ZNF518B|ZNF217|KDM2A|CHD3|BRPF1|VHL|ZC3H11A|NFKB1|TARDBP|NR2F2|CREBBP|EP300|HELZ2|NSD1|NSD2|VCP|PTPN14|BAZ1B|PARP1|DDX39B|LIF|E2F3|KAT6A|ETS1|GTF3C4|CNOT1|UBN1|ZBED4|CTGF|JUN|RC3H2|IRF2BP2|BCL9L|HSP90AB1|KDM5C|LOXL2|NUMA1|NCL|NFKBIA|SMARCA4|FOXK1|CIAO1|USP9X|KPNB1|PDXK|TOP2A|CHD4|ZMYND8|IRF2BPL|TRIM28|CCNL2…
GO:0070161	anchoring junction	cellular_component	1.2034e-07	2.6274e-05	21	192	551	19545	ENSG00000044115,ENSG00000124942,ENSG00000186575,ENSG00000197321,ENSG00000180900,ENSG00000162434,ENSG00000114796,ENSG00000149115,ENSG00000136205,ENSG00000050820,ENSG00000130402,ENSG00000151914,ENSG00000136068,ENSG00000196924,ENSG00000178209,ENSG00000100345,ENSG00000083857,ENSG00000116584,ENSG00000137076,ENSG00000133030,ENSG00000141367	CTNNA1|AHNAK|NF2|SVIL|SCRIB|JAK1|KLHL24|TNKS1BP1|TNS3|BCAR1|ACTN4|DST|FLNB|FLNA|PLEC|MYH9|FAT1|ARHGEF2|TLN1|MPRIP|CLTC
GO:1903047	mitotic cell cycle process	biological_process	1.2488e-07	2.6991e-05	26	192	817	19545	ENSG00000196924,ENSG00000137154,ENSG00000125107,ENSG00000253729,ENSG00000197102,ENSG00000080824,ENSG00000116584,ENSG00000114867,ENSG00000131747,ENSG00000166508,ENSG00000141367,ENSG00000078674,ENSG00000108424,ENSG00000175216,ENSG00000115306,ENSG00000147457,ENSG00000137497,ENSG00000180198,ENSG00000075218,ENSG00000159140,ENSG00000165280,ENSG00000100393,ENSG00000160789,ENSG00000204843,ENSG00000149115…	FLNA|RPS6|CNOT1|PRKDC|DYNC1H1|HSP90AA1|ARHGEF2|EIF4G1|TOP2A|MCM7|CLTC|PCM1|KPNB1|CKAP5|SPTBN1|CHMP7|NUMA1|RCC1|GTSE1|SON|VCP|EP300|LMNA|DCTN1|TNKS1BP1|ARHGEF10
GO:0044767	single-organism developmental process	biological_process	1.2911e-07	2.7626e-05	96	192	6245	19545	ENSG00000130559,ENSG00000071127,ENSG00000134086,ENSG00000100345,ENSG00000196305,ENSG00000135862,ENSG00000109320,ENSG00000136068,ENSG00000185551,ENSG00000005339,ENSG00000100393,ENSG00000109685,ENSG00000038382,ENSG00000139318,ENSG00000062716,ENSG00000174705,ENSG00000204262,ENSG00000160710,ENSG00000044115,ENSG00000152104,ENSG00000145555,ENSG00000171603,ENSG00000143799,ENSG00000134369,ENSG00000115306…	CAMSAP1|WDR1|VHL|MYH9|IARS|LAMC1|NFKB1|FLNB|NR2F2|CREBBP|EP300|NSD2|TRIO|DUSP6|VMP1|SH3PXD2B|COL5A2|ADAR|CTNNA1|PTPN14|MYO10|CLSTN1|PARP1|NAV1|SPTBN1|DDX39B|LIF|ASXL1|COL3A1|EIF4G1|ARHGEF2|SEC16A|PRKDC|ABL2|FOSL2|FASN|HSP90AA1|TRPS1|ACTN4|MCL1|FLNA|AARS|SPTAN1|FGF2|TNS3|DCTN1|DNMT1|SVIL|CTSL|COL1A2|USP9X|CLTC|PCM1|MACF1|ANKRD11|TOP2A|EYS|UST|LMNA|ZMYND8|TRIM28|SCRIB|ABL1|CHD8|MTDH|PRRC2C|DDX17|AR…
GO:0018130	heterocycle biosynthetic process	biological_process	1.3199e-07	2.7962e-05	72	192	4131	19545	ENSG00000056586,ENSG00000168264,ENSG00000177606,ENSG00000126012,ENSG00000186174,ENSG00000096384,ENSG00000115053,ENSG00000134013,ENSG00000137497,ENSG00000100906,ENSG00000127616,ENSG00000164916,ENSG00000134954,ENSG00000083168,ENSG00000125484,ENSG00000118900,ENSG00000125107,ENSG00000118523,ENSG00000100426,ENSG00000119669,ENSG00000130726,ENSG00000101040,ENSG00000097007,ENSG00000221978,ENSG00000113716…	RC3H2|IRF2BP2|JUN|KDM5C|BCL9L|HSP90AB1|NCL|LOXL2|NUMA1|NFKBIA|SMARCA4|FOXK1|ETS1|KAT6A|GTF3C4|UBN1|CNOT1|CTGF|ZBED4|IRF2BPL|TRIM28|ZMYND8|ABL1|CCNL2|HMGXB3|CHD8|DDX17|MTDH|NFE2L1|ARID1A|ZC3H4|PDXK|USP9X|CIAO1|TOP2A|CHD4|FGF2|ZNF217|DNMT1|ZNF518B|CHD3|BRPF1|KDM2A|ASXL1|DAXX|AHCTF1|ARHGEF2|ZBED6|TRPS1|HSP90AA1|PRKDC|FOSL2|FLNA|GARS|ACTN4|NSD1|NSD2|NR2F2|CREBBP|HELZ2|EP300|VCP|BAZ1B|PTPN14|LIF|DDX39…
GO:0019438	aromatic compound biosynthetic process	biological_process	1.4014e-07	2.9399e-05	72	192	4137	19545	ENSG00000111642,ENSG00000131747,ENSG00000144021,ENSG00000124486,ENSG00000160209,ENSG00000130749,ENSG00000117713,ENSG00000082641,ENSG00000147649,ENSG00000100201,ENSG00000100888,ENSG00000113716,ENSG00000221978,ENSG00000097007,ENSG00000101040,ENSG00000119669,ENSG00000130726,ENSG00000100426,ENSG00000118523,ENSG00000125107,ENSG00000118900,ENSG00000125484,ENSG00000083168,ENSG00000134954,ENSG00000100906…	CHD4|TOP2A|CIAO1|USP9X|PDXK|ZC3H4|ARID1A|NFE2L1|MTDH|DDX17|CHD8|HMGXB3|CCNL2|ABL1|ZMYND8|IRF2BPL|TRIM28|ZBED4|CTGF|CNOT1|UBN1|GTF3C4|KAT6A|ETS1|NFKBIA|SMARCA4|FOXK1|LOXL2|NUMA1|NCL|BCL9L|KDM5C|HSP90AB1|JUN|RC3H2|IRF2BP2|TARDBP|ZC3H11A|NFKB1|VHL|PARP1|DDX39B|LIF|E2F3|BAZ1B|PTPN14|VCP|CREBBP|NR2F2|EP300|HELZ2|NSD2|NSD1|ACTN4|FLNA|GARS|PRKDC|FOSL2|ZBED6|TRPS1|HSP90AA1|ARHGEF2|AHCTF1|DAXX|ASXL1|KDM2A…
GO:0051173	positive regulation of nitrogen compound metabolic process	biological_process	1.5461e-07	3.2118e-05	46	192	2119	19545	ENSG00000164916,ENSG00000100906,ENSG00000127616,ENSG00000115053,ENSG00000156983,ENSG00000096384,ENSG00000186174,ENSG00000168264,ENSG00000138685,ENSG00000177606,ENSG00000130402,ENSG00000080824,ENSG00000075426,ENSG00000125107,ENSG00000253729,ENSG00000204209,ENSG00000116584,ENSG00000083168,ENSG00000171456,ENSG00000134954,ENSG00000137801,ENSG00000112242,ENSG00000198563,ENSG00000128342,ENSG00000082641…	FOXK1|NFKBIA|SMARCA4|NCL|BRPF1|HSP90AB1|BCL9L|IRF2BP2|FGF2|JUN|ACTN4|HSP90AA1|FOSL2|CNOT1|PRKDC|DAXX|ARHGEF2|KAT6A|ASXL1|ETS1|THBS1|E2F3|DDX39B|LIF|NFE2L1|ARID1A|PARP1|MTDH|CHD8|DDX17|LARP1|VCP|CCNL2|TRIM28|NSD1|NSD2|IRF2BPL|HELZ2|EP300|NR2F2|CREBBP|TARDBP|TOP2A|NFKB1|VHL|USP9X
GO:1900180	regulation of protein localization to nucleus	biological_process	1.5856e-07	3.2357e-05	11	192	142	19545	ENSG00000115306,ENSG00000143799,ENSG00000196924,ENSG00000100906,ENSG00000128342,ENSG00000186575,ENSG00000096384,ENSG00000075218,ENSG00000160789,ENSG00000130726,ENSG00000065150	SPTBN1|PARP1|FLNA|NFKBIA|LIF|NF2|HSP90AB1|GTSE1|LMNA|TRIM28|IPO5
GO:0034654	nucleobase-containing compound biosynthetic process	biological_process	1.5879e-07	3.2357e-05	71	192	4066	19545	ENSG00000134086,ENSG00000109320,ENSG00000058673,ENSG00000120948,ENSG00000165671,ENSG00000109685,ENSG00000130589,ENSG00000100393,ENSG00000005339,ENSG00000185551,ENSG00000165280,ENSG00000152104,ENSG00000009954,ENSG00000198563,ENSG00000128342,ENSG00000112242,ENSG00000143799,ENSG00000171456,ENSG00000153207,ENSG00000204209,ENSG00000116584,ENSG00000080824,ENSG00000104447,ENSG00000257315,ENSG00000075426…	VHL|NFKB1|ZC3H11A|TARDBP|NSD1|NSD2|HELZ2|EP300|CREBBP|NR2F2|VCP|PTPN14|BAZ1B|DDX39B|LIF|E2F3|PARP1|ASXL1|AHCTF1|DAXX|ARHGEF2|HSP90AA1|TRPS1|ZBED6|FOSL2|PRKDC|GARS|FLNA|ACTN4|FGF2|ZNF217|DNMT1|ZNF518B|BRPF1|CHD3|KDM2A|USP9X|CIAO1|TOP2A|CHD4|TRIM28|IRF2BPL|ZMYND8|ABL1|CCNL2|HMGXB3|CHD8|DDX17|MTDH|NFE2L1|ZC3H4|ARID1A|KAT6A|ETS1|GTF3C4|UBN1|CNOT1|CTGF|ZBED4|IRF2BP2|RC3H2|JUN|BCL9L|HSP90AB1|KDM5C|NCL|…
GO:0005488	binding	molecular_function	1.6309e-07	3.2719e-05	175	192	15031	19545	ENSG00000137076,ENSG00000204209,ENSG00000029534,ENSG00000168502,ENSG00000168542,ENSG00000171456,ENSG00000196924,ENSG00000130402,ENSG00000169710,ENSG00000104447,ENSG00000080824,ENSG00000148396,ENSG00000075426,ENSG00000188895,ENSG00000143322,ENSG00000171940,ENSG00000178163,ENSG00000197321,ENSG00000136205,ENSG00000090861,ENSG00000116350,ENSG00000084652,ENSG00000170004,ENSG00000124942,ENSG00000156983…	TLN1|DAXX|ANK1|MTCL1|COL3A1|ASXL1|FLNA|ACTN4|FASN|TRPS1|HSP90AA1|SEC16A|FOSL2|MSL1|ABL2|ZNF217|ZNF518B|SVIL|TNS3|AARS|SRSF4|TXLNA|CHD3|AHNAK|BRPF1|COL1A2|KDM2A|TBC1D2|MYH9|TPM2|WDR1|CAMSAP1|VHL|TARDBP|GTSE1|SH3PXD2B|SON|IPO5|NR2F2|CREBBP|TENT5A|HELZ2|E2F3|CLSTN1|EIF1AX|MYO10|PARP1|CHMP7|DSTYK|PRRC2A|PTPN14|IFIT5|ETS1|THBS1|CTGF|PXDN|DYNC1H1|UBN1|EXOC8|AC006030.1|KDM5C|ARHGEF10|IRF2BP2|JAK1|HUWE1|…
GO:0044764	multi-organism cellular process	biological_process	1.6362e-07	3.2719e-05	24	192	718	19545	ENSG00000108424,ENSG00000114867,ENSG00000204209,ENSG00000152778,ENSG00000131747,ENSG00000137076,ENSG00000120948,ENSG00000118900,ENSG00000100393,ENSG00000177606,ENSG00000005339,ENSG00000130726,ENSG00000065150,ENSG00000096384,ENSG00000106263,ENSG00000180900,ENSG00000165280,ENSG00000155506,ENSG00000160710,ENSG00000180198,ENSG00000147457,ENSG00000127616,ENSG00000100906,ENSG00000198563	KPNB1|EIF4G1|DAXX|IFIT5|TOP2A|TLN1|TARDBP|UBN1|EP300|JUN|CREBBP|TRIM28|IPO5|HSP90AB1|EIF3B|SCRIB|VCP|LARP1|ADAR|RCC1|CHMP7|SMARCA4|NFKBIA|DDX39B
GO:0045935	positive regulation of nucleobase-containing compound metabolic process	biological_process	1.8324e-07	3.6304e-05	44	192	1989	19545	ENSG00000204209,ENSG00000116584,ENSG00000134954,ENSG00000171456,ENSG00000083168,ENSG00000130402,ENSG00000080824,ENSG00000075426,ENSG00000125107,ENSG00000253729,ENSG00000186174,ENSG00000096384,ENSG00000168264,ENSG00000138685,ENSG00000177606,ENSG00000127616,ENSG00000164916,ENSG00000100906,ENSG00000115053,ENSG00000156983,ENSG00000131747,ENSG00000109320,ENSG00000134086,ENSG00000124486,ENSG00000120948…	DAXX|ARHGEF2|ETS1|ASXL1|KAT6A|ACTN4|HSP90AA1|FOSL2|CNOT1|PRKDC|BCL9L|HSP90AB1|IRF2BP2|FGF2|JUN|SMARCA4|FOXK1|NFKBIA|NCL|BRPF1|TOP2A|NFKB1|VHL|USP9X|TARDBP|VCP|CCNL2|TRIM28|NSD1|NSD2|IRF2BPL|EP300|HELZ2|CREBBP|NR2F2|DDX39B|LIF|NFE2L1|E2F3|ARID1A|PARP1|DDX17|MTDH|CHD8
GO:1903829	positive regulation of cellular protein localization	biological_process	1.9642e-07	3.8558e-05	15	192	291	19545	ENSG00000075218,ENSG00000168502,ENSG00000096384,ENSG00000065150,ENSG00000130726,ENSG00000078674,ENSG00000086758,ENSG00000128342,ENSG00000196924,ENSG00000143799,ENSG00000115306,ENSG00000143514,ENSG00000112697,ENSG00000148396,ENSG00000137497	GTSE1|MTCL1|HSP90AB1|IPO5|TRIM28|PCM1|HUWE1|LIF|FLNA|PARP1|SPTBN1|TP53BP2|TMEM30A|SEC16A|NUMA1
GO:0000278	mitotic cell cycle	biological_process	2.0691e-07	4.0247e-05	28	192	954	19545	ENSG00000137154,ENSG00000196924,ENSG00000253729,ENSG00000125107,ENSG00000197102,ENSG00000080824,ENSG00000114867,ENSG00000116584,ENSG00000131747,ENSG00000078674,ENSG00000166508,ENSG00000141367,ENSG00000108424,ENSG00000175216,ENSG00000115306,ENSG00000147457,ENSG00000137497,ENSG00000180198,ENSG00000165280,ENSG00000180900,ENSG00000075218,ENSG00000159140,ENSG00000097007,ENSG00000160789,ENSG00000100393…	RPS6|FLNA|PRKDC|CNOT1|DYNC1H1|HSP90AA1|EIF4G1|ARHGEF2|TOP2A|PCM1|MCM7|CLTC|KPNB1|CKAP5|SPTBN1|CHMP7|NUMA1|RCC1|VCP|SCRIB|GTSE1|SON|ABL1|LMNA|EP300|ARHGEF10|TNKS1BP1|DCTN1
GO:0016887	ATPase activity	molecular_function	2.1845e-07	4.211e-05	18	192	425	19545	ENSG00000166508,ENSG00000127603,ENSG00000100345,ENSG00000131747,ENSG00000099331,ENSG00000197102,ENSG00000080824,ENSG00000111642,ENSG00000130589,ENSG00000096384,ENSG00000165280,ENSG00000100888,ENSG00000100201,ENSG00000170004,ENSG00000254870,ENSG00000145555,ENSG00000127616,ENSG00000198563	MCM7|MACF1|MYH9|TOP2A|MYO9B|DYNC1H1|HSP90AA1|CHD4|HELZ2|HSP90AB1|VCP|CHD8|DDX17|CHD3|ATP6V1G2-DDX39B|MYO10|SMARCA4|DDX39B
GO:0009893	positive regulation of metabolic process	biological_process	2.26e-07	4.3176e-05	69	192	3935	19545	ENSG00000097007,ENSG00000180900,ENSG00000221978,ENSG00000130726,ENSG00000119669,ENSG00000160789,ENSG00000082641,ENSG00000117713,ENSG00000147649,ENSG00000100888,ENSG00000100201,ENSG00000131747,ENSG00000034677,ENSG00000124486,ENSG00000096384,ENSG00000186174,ENSG00000168264,ENSG00000104728,ENSG00000149115,ENSG00000177606,ENSG00000100906,ENSG00000127616,ENSG00000164916,ENSG00000115053,ENSG00000125484…	ABL1|SCRIB|CCNL2|TRIM28|IRF2BPL|LMNA|NFE2L1|ARID1A|MTDH|CHD8|DDX17|TOP2A|RNF19A|USP9X|HSP90AB1|BCL9L|IRF2BP2|ARHGEF10|TNKS1BP1|JUN|NFKBIA|SMARCA4|FOXK1|NCL|GTF3C4|THBS1|ETS1|KAT6A|CTGF|CNOT1|SH3PXD2B|VCP|LARP1|DUSP6|NSD1|NSD2|HELZ2|EP300|NR2F2|PARP14|CREBBP|DDX39B|E2F3|LIF|DSTYK|PARP1|BAZ1B|ADAR|MYO9B|NFKB1|MYH9|VHL|TARDBP|DNMT1|FGF2|BRPF1|TBC1D2|DAXX|ARHGEF2|EIF4G1|MTCL1|ASXL1|KCTD20|ACTN4|HSP90…
GO:2000112	regulation of cellular macromolecule biosynthetic process	biological_process	2.5481e-07	4.8249e-05	69	192	3947	19545	ENSG00000127616,ENSG00000100906,ENSG00000164916,ENSG00000115053,ENSG00000137497,ENSG00000134013,ENSG00000186174,ENSG00000096384,ENSG00000126012,ENSG00000106263,ENSG00000168264,ENSG00000056586,ENSG00000177606,ENSG00000100426,ENSG00000118900,ENSG00000125107,ENSG00000083168,ENSG00000137801,ENSG00000134954,ENSG00000082641,ENSG00000130749,ENSG00000117713,ENSG00000100888,ENSG00000147649,ENSG00000100201…	SMARCA4|NFKBIA|FOXK1|NCL|NUMA1|LOXL2|BCL9L|HSP90AB1|KDM5C|EIF3B|IRF2BP2|RC3H2|JUN|ZBED4|UBN1|CNOT1|KAT6A|THBS1|ETS1|NFE2L1|ZC3H4|ARID1A|CHD8|MTDH|DDX17|ABL1|HMGXB3|CCNL2|TRIM28|IRF2BPL|ZMYND8|CHD4|TOP2A|USP9X|CIAO1|BRPF1|CHD3|KDM2A|ZNF217|DNMT1|ZNF518B|FGF2|FLNA|TRPS1|HSP90AA1|ZBED6|FOSL2|PRKDC|DAXX|AHCTF1|ARHGEF2|EIF4G1|ASXL1|E2F3|DDX39B|LIF|PARP1|BAZ1B|LARP1|NSD1|NSD2|HELZ2|EP300|NR2F2|CREBBP|T…
GO:1990752	microtubule end	cellular_component	2.5945e-07	4.8696e-05	6	192	28	19545	ENSG00000130559,ENSG00000175216,ENSG00000204843,ENSG00000137497,ENSG00000151914,ENSG00000197321	CAMSAP1|CKAP5|DCTN1|NUMA1|DST|SVIL
GO:0044444	cytoplasmic part	cellular_component	2.7835e-07	5.1791e-05	129	192	9611	19545	ENSG00000177606,ENSG00000149115,ENSG00000056586,ENSG00000096384,ENSG00000185567,ENSG00000106263,ENSG00000147454,ENSG00000137497,ENSG00000134013,ENSG00000186575,ENSG00000112697,ENSG00000154611,ENSG00000083168,ENSG00000175216,ENSG00000125484,ENSG00000138119,ENSG00000125107,ENSG00000151914,ENSG00000137154,ENSG00000050820,ENSG00000180900,ENSG00000152102,ENSG00000166508,ENSG00000133030,ENSG00000144021…	JUN|TNKS1BP1|RC3H2|HSP90AB1|AHNAK2|EIF3B|SLC25A37|NUMA1|LOXL2|NF2|TMEM30A|PSMA8|KAT6A|CKAP5|GTF3C4|MYOF|CNOT1|DST|RPS6|BCAR1|SCRIB|FAM168B|MCM7|MPRIP|CIAO1|TNRC18|PDXK|MACF1|SBF1|RNF19A|UST|SPTAN1|DCTN1|GOLGA3|CTSL|ATP6V1G2-DDX39B|CDV3|ARHGEF2|EIF4G1|AHCTF1|PRKDC|AMOTL2|MCL1|APLP2|GARS|EP300|PARP14|TRIO|LARP1|VCP|VMP1|CTNNA1|COL5A2|AMOTL1|SPTBN1|LIF|NFKB1|TTC3|IARS|LAMC1|MYO9B|PLEC|TP53BP2|FLNB|J…
GO:0005694	chromosome	cellular_component	2.8551e-07	5.2664e-05	29	192	1029	19545	ENSG00000117713,ENSG00000143799,ENSG00000147457,ENSG00000127616,ENSG00000009954,ENSG00000137497,ENSG00000134013,ENSG00000180198,ENSG00000130816,ENSG00000165280,ENSG00000100393,ENSG00000177606,ENSG00000005339,ENSG00000130726,ENSG00000204843,ENSG00000109685,ENSG00000165671,ENSG00000149115,ENSG00000196924,ENSG00000253729,ENSG00000120948,ENSG00000104447,ENSG00000111642,ENSG00000204209,ENSG00000153207…	ARID1A|PARP1|CHMP7|SMARCA4|BAZ1B|NUMA1|LOXL2|RCC1|DNMT1|VCP|EP300|JUN|CREBBP|TRIM28|DCTN1|NSD2|NSD1|TNKS1BP1|FLNA|PRKDC|TARDBP|TRPS1|CHD4|DAXX|AHCTF1|TOP2A|MCM7|KAT6A|CKAP5
GO:0030054	cell junction	cellular_component	2.9627e-07	5.3867e-05	33	192	1279	19545	ENSG00000180900,ENSG00000174705,ENSG00000050820,ENSG00000171603,ENSG00000166025,ENSG00000133059,ENSG00000044115,ENSG00000147649,ENSG00000100345,ENSG00000083857,ENSG00000133030,ENSG00000141367,ENSG00000071127,ENSG00000127603,ENSG00000136068,ENSG00000178209,ENSG00000143514,ENSG00000197321,ENSG00000162434,ENSG00000149115,ENSG00000114796,ENSG00000136205,ENSG00000198752,ENSG00000095383,ENSG00000186575…	SCRIB|SH3PXD2B|BCAR1|CLSTN1|AMOTL1|DSTYK|CTNNA1|MTDH|MYH9|FAT1|MPRIP|CLTC|WDR1|MACF1|FLNB|PLEC|TP53BP2|SVIL|JAK1|TNKS1BP1|KLHL24|TNS3|CDC42BPB|TBC1D2|NF2|AHNAK|ARHGEF2|TLN1|ACTN4|DST|FLNA|AMOTL2|UBN1
GO:0006355	regulation of transcription, DNA-templated	biological_process	2.9707e-07	5.3867e-05	63	192	3471	19545	ENSG00000168264,ENSG00000056586,ENSG00000138685,ENSG00000177606,ENSG00000171940,ENSG00000186174,ENSG00000126012,ENSG00000178163,ENSG00000130816,ENSG00000156983,ENSG00000115053,ENSG00000170004,ENSG00000137497,ENSG00000173120,ENSG00000134013,ENSG00000127616,ENSG00000164916,ENSG00000100906,ENSG00000171456,ENSG00000134954,ENSG00000083168,ENSG00000204209,ENSG00000153207,ENSG00000116584,ENSG00000104447…	IRF2BP2|RC3H2|FGF2|JUN|ZNF217|BCL9L|KDM5C|ZNF518B|DNMT1|BRPF1|NCL|CHD3|NUMA1|KDM2A|LOXL2|SMARCA4|FOXK1|NFKBIA|ASXL1|ETS1|KAT6A|DAXX|AHCTF1|ARHGEF2|TRPS1|UBN1|ZBED6|FOSL2|CNOT1|PRKDC|FLNA|ZBED4|TRIM28|NSD1|IRF2BPL|NSD2|ZMYND8|HELZ2|EP300|NR2F2|CREBBP|ABL1|CCNL2|HMGXB3|MTDH|CHD8|DDX17|BAZ1B|E2F3|DDX39B|LIF|NFE2L1|ARID1A|ZC3H4|PARP1|VHL|CIAO1|USP9X|TOP2A|NFKB1|ZC3H11A|CHD4|TARDBP
GO:0044403	symbiosis, encompassing mutualism through parasitism	biological_process	3.1251e-07	5.5054e-05	24	192	744	19545	ENSG00000120948,ENSG00000118900,ENSG00000114867,ENSG00000204209,ENSG00000131747,ENSG00000137076,ENSG00000152778,ENSG00000108424,ENSG00000147457,ENSG00000127616,ENSG00000100906,ENSG00000198563,ENSG00000160710,ENSG00000180198,ENSG00000096384,ENSG00000106263,ENSG00000165280,ENSG00000180900,ENSG00000155506,ENSG00000177606,ENSG00000100393,ENSG00000005339,ENSG00000130726,ENSG00000065150	TARDBP|UBN1|EIF4G1|DAXX|TOP2A|TLN1|IFIT5|KPNB1|CHMP7|SMARCA4|NFKBIA|DDX39B|ADAR|RCC1|HSP90AB1|EIF3B|VCP|SCRIB|LARP1|JUN|EP300|CREBBP|TRIM28|IPO5
GO:0044419	interspecies interaction between organisms	biological_process	3.1251e-07	5.5054e-05	24	192	744	19545	ENSG00000152778,ENSG00000131747,ENSG00000137076,ENSG00000204209,ENSG00000114867,ENSG00000108424,ENSG00000118900,ENSG00000120948,ENSG00000155506,ENSG00000180900,ENSG00000165280,ENSG00000106263,ENSG00000096384,ENSG00000065150,ENSG00000130726,ENSG00000005339,ENSG00000177606,ENSG00000100393,ENSG00000198563,ENSG00000100906,ENSG00000127616,ENSG00000147457,ENSG00000180198,ENSG00000160710	IFIT5|TOP2A|TLN1|DAXX|EIF4G1|KPNB1|UBN1|TARDBP|LARP1|SCRIB|VCP|EIF3B|HSP90AB1|IPO5|TRIM28|CREBBP|JUN|EP300|DDX39B|NFKBIA|SMARCA4|CHMP7|RCC1|ADAR
GO:0071310	cellular response to organic substance	biological_process	3.1296e-07	5.5054e-05	51	192	2540	19545	ENSG00000116584,ENSG00000137076,ENSG00000138119,ENSG00000204209,ENSG00000168542,ENSG00000137801,ENSG00000130508,ENSG00000118523,ENSG00000143384,ENSG00000253729,ENSG00000143322,ENSG00000174231,ENSG00000169710,ENSG00000080824,ENSG00000130816,ENSG00000096384,ENSG00000186174,ENSG00000135047,ENSG00000162434,ENSG00000177606,ENSG00000138685,ENSG00000204843,ENSG00000084652,ENSG00000100906,ENSG00000127616…	ARHGEF2|TLN1|MYOF|DAXX|COL3A1|THBS1|PXDN|CTGF|MCL1|PRKDC|ABL2|PRPF8|FASN|HSP90AA1|DNMT1|HSP90AB1|BCL9L|CTSL|JAK1|JUN|FGF2|DCTN1|TXLNA|NFKBIA|SMARCA4|COL1A2|NUMA1|NCL|NFKB1|USP9X|MCM7|FLNB|SCRIB|LARP1|VCP|ABL1|NR2F2|LMNA|PARP14|CREBBP|EP300|IPO5|BCAR1|PARP1|DSTYK|LIF|ADAR|COL5A2|PTPN14|CTNNA1|MTDH
GO:0003682	chromatin binding	molecular_function	3.139e-07	5.5054e-05	20	192	533	19545	ENSG00000130402,ENSG00000188895,ENSG00000075426,ENSG00000111642,ENSG00000109320,ENSG00000131747,ENSG00000171456,ENSG00000182095,ENSG00000117713,ENSG00000127616,ENSG00000180198,ENSG00000100888,ENSG00000126012,ENSG00000130816,ENSG00000177606,ENSG00000100393,ENSG00000005339,ENSG00000130726,ENSG00000109685,ENSG00000165671	ACTN4|MSL1|FOSL2|CHD4|NFKB1|TOP2A|ASXL1|TNRC18|ARID1A|SMARCA4|RCC1|CHD8|KDM5C|DNMT1|JUN|EP300|CREBBP|TRIM28|NSD2|NSD1
GO:0006351	transcription, DNA-templated	biological_process	3.2203e-07	5.6019e-05	65	192	3641	19545	ENSG00000120948,ENSG00000134086,ENSG00000058673,ENSG00000109320,ENSG00000009954,ENSG00000128342,ENSG00000198563,ENSG00000112242,ENSG00000143799,ENSG00000165671,ENSG00000109685,ENSG00000185551,ENSG00000005339,ENSG00000130589,ENSG00000100393,ENSG00000257315,ENSG00000104447,ENSG00000253729,ENSG00000075426,ENSG00000196924,ENSG00000171456,ENSG00000153207,ENSG00000204209,ENSG00000116584,ENSG00000170004…	TARDBP|VHL|ZC3H11A|NFKB1|BAZ1B|LIF|DDX39B|E2F3|PARP1|NSD1|NSD2|NR2F2|CREBBP|HELZ2|EP300|ZBED6|TRPS1|PRKDC|FOSL2|FLNA|ASXL1|AHCTF1|DAXX|ARHGEF2|CHD3|BRPF1|KDM2A|FGF2|ZNF217|DNMT1|ZNF518B|CHD4|USP9X|CIAO1|TOP2A|DDX17|CHD8|MTDH|NFE2L1|ARID1A|ZC3H4|IRF2BPL|TRIM28|ZMYND8|ABL1|HMGXB3|CCNL2|UBN1|CNOT1|CTGF|ZBED4|KAT6A|ETS1|GTF3C4|NCL|LOXL2|NUMA1|NFKBIA|SMARCA4|FOXK1|RC3H2|IRF2BP2|JUN|BCL9L|KDM5C
GO:0010604	positive regulation of macromolecule metabolic process	biological_process	3.2524e-07	5.6123e-05	61	192	3319	19545	ENSG00000120948,ENSG00000109320,ENSG00000100345,ENSG00000034677,ENSG00000131747,ENSG00000124486,ENSG00000134086,ENSG00000133059,ENSG00000117713,ENSG00000143799,ENSG00000198563,ENSG00000128342,ENSG00000082641,ENSG00000112242,ENSG00000009954,ENSG00000160710,ENSG00000100888,ENSG00000147649,ENSG00000100201,ENSG00000221978,ENSG00000139318,ENSG00000097007,ENSG00000174705,ENSG00000180900,ENSG00000155506…	TARDBP|NFKB1|MYH9|RNF19A|TOP2A|USP9X|VHL|DSTYK|ARID1A|PARP1|DDX39B|LIF|NFE2L1|E2F3|BAZ1B|ADAR|CHD8|MTDH|DDX17|CCNL2|DUSP6|ABL1|SH3PXD2B|SCRIB|LARP1|VCP|HELZ2|EP300|PARP14|NR2F2|LMNA|CREBBP|TRIM28|NSD1|IRF2BPL|NSD2|ACTN4|CTGF|FOSL2|CNOT1|PRKDC|HSP90AA1|ARHGEF2|EIF4G1|DAXX|THBS1|ASXL1|ETS1|KAT6A|SMARCA4|FOXK1|NFKBIA|BRPF1|NCL|HSP90AB1|BCL9L|DNMT1|JUN|IRF2BP2|TNKS1BP1|FGF2
GO:0030036	actin cytoskeleton organization	biological_process	3.3949e-07	5.8112e-05	22	192	639	19545	ENSG00000118523,ENSG00000196924,ENSG00000130402,ENSG00000136068,ENSG00000114019,ENSG00000143322,ENSG00000137076,ENSG00000100345,ENSG00000083857,ENSG00000116584,ENSG00000071127,ENSG00000198467,ENSG00000115306,ENSG00000166025,ENSG00000186575,ENSG00000198752,ENSG00000044115,ENSG00000174705,ENSG00000097007,ENSG00000104728,ENSG00000050820,ENSG00000197694	CTGF|FLNA|ACTN4|FLNB|AMOTL2|ABL2|TLN1|MYH9|FAT1|ARHGEF2|WDR1|TPM2|SPTBN1|AMOTL1|NF2|CDC42BPB|CTNNA1|SH3PXD2B|ABL1|ARHGEF10|BCAR1|SPTAN1
GO:0031326	regulation of cellular biosynthetic process	biological_process	3.6094e-07	6.1294e-05	72	192	4234	19545	ENSG00000177606,ENSG00000168264,ENSG00000056586,ENSG00000186174,ENSG00000126012,ENSG00000096384,ENSG00000106263,ENSG00000137497,ENSG00000134013,ENSG00000115053,ENSG00000164916,ENSG00000127616,ENSG00000100906,ENSG00000134954,ENSG00000137801,ENSG00000083168,ENSG00000125107,ENSG00000118900,ENSG00000100426,ENSG00000101040,ENSG00000130726,ENSG00000119669,ENSG00000221978,ENSG00000113716,ENSG00000097007…	JUN|IRF2BP2|RC3H2|BCL9L|KDM5C|HSP90AB1|EIF3B|NUMA1|LOXL2|NCL|FOXK1|SMARCA4|NFKBIA|ETS1|THBS1|KAT6A|CNOT1|UBN1|ZBED4|ZMYND8|TRIM28|IRF2BPL|CCNL2|HMGXB3|ABL1|MTDH|CHD8|DDX17|ZC3H4|ARID1A|NFE2L1|USP9X|CIAO1|TOP2A|CHD4|FGF2|ZNF518B|DNMT1|ZNF217|KDM2A|BRPF1|CHD3|ASXL1|ARHGEF2|EIF4G1|DAXX|AHCTF1|FOSL2|PRKDC|TRPS1|HSP90AA1|ZBED6|ACTN4|FLNA|HELZ2|EP300|NR2F2|CREBBP|NSD1|NSD2|LARP1|VCP|PTPN14|BAZ1B|PARP1|…
GO:0010557	positive regulation of macromolecule biosynthetic process	biological_process	3.7417e-07	6.3041e-05	43	192	1969	19545	ENSG00000134086,ENSG00000131747,ENSG00000109320,ENSG00000120948,ENSG00000130726,ENSG00000165671,ENSG00000119669,ENSG00000130589,ENSG00000100393,ENSG00000185551,ENSG00000005339,ENSG00000155506,ENSG00000221978,ENSG00000147649,ENSG00000100888,ENSG00000100201,ENSG00000198563,ENSG00000128342,ENSG00000082641,ENSG00000112242,ENSG00000117713,ENSG00000143799,ENSG00000171456,ENSG00000137801,ENSG00000134954…	VHL|TOP2A|NFKB1|TARDBP|TRIM28|NSD1|IRF2BPL|HELZ2|EP300|NR2F2|CREBBP|LARP1|CCNL2|MTDH|CHD8|DDX17|DDX39B|LIF|NFE2L1|E2F3|ARID1A|PARP1|ASXL1|THBS1|ETS1|KAT6A|DAXX|ARHGEF2|HSP90AA1|FOSL2|PRKDC|CTGF|ACTN4|IRF2BP2|FGF2|JUN|HSP90AB1|BCL9L|NCL|BRPF1|FOXK1|SMARCA4|NFKBIA
GO:0033157	regulation of intracellular protein transport	biological_process	3.9535e-07	6.6089e-05	14	192	266	19545	ENSG00000115306,ENSG00000143799,ENSG00000196924,ENSG00000100906,ENSG00000086758,ENSG00000152104,ENSG00000148396,ENSG00000112697,ENSG00000096384,ENSG00000168502,ENSG00000075218,ENSG00000078674,ENSG00000130726,ENSG00000065150	SPTBN1|PARP1|FLNA|NFKBIA|HUWE1|PTPN14|SEC16A|TMEM30A|HSP90AB1|MTCL1|GTSE1|PCM1|TRIM28|IPO5
GO:0034613	cellular protein localization	biological_process	4.147e-07	6.8786e-05	39	192	1697	19545	ENSG00000108424,ENSG00000127603,ENSG00000078674,ENSG00000141367,ENSG00000124486,ENSG00000143514,ENSG00000136068,ENSG00000122218,ENSG00000130726,ENSG00000065150,ENSG00000101040,ENSG00000160789,ENSG00000174705,ENSG00000075218,ENSG00000180900,ENSG00000165280,ENSG00000152104,ENSG00000044115,ENSG00000128342,ENSG00000115306,ENSG00000147457,ENSG00000143799,ENSG00000137076,ENSG00000116584,ENSG00000029534…	KPNB1|MACF1|PCM1|CLTC|USP9X|TP53BP2|FLNB|COPA|TRIM28|IPO5|ZMYND8|LMNA|SH3PXD2B|GTSE1|SCRIB|VCP|PTPN14|CTNNA1|LIF|SPTBN1|CHMP7|PARP1|TLN1|ARHGEF2|ANK1|MTCL1|TRPS1|HSP90AA1|EXOC8|SEC16A|RPS6|FLNA|HSP90AB1|TMEM30A|NF2|NUMA1|TBC1D2|NFKBIA|HUWE1
GO:0051015	actin filament binding	molecular_function	4.4625e-07	7.345e-05	12	192	192	19545	ENSG00000097007,ENSG00000137076,ENSG00000197321,ENSG00000100345,ENSG00000127603,ENSG00000198467,ENSG00000071127,ENSG00000196924,ENSG00000145555,ENSG00000130402,ENSG00000044115,ENSG00000143322	ABL1|TLN1|SVIL|MYH9|MACF1|TPM2|WDR1|FLNA|MYO10|ACTN4|CTNNA1|ABL2
GO:0045595	regulation of cell differentiation	biological_process	4.6004e-07	7.5142e-05	40	192	1773	19545	ENSG00000171456,ENSG00000137801,ENSG00000134954,ENSG00000168542,ENSG00000116584,ENSG00000114867,ENSG00000143322,ENSG00000125107,ENSG00000104447,ENSG00000130402,ENSG00000196924,ENSG00000118523,ENSG00000177606,ENSG00000138685,ENSG00000056586,ENSG00000096384,ENSG00000186174,ENSG00000135047,ENSG00000137497,ENSG00000134013,ENSG00000112697,ENSG00000186575,ENSG00000100906,ENSG00000078674,ENSG00000134086…	ASXL1|THBS1|ETS1|COL3A1|ARHGEF2|EIF4G1|ABL2|CNOT1|TRPS1|ACTN4|FLNA|CTGF|JUN|FGF2|RC3H2|HSP90AB1|BCL9L|CTSL|NUMA1|LOXL2|TMEM30A|NF2|NFKBIA|PCM1|VHL|WDR1|MACF1|NFKB1|UST|ZMYND8|EP300|CREBBP|TRIO|SH3PXD2B|ABL1|CTNNA1|COL5A2|DDX17|LIF|DDX39B
GO:1902582	single-organism intracellular transport	biological_process	4.668e-07	7.5667e-05	40	192	1774	19545	ENSG00000124486,ENSG00000141367,ENSG00000078674,ENSG00000127603,ENSG00000108424,ENSG00000058673,ENSG00000143514,ENSG00000122218,ENSG00000160789,ENSG00000065150,ENSG00000130726,ENSG00000165280,ENSG00000075218,ENSG00000097007,ENSG00000152104,ENSG00000145555,ENSG00000147457,ENSG00000143799,ENSG00000115306,ENSG00000198563,ENSG00000029534,ENSG00000168502,ENSG00000148396,ENSG00000264324,ENSG00000197102…	USP9X|CLTC|PCM1|MACF1|KPNB1|ZC3H11A|TP53BP2|COPA|LMNA|IPO5|TRIM28|VCP|GTSE1|ABL1|PTPN14|MYO10|CHMP7|PARP1|SPTBN1|DDX39B|ANK1|MTCL1|SEC16A|AC006030.1|DYNC1H1|HSP90AA1|TRPS1|DST|RPS6|FLNA|SPTAN1|FGF2|DCTN1|GOLGA3|HSP90AB1|SLC25A37|TMEM30A|SRSF4|HUWE1|NFKBIA
GO:0070727	cellular macromolecule localization	biological_process	4.9596e-07	7.979e-05	39	192	1709	19545	ENSG00000196924,ENSG00000137154,ENSG00000104447,ENSG00000080824,ENSG00000148396,ENSG00000116903,ENSG00000137076,ENSG00000029534,ENSG00000168502,ENSG00000116584,ENSG00000086758,ENSG00000100906,ENSG00000112697,ENSG00000186575,ENSG00000095383,ENSG00000137497,ENSG00000096384,ENSG00000122218,ENSG00000136068,ENSG00000143514,ENSG00000127603,ENSG00000108424,ENSG00000124486,ENSG00000141367,ENSG00000078674…	FLNA|RPS6|TRPS1|HSP90AA1|SEC16A|EXOC8|TLN1|ANK1|MTCL1|ARHGEF2|HUWE1|NFKBIA|TMEM30A|NF2|TBC1D2|NUMA1|HSP90AB1|COPA|FLNB|TP53BP2|MACF1|KPNB1|USP9X|CLTC|PCM1|LIF|SPTBN1|CHMP7|PARP1|PTPN14|CTNNA1|VCP|SCRIB|SH3PXD2B|GTSE1|IPO5|TRIM28|LMNA|ZMYND8
GO:0005925	focal adhesion	cellular_component	5.2723e-07	8.4188e-05	17	192	404	19545	ENSG00000136068,ENSG00000130402,ENSG00000151914,ENSG00000196924,ENSG00000178209,ENSG00000116584,ENSG00000083857,ENSG00000100345,ENSG00000137076,ENSG00000133030,ENSG00000141367,ENSG00000044115,ENSG00000124942,ENSG00000197321,ENSG00000162434,ENSG00000050820,ENSG00000136205	FLNB|ACTN4|DST|FLNA|PLEC|ARHGEF2|FAT1|MYH9|TLN1|MPRIP|CLTC|CTNNA1|AHNAK|SVIL|JAK1|BCAR1|TNS3
GO:0010629	negative regulation of gene expression	biological_process	5.4787e-07	8.6836e-05	41	192	1855	19545	ENSG00000143799,ENSG00000117713,ENSG00000130749,ENSG00000112242,ENSG00000160710,ENSG00000147649,ENSG00000100201,ENSG00000100888,ENSG00000155506,ENSG00000185551,ENSG00000173193,ENSG00000005339,ENSG00000100393,ENSG00000109685,ENSG00000165671,ENSG00000119669,ENSG00000130726,ENSG00000120948,ENSG00000109320,ENSG00000124486,ENSG00000134086,ENSG00000116350,ENSG00000100906,ENSG00000164916,ENSG00000127616…	PARP1|ARID1A|ZC3H4|E2F3|ADAR|MTDH|DDX17|CHD8|LARP1|NR2F2|PARP14|CREBBP|EP300|NSD2|NSD1|IRF2BPL|TRIM28|TARDBP|NFKB1|USP9X|VHL|SRSF4|NFKBIA|FOXK1|SMARCA4|LOXL2|NCL|DNMT1|KDM5C|ZNF217|JUN|IRF2BP2|CTGF|FLNA|CNOT1|ZBED6|TRPS1|EIF4G1|DAXX|KAT6A|THBS1
GO:0031325	positive regulation of cellular metabolic process	biological_process	5.7677e-07	9.0606e-05	60	192	3293	19545	ENSG00000127616,ENSG00000164916,ENSG00000100906,ENSG00000115053,ENSG00000156983,ENSG00000186174,ENSG00000096384,ENSG00000130816,ENSG00000168264,ENSG00000149115,ENSG00000138685,ENSG00000177606,ENSG00000112078,ENSG00000118523,ENSG00000130402,ENSG00000080824,ENSG00000169710,ENSG00000075426,ENSG00000125107,ENSG00000253729,ENSG00000204209,ENSG00000116584,ENSG00000114867,ENSG00000171456,ENSG00000083168…	SMARCA4|FOXK1|NFKBIA|NCL|BRPF1|BCL9L|HSP90AB1|DNMT1|IRF2BP2|TNKS1BP1|FGF2|JUN|KCTD20|CTGF|ACTN4|HSP90AA1|FASN|FOSL2|CNOT1|PRKDC|DAXX|ARHGEF2|EIF4G1|ASXL1|KAT6A|THBS1|ETS1|E2F3|DDX39B|LIF|NFE2L1|DSTYK|ARID1A|PARP1|MTDH|CHD8|DDX17|ABL1|VCP|SCRIB|LARP1|CCNL2|DUSP6|TRIM28|NSD2|NSD1|IRF2BPL|HELZ2|EP300|PARP14|NR2F2|CREBBP|LMNA|TARDBP|RNF19A|TOP2A|NFKB1|MYH9|VHL|USP9X
GO:0005924	cell-substrate adherens junction	cellular_component	5.8426e-07	9.0606e-05	17	192	407	19545	ENSG00000044115,ENSG00000124942,ENSG00000197321,ENSG00000162434,ENSG00000050820,ENSG00000136205,ENSG00000136068,ENSG00000151914,ENSG00000130402,ENSG00000196924,ENSG00000178209,ENSG00000083857,ENSG00000116584,ENSG00000100345,ENSG00000137076,ENSG00000133030,ENSG00000141367	CTNNA1|AHNAK|SVIL|JAK1|BCAR1|TNS3|FLNB|DST|ACTN4|FLNA|PLEC|FAT1|ARHGEF2|MYH9|TLN1|MPRIP|CLTC
GO:0030010	establishment of cell polarity	biological_process	5.8437e-07	9.0606e-05	10	192	129	19545	ENSG00000180900,ENSG00000100345,ENSG00000096384,ENSG00000116584,ENSG00000204843,ENSG00000111962,ENSG00000166025,ENSG00000114019,ENSG00000080824,ENSG00000137497	SCRIB|MYH9|HSP90AB1|ARHGEF2|DCTN1|UST|AMOTL1|AMOTL2|HSP90AA1|NUMA1
GO:0030055	cell-substrate junction	cellular_component	6.6899e-07	0.00010298	17	192	411	19545	ENSG00000197321,ENSG00000050820,ENSG00000136205,ENSG00000162434,ENSG00000124942,ENSG00000044115,ENSG00000137076,ENSG00000083857,ENSG00000116584,ENSG00000100345,ENSG00000133030,ENSG00000141367,ENSG00000196924,ENSG00000136068,ENSG00000151914,ENSG00000130402,ENSG00000178209	SVIL|BCAR1|TNS3|JAK1|AHNAK|CTNNA1|TLN1|FAT1|ARHGEF2|MYH9|MPRIP|CLTC|FLNA|FLNB|DST|ACTN4|PLEC
GO:0051128	regulation of cellular component organization	biological_process	6.809e-07	0.00010407	50	192	2529	19545	ENSG00000097007,ENSG00000174705,ENSG00000165280,ENSG00000050820,ENSG00000130726,ENSG00000165671,ENSG00000100393,ENSG00000101040,ENSG00000160789,ENSG00000128342,ENSG00000198563,ENSG00000145555,ENSG00000171603,ENSG00000143799,ENSG00000115306,ENSG00000100345,ENSG00000130559,ENSG00000071127,ENSG00000127603,ENSG00000141367,ENSG00000111962,ENSG00000143514,ENSG00000186174,ENSG00000130816,ENSG00000204843…	ABL1|SH3PXD2B|VCP|BCAR1|TRIM28|NSD1|EP300|ZMYND8|LMNA|LIF|DDX39B|MYO10|CLSTN1|PARP1|SPTBN1|MYH9|CAMSAP1|WDR1|MACF1|CLTC|UST|TP53BP2|BCL9L|DNMT1|DCTN1|ARHGEF10|JUN|SETD5|SPTAN1|SMARCA4|HUWE1|SACS|TMEM30A|NF2|RCC1|NUMA1|LOXL2|ARHGEF2|EIF4G1|MTCL1|ANK1|THBS1|ETS1|FLNA|CTGF|ACTN4|DYNC1H1|HSP90AA1|ABL2|CNOT1
GO:0034329	cell junction assembly	biological_process	7.1779e-07	0.00010893	13	192	239	19545	ENSG00000135862,ENSG00000097007,ENSG00000137076,ENSG00000062716,ENSG00000137801,ENSG00000127603,ENSG00000071127,ENSG00000130402,ENSG00000151914,ENSG00000196924,ENSG00000178209,ENSG00000044115,ENSG00000147649	LAMC1|ABL1|TLN1|VMP1|THBS1|MACF1|WDR1|ACTN4|DST|FLNA|PLEC|CTNNA1|MTDH
GO:0007229	integrin-mediated signaling pathway	biological_process	7.2821e-07	0.00010973	9	192	102	19545	ENSG00000100345,ENSG00000097007,ENSG00000137076,ENSG00000168542,ENSG00000050820,ENSG00000151914,ENSG00000196924,ENSG00000118523,ENSG00000044115	MYH9|ABL1|TLN1|COL3A1|BCAR1|DST|FLNA|CTGF|CTNNA1
GO:0003712	transcription cofactor activity	molecular_function	7.41e-07	0.00011087	20	192	563	19545	ENSG00000204209,ENSG00000083168,ENSG00000171456,ENSG00000130402,ENSG00000186174,ENSG00000005339,ENSG00000185551,ENSG00000130589,ENSG00000177606,ENSG00000101040,ENSG00000100393,ENSG00000165671,ENSG00000138685,ENSG00000130726,ENSG00000117713,ENSG00000082641,ENSG00000127616,ENSG00000152104,ENSG00000100201,ENSG00000147649	DAXX|KAT6A|ASXL1|ACTN4|BCL9L|CREBBP|NR2F2|HELZ2|JUN|ZMYND8|EP300|NSD1|FGF2|TRIM28|ARID1A|NFE2L1|SMARCA4|PTPN14|DDX17|MTDH
GO:0003713	transcription coactivator activity	molecular_function	7.7094e-07	0.00011455	15	192	324	19545	ENSG00000130726,ENSG00000138685,ENSG00000100393,ENSG00000177606,ENSG00000130589,ENSG00000171456,ENSG00000083168,ENSG00000005339,ENSG00000204209,ENSG00000186174,ENSG00000100201,ENSG00000147649,ENSG00000127616,ENSG00000117713,ENSG00000130402	TRIM28|FGF2|EP300|JUN|HELZ2|ASXL1|KAT6A|CREBBP|DAXX|BCL9L|DDX17|MTDH|SMARCA4|ARID1A|ACTN4
GO:0000122	negative regulation of transcription from RNA polymerase II promoter	biological_process	8.0576e-07	0.0001189	25	192	842	19545	ENSG00000125107,ENSG00000104447,ENSG00000124486,ENSG00000134086,ENSG00000109320,ENSG00000134013,ENSG00000147649,ENSG00000100888,ENSG00000117713,ENSG00000143799,ENSG00000164916,ENSG00000127616,ENSG00000112242,ENSG00000177606,ENSG00000100393,ENSG00000185551,ENSG00000005339,ENSG00000168264,ENSG00000130726,ENSG00000165671,ENSG00000109685,ENSG00000119669,ENSG00000126012,ENSG00000130816,ENSG00000171940	CNOT1|TRPS1|USP9X|VHL|NFKB1|LOXL2|MTDH|CHD8|ARID1A|PARP1|FOXK1|SMARCA4|E2F3|JUN|EP300|NR2F2|CREBBP|IRF2BP2|TRIM28|NSD1|NSD2|IRF2BPL|KDM5C|DNMT1|ZNF217
GO:0050793	regulation of developmental process	biological_process	8.413e-07	0.00012287	51	192	2623	19545	ENSG00000125107,ENSG00000143322,ENSG00000253729,ENSG00000104447,ENSG00000130402,ENSG00000196924,ENSG00000118523,ENSG00000168542,ENSG00000171456,ENSG00000134954,ENSG00000137801,ENSG00000116584,ENSG00000114867,ENSG00000137497,ENSG00000134013,ENSG00000112697,ENSG00000186575,ENSG00000100906,ENSG00000177606,ENSG00000162434,ENSG00000138685,ENSG00000056586,ENSG00000096384,ENSG00000186174,ENSG00000135047…	CNOT1|ABL2|PRKDC|TRPS1|ACTN4|FLNA|CTGF|COL3A1|ASXL1|ETS1|THBS1|ARHGEF2|EIF4G1|NUMA1|LOXL2|TMEM30A|NF2|NFKBIA|JUN|JAK1|FGF2|RC3H2|HSP90AB1|BCL9L|CTSL|UST|CLTC|PCM1|VHL|CAMSAP1|WDR1|MACF1|NFKB1|MYH9|CTNNA1|COL5A2|MTDH|DDX17|CLSTN1|MYO10|LIF|DDX39B|ZMYND8|EP300|CREBBP|LMNA|NSD2|DUSP6|TRIO|ABL1|SH3PXD2B
GO:0030029	actin filament-based process	biological_process	8.441e-07	0.00012287	23	192	730	19545	ENSG00000115306,ENSG00000166025,ENSG00000186575,ENSG00000198752,ENSG00000044115,ENSG00000097007,ENSG00000174705,ENSG00000104728,ENSG00000050820,ENSG00000197694,ENSG00000118523,ENSG00000196924,ENSG00000130402,ENSG00000136068,ENSG00000114019,ENSG00000143322,ENSG00000137076,ENSG00000099331,ENSG00000100345,ENSG00000083857,ENSG00000116584,ENSG00000071127,ENSG00000198467	SPTBN1|AMOTL1|NF2|CDC42BPB|CTNNA1|ABL1|SH3PXD2B|ARHGEF10|BCAR1|SPTAN1|CTGF|FLNA|ACTN4|FLNB|AMOTL2|ABL2|TLN1|MYO9B|MYH9|FAT1|ARHGEF2|WDR1|TPM2
GO:0000989	transcription factor activity, transcription factor binding	molecular_function	8.5e-07	0.00012289	20	192	568	19545	ENSG00000147649,ENSG00000100201,ENSG00000152104,ENSG00000127616,ENSG00000082641,ENSG00000117713,ENSG00000130726,ENSG00000138685,ENSG00000165671,ENSG00000101040,ENSG00000177606,ENSG00000130589,ENSG00000100393,ENSG00000185551,ENSG00000005339,ENSG00000186174,ENSG00000130402,ENSG00000171456,ENSG00000083168,ENSG00000204209	MTDH|DDX17|PTPN14|SMARCA4|NFE2L1|ARID1A|TRIM28|FGF2|NSD1|ZMYND8|JUN|HELZ2|EP300|NR2F2|CREBBP|BCL9L|ACTN4|ASXL1|KAT6A|DAXX
GO:0009891	positive regulation of biosynthetic process	biological_process	8.6202e-07	0.00012362	44	192	2103	19545	ENSG00000118523,ENSG00000130402,ENSG00000080824,ENSG00000253729,ENSG00000075426,ENSG00000204209,ENSG00000116584,ENSG00000171456,ENSG00000134954,ENSG00000137801,ENSG00000083168,ENSG00000100906,ENSG00000164916,ENSG00000127616,ENSG00000156983,ENSG00000115053,ENSG00000186174,ENSG00000096384,ENSG00000138685,ENSG00000168264,ENSG00000177606,ENSG00000120948,ENSG00000131747,ENSG00000109320,ENSG00000134086…	CTGF|ACTN4|HSP90AA1|PRKDC|FOSL2|DAXX|ARHGEF2|ASXL1|ETS1|THBS1|KAT6A|NFKBIA|FOXK1|SMARCA4|BRPF1|NCL|BCL9L|HSP90AB1|FGF2|IRF2BP2|JUN|TARDBP|TOP2A|NFKB1|VHL|DDX39B|LIF|E2F3|NFE2L1|PARP1|ARID1A|MTDH|DDX17|CHD8|VCP|LARP1|CCNL2|NSD1|IRF2BPL|TRIM28|CREBBP|NR2F2|HELZ2|EP300
GO:0046907	intracellular transport	biological_process	8.6663e-07	0.00012362	43	192	2031	19545	ENSG00000147457,ENSG00000145555,ENSG00000143799,ENSG00000115306,ENSG00000198563,ENSG00000152104,ENSG00000165280,ENSG00000075218,ENSG00000097007,ENSG00000160789,ENSG00000065150,ENSG00000130726,ENSG00000122218,ENSG00000143514,ENSG00000058673,ENSG00000124486,ENSG00000078674,ENSG00000141367,ENSG00000108424,ENSG00000127603,ENSG00000116350,ENSG00000086758,ENSG00000100906,ENSG00000095383,ENSG00000137497…	CHMP7|MYO10|PARP1|SPTBN1|DDX39B|PTPN14|VCP|GTSE1|ABL1|LMNA|IPO5|TRIM28|COPA|TP53BP2|ZC3H11A|USP9X|PCM1|CLTC|KPNB1|MACF1|SRSF4|HUWE1|NFKBIA|TBC1D2|NUMA1|TMEM30A|GOLGA3|HSP90AB1|SLC25A37|SPTAN1|FGF2|DCTN1|DST|FLNA|RPS6|SEC16A|AC006030.1|DYNC1H1|HSP90AA1|TRPS1|ANK1|MTCL1|ARHGEF2
GO:0048513	organ development	biological_process	9.0145e-07	0.00012774	62	192	3498	19545	ENSG00000137154,ENSG00000196924,ENSG00000118523,ENSG00000075426,ENSG00000148396,ENSG00000253729,ENSG00000104447,ENSG00000169710,ENSG00000171456,ENSG00000137801,ENSG00000168542,ENSG00000083168,ENSG00000134954,ENSG00000164916,ENSG00000100906,ENSG00000127616,ENSG00000137497,ENSG00000134013,ENSG00000164692,ENSG00000186575,ENSG00000090621,ENSG00000197321,ENSG00000186174,ENSG00000096384,ENSG00000135047…	RPS6|FLNA|CTGF|FOSL2|SEC16A|PRKDC|TRPS1|FASN|ASXL1|THBS1|COL3A1|KAT6A|ETS1|FOXK1|NFKBIA|SMARCA4|NUMA1|LOXL2|COL1A2|NF2|PABPC4|SVIL|BCL9L|HSP90AB1|CTSL|JUN|AARS|DCTN1|IRF2BP2|RC3H2|FGF2|TNS3|FLNB|MYH9|TOP2A|PCM1|CLTC|ANKRD11|WDR1|TACC1|ARID1A|PARP1|ADGRL2|DDX39B|LIF|NFE2L1|CTNNA1|COL5A2|ADAR|PRRC2C|DDX17|CHD8|DUSP6|ABL1|SH3PXD2B|SCRIB|EP300|CREBBP|NR2F2|LMNA|TRIM28|NSD2
GO:0000988	transcription factor activity, protein binding	molecular_function	9.7348e-07	0.00013704	20	192	573	19545	ENSG00000130402,ENSG00000171456,ENSG00000083168,ENSG00000204209,ENSG00000152104,ENSG00000147649,ENSG00000100201,ENSG00000117713,ENSG00000127616,ENSG00000082641,ENSG00000177606,ENSG00000101040,ENSG00000130589,ENSG00000100393,ENSG00000185551,ENSG00000005339,ENSG00000130726,ENSG00000165671,ENSG00000138685,ENSG00000186174	ACTN4|ASXL1|KAT6A|DAXX|PTPN14|MTDH|DDX17|ARID1A|SMARCA4|NFE2L1|JUN|ZMYND8|HELZ2|EP300|NR2F2|CREBBP|TRIM28|NSD1|FGF2|BCL9L
GO:0051130	positive regulation of cellular component organization	biological_process	1.0519e-06	0.00014711	32	192	1288	19545	ENSG00000112697,ENSG00000186575,ENSG00000134013,ENSG00000137497,ENSG00000086758,ENSG00000104728,ENSG00000204843,ENSG00000177606,ENSG00000130816,ENSG00000186174,ENSG00000080824,ENSG00000125107,ENSG00000143322,ENSG00000118523,ENSG00000196924,ENSG00000130402,ENSG00000168502,ENSG00000029534,ENSG00000128342,ENSG00000143799,ENSG00000171603,ENSG00000115306,ENSG00000130726,ENSG00000160789,ENSG00000100393…	TMEM30A|NF2|LOXL2|NUMA1|HUWE1|ARHGEF10|DCTN1|JUN|DNMT1|BCL9L|HSP90AA1|CNOT1|ABL2|CTGF|FLNA|ACTN4|MTCL1|ANK1|LIF|PARP1|CLSTN1|SPTBN1|TRIM28|LMNA|EP300|ZMYND8|VCP|SH3PXD2B|ABL1|TP53BP2|MACF1|WDR1
GO:0034330	cell junction organization	biological_process	1.067e-06	0.00014824	14	192	289	19545	ENSG00000151914,ENSG00000130402,ENSG00000196924,ENSG00000044115,ENSG00000178209,ENSG00000186575,ENSG00000147649,ENSG00000135862,ENSG00000097007,ENSG00000062716,ENSG00000137076,ENSG00000137801,ENSG00000071127,ENSG00000127603	DST|ACTN4|FLNA|CTNNA1|PLEC|NF2|MTDH|LAMC1|ABL1|VMP1|TLN1|THBS1|WDR1|MACF1
GO:0044260	cellular macromolecule metabolic process	biological_process	1.0857e-06	0.00014898	119	192	8762	19545	ENSG00000196305,ENSG00000100345,ENSG00000182670,ENSG00000135862,ENSG00000058673,ENSG00000109320,ENSG00000134086,ENSG00000198796,ENSG00000120948,ENSG00000165280,ENSG00000155506,ENSG00000159140,ENSG00000038382,ENSG00000139318,ENSG00000109685,ENSG00000165671,ENSG00000065150,ENSG00000005339,ENSG00000185551,ENSG00000173193,ENSG00000100393,ENSG00000130589,ENSG00000198563,ENSG00000128342,ENSG00000112242…	IARS|MYH9|TTC3|LAMC1|ZC3H11A|NFKB1|VHL|ALPK2|TARDBP|VCP|LARP1|SON|TRIO|DUSP6|NSD2|NSD1|IPO5|CREBBP|NR2F2|PARP14|EP300|HELZ2|DDX39B|LIF|E2F3|SPTBN1|EIF1AX|PARP1|DSTYK|ADAR|BAZ1B|PTPN14|AHCTF1|DAXX|EIF4G1|ARHGEF2|COL3A1|ASXL1|FLNA|GARS|APLP2|ACTN4|ZBED6|HSP90AA1|TRPS1|PRKDC|MSL1|FOSL2|ABL2|CTSL|ZNF217|ZNF518B|DNMT1|KLHL24|FGF2|SPTAN1|AARS|SETD5|SRSF4|CHD3|BRPF1|AHNAK|CDC42BPB|KDM2A|SBF1|RNF19A|TOP2…
GO:0090316	positive regulation of intracellular protein transport	biological_process	1.0861e-06	0.00014898	11	192	172	19545	ENSG00000096384,ENSG00000168502,ENSG00000075218,ENSG00000078674,ENSG00000130726,ENSG00000065150,ENSG00000143799,ENSG00000196924,ENSG00000086758,ENSG00000148396,ENSG00000112697	HSP90AB1|MTCL1|GTSE1|PCM1|TRIM28|IPO5|PARP1|FLNA|HUWE1|SEC16A|TMEM30A
GO:0080090	regulation of primary metabolic process	biological_process	1.1054e-06	0.00015065	92	192	6138	19545	ENSG00000168137,ENSG00000138685,ENSG00000130816,ENSG00000178163,ENSG00000171940,ENSG00000173120,ENSG00000124942,ENSG00000156983,ENSG00000170004,ENSG00000116350,ENSG00000171456,ENSG00000116584,ENSG00000114867,ENSG00000153207,ENSG00000204209,ENSG00000075426,ENSG00000253729,ENSG00000080824,ENSG00000104447,ENSG00000257315,ENSG00000169710,ENSG00000130402,ENSG00000196924,ENSG00000084234,ENSG00000100393…	SETD5|FGF2|DNMT1|ZNF518B|ZNF217|KDM2A|AHNAK|BRPF1|CHD3|SRSF4|ASXL1|ARHGEF2|EIF4G1|AHCTF1|DAXX|FOSL2|PRKDC|HSP90AA1|TRPS1|ZBED6|FASN|ACTN4|FLNA|APLP2|EP300|HELZ2|PARP14|NR2F2|CREBBP|IPO5|NSD1|NSD2|DUSP6|SON|VCP|LARP1|BAZ1B|PTPN14|ADAR|DSTYK|PARP1|DDX39B|LIF|E2F3|VHL|NFKB1|ZC3H11A|MYH9|TARDBP|JUN|IRF2BP2|TNKS1BP1|RC3H2|AHNAK2|BCL9L|KDM5C|HSP90AB1|EIF3B|NUMA1|LOXL2|NF2|NCL|NFKBIA|FOXK1|SMARCA4|ETS1|…
GO:0007052	mitotic spindle organization	biological_process	1.1823e-06	0.00016012	9	192	108	19545	ENSG00000204843,ENSG00000104728,ENSG00000108424,ENSG00000141367,ENSG00000165280,ENSG00000197102,ENSG00000180198,ENSG00000137497,ENSG00000196924	DCTN1|ARHGEF10|KPNB1|CLTC|VCP|DYNC1H1|RCC1|NUMA1|FLNA
GO:0019058	viral life cycle	biological_process	1.215e-06	0.00016351	15	192	336	19545	ENSG00000120948,ENSG00000160710,ENSG00000147457,ENSG00000127616,ENSG00000198563,ENSG00000100393,ENSG00000177606,ENSG00000130726,ENSG00000108424,ENSG00000096384,ENSG00000106263,ENSG00000152778,ENSG00000165280,ENSG00000155506,ENSG00000131747	TARDBP|ADAR|CHMP7|SMARCA4|DDX39B|EP300|JUN|TRIM28|KPNB1|HSP90AB1|EIF3B|IFIT5|VCP|LARP1|TOP2A
GO:0005198	structural molecule activity	molecular_function	1.243e-06	0.00016623	24	192	804	19545	ENSG00000130508,ENSG00000151914,ENSG00000122218,ENSG00000137154,ENSG00000125107,ENSG00000178209,ENSG00000114867,ENSG00000029534,ENSG00000135862,ENSG00000137076,ENSG00000168542,ENSG00000137801,ENSG00000141367,ENSG00000198467,ENSG00000127603,ENSG00000115306,ENSG00000164692,ENSG00000204262,ENSG00000137497,ENSG00000044115,ENSG00000124942,ENSG00000106263,ENSG00000160789,ENSG00000197694	PXDN|DST|COPA|RPS6|CNOT1|PLEC|EIF4G1|ANK1|LAMC1|TLN1|COL3A1|THBS1|CLTC|TPM2|MACF1|SPTBN1|COL1A2|COL5A2|NUMA1|CTNNA1|AHNAK|EIF3B|LMNA|SPTAN1
GO:0044267	cellular protein metabolic process	biological_process	1.2702e-06	0.00016881	83	192	5335	19545	ENSG00000111642,ENSG00000111962,ENSG00000124486,ENSG00000141367,ENSG00000034677,ENSG00000100241,ENSG00000160789,ENSG00000101040,ENSG00000130726,ENSG00000221978,ENSG00000097007,ENSG00000125107,ENSG00000118523,ENSG00000137154,ENSG00000083168,ENSG00000137801,ENSG00000154611,ENSG00000125484,ENSG00000134013,ENSG00000090621,ENSG00000186575,ENSG00000115053,ENSG00000151835,ENSG00000086758,ENSG00000164916…	CHD4|UST|USP9X|CLTC|RNF19A|SBF1|LMNA|ZMYND8|TRIM28|CCNL2|ABL1|CNOT1|CTGF|RPS6|KAT6A|THBS1|PSMA8|GTF3C4|LOXL2|PABPC4|NF2|NCL|SACS|HUWE1|FOXK1|NFKBIA|JAK1|JUN|RC3H2|TNKS1BP1|EIF3B|HSP90AB1|KDM5C|TARDBP|ALPK2|VHL|TTC3|IARS|LAMC1|MYH9|NFKB1|ADAR|PTPN14|BAZ1B|EIF1AX|SPTBN1|PARP1|DSTYK|LIF|DDX39B|CREBBP|NR2F2|PARP14|EP300|NSD2|NSD1|IPO5|TRIO|DUSP6|VCP|LARP1|PRKDC|ABL2|MSL1|HSP90AA1|APLP2|GARS|COL3A1|AS…
GO:0031328	positive regulation of cellular biosynthetic process	biological_process	1.4018e-06	0.00018437	43	192	2068	19545	ENSG00000177606,ENSG00000138685,ENSG00000168264,ENSG00000186174,ENSG00000096384,ENSG00000115053,ENSG00000156983,ENSG00000127616,ENSG00000100906,ENSG00000164916,ENSG00000134954,ENSG00000171456,ENSG00000137801,ENSG00000083168,ENSG00000116584,ENSG00000204209,ENSG00000253729,ENSG00000075426,ENSG00000080824,ENSG00000130402,ENSG00000005339,ENSG00000185551,ENSG00000100393,ENSG00000130589,ENSG00000165671…	JUN|FGF2|IRF2BP2|BCL9L|HSP90AB1|NCL|BRPF1|SMARCA4|NFKBIA|FOXK1|ETS1|ASXL1|THBS1|KAT6A|ARHGEF2|DAXX|PRKDC|FOSL2|HSP90AA1|ACTN4|CREBBP|NR2F2|EP300|HELZ2|NSD1|IRF2BPL|TRIM28|CCNL2|VCP|LARP1|MTDH|CHD8|DDX17|PARP1|ARID1A|DDX39B|LIF|E2F3|NFE2L1|VHL|NFKB1|TOP2A|TARDBP
GO:0010467	gene expression	biological_process	1.4045e-06	0.00018437	86	192	5618	19545	ENSG00000106263,ENSG00000185567,ENSG00000186174,ENSG00000126012,ENSG00000056586,ENSG00000168264,ENSG00000177606,ENSG00000100906,ENSG00000127616,ENSG00000164916,ENSG00000090621,ENSG00000115053,ENSG00000134013,ENSG00000137497,ENSG00000125484,ENSG00000137801,ENSG00000083168,ENSG00000134954,ENSG00000118523,ENSG00000137154,ENSG00000100426,ENSG00000174231,ENSG00000118900,ENSG00000125107,ENSG00000097007…	EIF3B|AHNAK2|BCL9L|KDM5C|RC3H2|IRF2BP2|JUN|NFKBIA|SMARCA4|FOXK1|PABPC4|NCL|LOXL2|NUMA1|GTF3C4|THBS1|KAT6A|ETS1|CTGF|RPS6|ZBED4|PRPF8|UBN1|CNOT1|ABL1|CCNL2|HMGXB3|IRF2BPL|TRIM28|LMNA|ZMYND8|NFE2L1|ARID1A|ZC3H4|DDX17|CHD8|MTDH|TOP2A|USP9X|CIAO1|CHD4|ZNF217|ZNF518B|DNMT1|FGF2|AARS|SRSF4|CHD3|BRPF1|AHNAK|KDM2A|DAXX|AHCTF1|EIF4G1|ARHGEF2|ASXL1|GARS|FLNA|ZBED6|TRPS1|PRKDC|FOSL2|LARP1|VCP|SON|SH3PXD2B|N…
GO:0060255	regulation of macromolecule metabolic process	biological_process	1.4298e-06	0.00018654	93	192	6264	19545	ENSG00000168137,ENSG00000138685,ENSG00000178163,ENSG00000130816,ENSG00000171940,ENSG00000173120,ENSG00000124942,ENSG00000156983,ENSG00000170004,ENSG00000116350,ENSG00000171456,ENSG00000116584,ENSG00000114867,ENSG00000204209,ENSG00000153207,ENSG00000075426,ENSG00000253729,ENSG00000104447,ENSG00000080824,ENSG00000257315,ENSG00000130402,ENSG00000084234,ENSG00000196924,ENSG00000130589,ENSG00000100393…	SETD5|FGF2|ZNF518B|DNMT1|ZNF217|KDM2A|AHNAK|BRPF1|CHD3|SRSF4|ASXL1|ARHGEF2|EIF4G1|DAXX|AHCTF1|FOSL2|PRKDC|TRPS1|HSP90AA1|ZBED6|ACTN4|APLP2|FLNA|HELZ2|EP300|PARP14|NR2F2|CREBBP|NSD1|IPO5|NSD2|DUSP6|SON|SH3PXD2B|LARP1|VCP|BAZ1B|PTPN14|ADAR|DSTYK|PARP1|E2F3|DDX39B|LIF|VHL|NFKB1|ZC3H11A|MYH9|TARDBP|JUN|IRF2BP2|TNKS1BP1|RC3H2|BCL9L|HSP90AB1|AHNAK2|KDM5C|EIF3B|NUMA1|LOXL2|NCL|NF2|PABPC4|NFKBIA|FOXK1|SM…
GO:0051293	establishment of spindle localization	biological_process	1.4877e-06	0.00019292	6	192	37	19545	ENSG00000137497,ENSG00000204843,ENSG00000197102,ENSG00000108424,ENSG00000116584,ENSG00000100345	NUMA1|DCTN1|DYNC1H1|KPNB1|ARHGEF2|MYH9
GO:0016482	cytoplasmic transport	biological_process	1.5449e-06	0.00019874	31	192	1246	19545	ENSG00000029534,ENSG00000058673,ENSG00000108424,ENSG00000127603,ENSG00000124486,ENSG00000137154,ENSG00000196924,ENSG00000122218,ENSG00000104447,ENSG00000197102,ENSG00000080824,ENSG00000148396,ENSG00000075218,ENSG00000097007,ENSG00000165280,ENSG00000096384,ENSG00000130726,ENSG00000204843,ENSG00000138685,ENSG00000065150,ENSG00000197694,ENSG00000160789,ENSG00000100906,ENSG00000198563,ENSG00000086758…	ANK1|ZC3H11A|KPNB1|MACF1|USP9X|RPS6|FLNA|COPA|TRPS1|DYNC1H1|HSP90AA1|SEC16A|GTSE1|ABL1|VCP|HSP90AB1|TRIM28|DCTN1|FGF2|IPO5|SPTAN1|LMNA|NFKBIA|DDX39B|HUWE1|SRSF4|CHMP7|SPTBN1|PARP1|TMEM30A|PTPN14
GO:0051254	positive regulation of RNA metabolic process	biological_process	1.5551e-06	0.00019874	39	192	1789	19545	ENSG00000134086,ENSG00000109320,ENSG00000131747,ENSG00000120948,ENSG00000185551,ENSG00000005339,ENSG00000130589,ENSG00000100393,ENSG00000165671,ENSG00000119669,ENSG00000130726,ENSG00000221978,ENSG00000147649,ENSG00000100201,ENSG00000100888,ENSG00000143799,ENSG00000117713,ENSG00000198563,ENSG00000128342,ENSG00000082641,ENSG00000112242,ENSG00000134954,ENSG00000083168,ENSG00000171456,ENSG00000116584…	VHL|NFKB1|TOP2A|TARDBP|NR2F2|CREBBP|HELZ2|EP300|NSD1|IRF2BPL|TRIM28|CCNL2|MTDH|DDX17|CHD8|PARP1|ARID1A|DDX39B|LIF|NFE2L1|E2F3|ETS1|KAT6A|ASXL1|ARHGEF2|DAXX|PRKDC|CNOT1|FOSL2|ACTN4|JUN|FGF2|IRF2BP2|BCL9L|NCL|BRPF1|FOXK1|SMARCA4|NFKBIA
GO:1903508	positive regulation of nucleic acid-templated transcription	biological_process	1.5604e-06	0.00019874	38	192	1719	19545	ENSG00000164916,ENSG00000100906,ENSG00000127616,ENSG00000156983,ENSG00000115053,ENSG00000186174,ENSG00000138685,ENSG00000168264,ENSG00000177606,ENSG00000130402,ENSG00000253729,ENSG00000075426,ENSG00000204209,ENSG00000116584,ENSG00000171456,ENSG00000083168,ENSG00000134954,ENSG00000128342,ENSG00000198563,ENSG00000082641,ENSG00000112242,ENSG00000143799,ENSG00000117713,ENSG00000100201,ENSG00000147649…	FOXK1|NFKBIA|SMARCA4|BRPF1|NCL|BCL9L|FGF2|IRF2BP2|JUN|ACTN4|PRKDC|FOSL2|DAXX|ARHGEF2|ASXL1|KAT6A|ETS1|LIF|DDX39B|NFE2L1|E2F3|PARP1|ARID1A|DDX17|MTDH|CHD8|CCNL2|NSD1|IRF2BPL|TRIM28|CREBBP|NR2F2|HELZ2|EP300|TARDBP|TOP2A|NFKB1|VHL
GO:1902680	positive regulation of RNA biosynthetic process	biological_process	1.6505e-06	0.00020897	38	192	1723	19545	ENSG00000138685,ENSG00000168264,ENSG00000177606,ENSG00000186174,ENSG00000115053,ENSG00000156983,ENSG00000127616,ENSG00000164916,ENSG00000100906,ENSG00000083168,ENSG00000134954,ENSG00000171456,ENSG00000204209,ENSG00000116584,ENSG00000253729,ENSG00000075426,ENSG00000130402,ENSG00000119669,ENSG00000165671,ENSG00000130726,ENSG00000005339,ENSG00000185551,ENSG00000100393,ENSG00000130589,ENSG00000221978…	FGF2|IRF2BP2|JUN|BCL9L|NCL|BRPF1|SMARCA4|FOXK1|NFKBIA|KAT6A|ETS1|ASXL1|DAXX|ARHGEF2|PRKDC|FOSL2|ACTN4|IRF2BPL|NSD1|TRIM28|CREBBP|NR2F2|EP300|HELZ2|CCNL2|CHD8|MTDH|DDX17|DDX39B|LIF|E2F3|NFE2L1|PARP1|ARID1A|VHL|TOP2A|NFKB1|TARDBP
GO:0065003	macromolecular complex assembly	biological_process	1.7651e-06	0.00022216	41	192	1941	19545	ENSG00000135862,ENSG00000108424,ENSG00000130559,ENSG00000141367,ENSG00000097007,ENSG00000174705,ENSG00000165280,ENSG00000130726,ENSG00000100393,ENSG00000005339,ENSG00000198563,ENSG00000143799,ENSG00000115306,ENSG00000044115,ENSG00000160710,ENSG00000153207,ENSG00000204209,ENSG00000137076,ENSG00000116584,ENSG00000175216,ENSG00000083168,ENSG00000196924,ENSG00000118900,ENSG00000197102,ENSG00000080824…	LAMC1|KPNB1|CAMSAP1|CLTC|ABL1|SH3PXD2B|VCP|TRIM28|EP300|CREBBP|DDX39B|PARP1|SPTBN1|CTNNA1|ADAR|AHCTF1|DAXX|TLN1|ARHGEF2|CKAP5|KAT6A|FLNA|UBN1|DYNC1H1|HSP90AA1|TRPS1|PRPF8|EXOC8|CNOT1|SEC16A|HSP90AB1|EIF3B|DCTN1|ARHGEF10|JUN|SPTAN1|SMARCA4|AHNAK|RCC1|NUMA1|COL1A2
GO:0042623	ATPase activity, coupled	molecular_function	1.9371e-06	0.00024238	14	192	304	19545	ENSG00000100888,ENSG00000080824,ENSG00000100201,ENSG00000111642,ENSG00000170004,ENSG00000254870,ENSG00000145555,ENSG00000127616,ENSG00000198563,ENSG00000130589,ENSG00000166508,ENSG00000096384,ENSG00000100345,ENSG00000131747	CHD8|HSP90AA1|DDX17|CHD4|CHD3|ATP6V1G2-DDX39B|MYO10|SMARCA4|DDX39B|HELZ2|MCM7|HSP90AB1|MYH9|TOP2A
GO:0032386	regulation of intracellular transport	biological_process	1.9695e-06	0.00024501	18	192	495	19545	ENSG00000112697,ENSG00000152104,ENSG00000137497,ENSG00000100906,ENSG00000086758,ENSG00000143799,ENSG00000115306,ENSG00000130726,ENSG00000065150,ENSG00000097007,ENSG00000075218,ENSG00000096384,ENSG00000197102,ENSG00000143514,ENSG00000148396,ENSG00000196924,ENSG00000078674,ENSG00000168502	TMEM30A|PTPN14|NUMA1|NFKBIA|HUWE1|PARP1|SPTBN1|TRIM28|IPO5|ABL1|GTSE1|HSP90AB1|DYNC1H1|TP53BP2|SEC16A|FLNA|PCM1|MTCL1
GO:0051253	negative regulation of RNA metabolic process	biological_process	2.106e-06	0.00026047	33	192	1397	19545	ENSG00000171940,ENSG00000130816,ENSG00000126012,ENSG00000168264,ENSG00000177606,ENSG00000127616,ENSG00000164916,ENSG00000100906,ENSG00000116350,ENSG00000134013,ENSG00000204209,ENSG00000083168,ENSG00000196924,ENSG00000257315,ENSG00000104447,ENSG00000125107,ENSG00000165671,ENSG00000109685,ENSG00000119669,ENSG00000130726,ENSG00000185551,ENSG00000005339,ENSG00000100393,ENSG00000112242,ENSG00000143799…	ZNF217|DNMT1|KDM5C|IRF2BP2|JUN|SMARCA4|FOXK1|NFKBIA|SRSF4|LOXL2|DAXX|KAT6A|FLNA|ZBED6|TRPS1|CNOT1|NSD1|NSD2|IRF2BPL|TRIM28|NR2F2|CREBBP|EP300|E2F3|PARP1|ZC3H4|ARID1A|MTDH|CHD8|NFKB1|VHL|USP9X|TARDBP
GO:0018193	peptidyl-amino acid modification	biological_process	2.1526e-06	0.00026471	30	192	1201	19545	ENSG00000253729,ENSG00000143322,ENSG00000188895,ENSG00000080824,ENSG00000114867,ENSG00000125484,ENSG00000116584,ENSG00000083168,ENSG00000143799,ENSG00000133059,ENSG00000128342,ENSG00000134013,ENSG00000009954,ENSG00000186575,ENSG00000156983,ENSG00000130816,ENSG00000096384,ENSG00000165280,ENSG00000097007,ENSG00000162434,ENSG00000173193,ENSG00000005339,ENSG00000160789,ENSG00000100393,ENSG00000168137…	PRKDC|ABL2|MSL1|HSP90AA1|EIF4G1|GTF3C4|ARHGEF2|KAT6A|PARP1|DSTYK|LIF|LOXL2|BAZ1B|NF2|BRPF1|DNMT1|HSP90AB1|VCP|ABL1|JAK1|PARP14|CREBBP|LMNA|EP300|SETD5|NSD2|NSD1|TNKS1BP1|FGF2|TRIM28
GO:0051649	establishment of localization in cell	biological_process	2.2019e-06	0.00026922	58	192	3263	19545	ENSG00000065150,ENSG00000130726,ENSG00000160789,ENSG00000180900,ENSG00000062716,ENSG00000165280,ENSG00000097007,ENSG00000075218,ENSG00000152104,ENSG00000198563,ENSG00000128342,ENSG00000143799,ENSG00000147457,ENSG00000145555,ENSG00000115306,ENSG00000127603,ENSG00000160209,ENSG00000108424,ENSG00000071127,ENSG00000124486,ENSG00000141367,ENSG00000078674,ENSG00000058673,ENSG00000100345,ENSG00000109320…	IPO5|TRIM28|LMNA|SCRIB|VMP1|VCP|ABL1|GTSE1|PTPN14|DDX39B|LIF|PARP1|CHMP7|MYO10|SPTBN1|MACF1|PDXK|KPNB1|WDR1|USP9X|CLTC|PCM1|ZC3H11A|MYH9|NFKB1|TP53BP2|TARDBP|COPA|FGF2|DCTN1|SPTAN1|SLC25A37|GOLGA3|HSP90AB1|TMEM30A|TBC1D2|NUMA1|HUWE1|NFKBIA|TXLNA|SRSF4|THBS1|TLN1|MTCL1|ANK1|ARHGEF2|TRPS1|DYNC1H1|HSP90AA1|SEC16A|AC006030.1|EXOC8|CTGF|APLP2|FLNA|RPS6|DST|ACTN4
GO:0022411	cellular component disassembly	biological_process	2.3756e-06	0.00028881	17	192	451	19545	ENSG00000115306,ENSG00000117713,ENSG00000127616,ENSG00000197694,ENSG00000204843,ENSG00000135047,ENSG00000165280,ENSG00000174705,ENSG00000116903,ENSG00000134954,ENSG00000108424,ENSG00000071127,ENSG00000175216,ENSG00000130559,ENSG00000135862,ENSG00000116584,ENSG00000131747	SPTBN1|ARID1A|SMARCA4|SPTAN1|DCTN1|CTSL|VCP|SH3PXD2B|EXOC8|ETS1|KPNB1|WDR1|CKAP5|CAMSAP1|LAMC1|ARHGEF2|TOP2A
GO:0044430	cytoskeletal part	cellular_component	2.3938e-06	0.00028938	36	192	1610	19545	ENSG00000134369,ENSG00000145555,ENSG00000115306,ENSG00000147526,ENSG00000075218,ENSG00000174705,ENSG00000160789,ENSG00000136068,ENSG00000111642,ENSG00000131747,ENSG00000099331,ENSG00000034677,ENSG00000100345,ENSG00000198467,ENSG00000071127,ENSG00000127603,ENSG00000130559,ENSG00000144021,ENSG00000078674,ENSG00000141367,ENSG00000170004,ENSG00000186575,ENSG00000198752,ENSG00000137497,ENSG00000197321…	NAV1|MYO10|SPTBN1|TACC1|GTSE1|SH3PXD2B|LMNA|FLNB|CHD4|TOP2A|MYO9B|RNF19A|MYH9|TPM2|WDR1|MACF1|CAMSAP1|CIAO1|PCM1|CLTC|CHD3|NF2|CDC42BPB|NUMA1|SVIL|ARHGEF10|DCTN1|SPTAN1|FLNA|ACTN4|DST|DYNC1H1|AC006030.1|MTCL1|ARHGEF2|CKAP5
GO:0009653	anatomical structure morphogenesis	biological_process	2.561e-06	0.00030785	53	192	2879	19545	ENSG00000109685,ENSG00000130726,ENSG00000185551,ENSG00000005339,ENSG00000100393,ENSG00000180900,ENSG00000174705,ENSG00000097007,ENSG00000147649,ENSG00000100201,ENSG00000204262,ENSG00000044115,ENSG00000152104,ENSG00000128342,ENSG00000082641,ENSG00000115306,ENSG00000145555,ENSG00000117713,ENSG00000130559,ENSG00000127603,ENSG00000071127,ENSG00000134086,ENSG00000167522,ENSG00000124486,ENSG00000141367…	NSD2|TRIM28|NR2F2|CREBBP|EP300|SCRIB|SH3PXD2B|ABL1|MTDH|DDX17|COL5A2|CTNNA1|PTPN14|LIF|NFE2L1|SPTBN1|MYO10|ARID1A|CAMSAP1|MACF1|WDR1|VHL|ANKRD11|USP9X|CLTC|PCM1|LAMC1|MYH9|FAT1|UST|FLNB|FGF2|SPTAN1|JAK1|JUN|BCL9L|HSP90AB1|NF2|NCL|LOXL2|COL1A2|ASXL1|ETS1|COL3A1|THBS1|MYOF|ARHGEF2|HSP90AA1|PRKDC|CTGF|RPS6|FLNA|ACTN4
GO:1902679	negative regulation of RNA biosynthetic process	biological_process	2.7782e-06	0.00033209	32	192	1348	19545	ENSG00000100888,ENSG00000147649,ENSG00000112242,ENSG00000130749,ENSG00000117713,ENSG00000143799,ENSG00000130726,ENSG00000109685,ENSG00000165671,ENSG00000119669,ENSG00000100393,ENSG00000005339,ENSG00000185551,ENSG00000120948,ENSG00000134086,ENSG00000124486,ENSG00000109320,ENSG00000134013,ENSG00000127616,ENSG00000164916,ENSG00000100906,ENSG00000168264,ENSG00000177606,ENSG00000171940,ENSG00000126012…	CHD8|MTDH|E2F3|ZC3H4|ARID1A|PARP1|TRIM28|NSD2|NSD1|IRF2BPL|EP300|CREBBP|NR2F2|TARDBP|VHL|USP9X|NFKB1|LOXL2|SMARCA4|FOXK1|NFKBIA|IRF2BP2|JUN|ZNF217|KDM5C|DNMT1|TRPS1|ZBED6|CNOT1|FLNA|KAT6A|DAXX
GO:0006139	nucleobase-containing compound metabolic process	biological_process	2.8105e-06	0.00033409	86	192	5706	19545	ENSG00000005339,ENSG00000185551,ENSG00000130589,ENSG00000100393,ENSG00000165671,ENSG00000109685,ENSG00000165280,ENSG00000159140,ENSG00000160710,ENSG00000152104,ENSG00000009954,ENSG00000143799,ENSG00000198563,ENSG00000128342,ENSG00000112242,ENSG00000134086,ENSG00000196305,ENSG00000058673,ENSG00000109320,ENSG00000120948,ENSG00000090861,ENSG00000138685,ENSG00000130816,ENSG00000178163,ENSG00000171940…	CREBBP|NR2F2|HELZ2|EP300|NSD1|NSD2|VCP|SON|ADAR|PTPN14|BAZ1B|PARP1|DDX39B|LIF|E2F3|VHL|IARS|ZC3H11A|NFKB1|TARDBP|AARS|FGF2|DNMT1|ZNF518B|ZNF217|KDM2A|CHD3|BRPF1|AHNAK|SRSF4|ASXL1|EIF4G1|ARHGEF2|AHCTF1|DAXX|PRKDC|FOSL2|ZBED6|TRPS1|HSP90AA1|ACTN4|GARS|FLNA|ZMYND8|IRF2BPL|TRIM28|HMGXB3|CCNL2|ABL1|MTDH|CHD8|DDX17|ARID1A|ZC3H4|NFE2L1|USP9X|CIAO1|MCM7|KPNB1|TOP2A|CHD4|JUN|TNKS1BP1|RC3H2|IRF2BP2|BCL9L|K…
GO:0045892	negative regulation of transcription, DNA-templated	biological_process	2.9273e-06	0.00034605	31	192	1285	19545	ENSG00000083168,ENSG00000124486,ENSG00000134086,ENSG00000109320,ENSG00000204209,ENSG00000125107,ENSG00000104447,ENSG00000257315,ENSG00000196924,ENSG00000100393,ENSG00000177606,ENSG00000185551,ENSG00000005339,ENSG00000130726,ENSG00000168264,ENSG00000109685,ENSG00000165671,ENSG00000119669,ENSG00000126012,ENSG00000130816,ENSG00000171940,ENSG00000134013,ENSG00000147649,ENSG00000100888,ENSG00000117713…	KAT6A|USP9X|VHL|NFKB1|DAXX|CNOT1|TRPS1|ZBED6|FLNA|EP300|JUN|NR2F2|CREBBP|TRIM28|IRF2BP2|NSD2|NSD1|IRF2BPL|KDM5C|DNMT1|ZNF217|LOXL2|MTDH|CHD8|ARID1A|ZC3H4|PARP1|FOXK1|NFKBIA|SMARCA4|E2F3
GO:0051653	spindle localization	biological_process	3.223e-06	0.00037891	6	192	42	19545	ENSG00000100345,ENSG00000116584,ENSG00000108424,ENSG00000197102,ENSG00000204843,ENSG00000137497	MYH9|ARHGEF2|KPNB1|DYNC1H1|DCTN1|NUMA1
GO:0006464	cellular protein modification process	biological_process	3.3447e-06	0.00038894	68	192	4138	19545	ENSG00000221978,ENSG00000097007,ENSG00000101040,ENSG00000160789,ENSG00000130726,ENSG00000111962,ENSG00000111642,ENSG00000034677,ENSG00000100241,ENSG00000124486,ENSG00000164916,ENSG00000100906,ENSG00000086758,ENSG00000134013,ENSG00000186575,ENSG00000126012,ENSG00000096384,ENSG00000177606,ENSG00000162434,ENSG00000149115,ENSG00000056586,ENSG00000118523,ENSG00000125484,ENSG00000154611,ENSG00000137801…	CCNL2|ABL1|ZMYND8|LMNA|TRIM28|UST|CHD4|RNF19A|SBF1|USP9X|FOXK1|NFKBIA|HUWE1|LOXL2|NF2|KDM5C|HSP90AB1|JUN|JAK1|TNKS1BP1|RC3H2|CTGF|GTF3C4|PSMA8|THBS1|KAT6A|DSTYK|SPTBN1|PARP1|LIF|BAZ1B|PTPN14|ADAR|DUSP6|TRIO|VCP|EP300|NR2F2|PARP14|CREBBP|NSD2|NSD1|IPO5|TARDBP|NFKB1|TTC3|LAMC1|ALPK2|VHL|CDC42BPB|KDM2A|BRPF1|CHD3|DNMT1|SETD5|SPTAN1|FGF2|KLHL24|APLP2|ABL2|MSL1|PRKDC|HSP90AA1|ARHGEF2|EIF4G1|DAXX|COL3A…
GO:0036211	protein modification process	biological_process	3.3447e-06	0.00038894	68	192	4138	19545	ENSG00000165671,ENSG00000109685,ENSG00000065150,ENSG00000185551,ENSG00000005339,ENSG00000173193,ENSG00000100393,ENSG00000165280,ENSG00000038382,ENSG00000139318,ENSG00000160710,ENSG00000009954,ENSG00000152104,ENSG00000128342,ENSG00000143799,ENSG00000115306,ENSG00000133059,ENSG00000134086,ENSG00000198796,ENSG00000182670,ENSG00000135862,ENSG00000109320,ENSG00000120948,ENSG00000138685,ENSG00000114796…	NSD1|NSD2|IPO5|NR2F2|CREBBP|PARP14|EP300|VCP|TRIO|DUSP6|ADAR|BAZ1B|PTPN14|LIF|PARP1|SPTBN1|DSTYK|VHL|ALPK2|TTC3|LAMC1|NFKB1|TARDBP|FGF2|KLHL24|SPTAN1|SETD5|DNMT1|CHD3|BRPF1|CDC42BPB|KDM2A|ASXL1|COL3A1|DAXX|EIF4G1|ARHGEF2|HSP90AA1|PRKDC|MSL1|ABL2|APLP2|TRIM28|LMNA|ZMYND8|ABL1|CCNL2|USP9X|SBF1|RNF19A|CHD4|UST|RC3H2|TNKS1BP1|JAK1|JUN|KDM5C|HSP90AB1|NF2|LOXL2|HUWE1|FOXK1|NFKBIA|THBS1|KAT6A|PSMA8|GTF3…
GO:0030198	extracellular matrix organization	biological_process	3.4822e-06	0.00040275	15	192	366	19545	ENSG00000116903,ENSG00000164692,ENSG00000204262,ENSG00000134013,ENSG00000130508,ENSG00000118523,ENSG00000137801,ENSG00000168542,ENSG00000134954,ENSG00000138685,ENSG00000096384,ENSG00000135862,ENSG00000097007,ENSG00000174705,ENSG00000135047	EXOC8|COL1A2|COL5A2|LOXL2|PXDN|CTGF|THBS1|COL3A1|ETS1|FGF2|HSP90AB1|LAMC1|ABL1|SH3PXD2B|CTSL
GO:0043062	extracellular structure organization	biological_process	3.5997e-06	0.0004141	15	192	367	19545	ENSG00000135047,ENSG00000174705,ENSG00000097007,ENSG00000135862,ENSG00000096384,ENSG00000138685,ENSG00000137801,ENSG00000168542,ENSG00000134954,ENSG00000118523,ENSG00000130508,ENSG00000164692,ENSG00000204262,ENSG00000134013,ENSG00000116903	CTSL|SH3PXD2B|ABL1|LAMC1|HSP90AB1|FGF2|THBS1|COL3A1|ETS1|CTGF|PXDN|COL1A2|COL5A2|LOXL2|EXOC8
GO:0045893	positive regulation of transcription, DNA-templated	biological_process	3.857e-06	0.00044133	36	192	1644	19545	ENSG00000221978,ENSG00000100393,ENSG00000130589,ENSG00000185551,ENSG00000005339,ENSG00000130726,ENSG00000165671,ENSG00000119669,ENSG00000117713,ENSG00000143799,ENSG00000112242,ENSG00000198563,ENSG00000128342,ENSG00000082641,ENSG00000147649,ENSG00000100888,ENSG00000100201,ENSG00000109320,ENSG00000131747,ENSG00000134086,ENSG00000120948,ENSG00000186174,ENSG00000177606,ENSG00000168264,ENSG00000138685…	CCNL2|EP300|HELZ2|NR2F2|CREBBP|TRIM28|NSD1|IRF2BPL|ARID1A|PARP1|E2F3|DDX39B|LIF|NFE2L1|MTDH|CHD8|DDX17|NFKB1|TOP2A|VHL|TARDBP|BCL9L|JUN|IRF2BP2|FGF2|NFKBIA|FOXK1|SMARCA4|NCL|BRPF1|ARHGEF2|ETS1|KAT6A|ASXL1|FOSL2|PRKDC
GO:0051641	cellular localization	biological_process	4.0594e-06	0.00046202	63	192	3738	19545	ENSG00000137801,ENSG00000168502,ENSG00000029534,ENSG00000116584,ENSG00000137076,ENSG00000148396,ENSG00000116903,ENSG00000264324,ENSG00000197102,ENSG00000104447,ENSG00000080824,ENSG00000130402,ENSG00000151914,ENSG00000118523,ENSG00000196924,ENSG00000084234,ENSG00000137154,ENSG00000197694,ENSG00000138685,ENSG00000204843,ENSG00000096384,ENSG00000090615,ENSG00000147454,ENSG00000095383,ENSG00000137497…	THBS1|MTCL1|ANK1|ARHGEF2|TLN1|SEC16A|EXOC8|AC006030.1|DYNC1H1|TRPS1|HSP90AA1|ACTN4|DST|CTGF|FLNA|APLP2|RPS6|SPTAN1|FGF2|DCTN1|HSP90AB1|GOLGA3|SLC25A37|TBC1D2|NUMA1|NF2|TMEM30A|TXLNA|SRSF4|HUWE1|NFKBIA|USP9X|PCM1|CLTC|WDR1|PDXK|MACF1|KPNB1|MYH9|ZC3H11A|NFKB1|TARDBP|TP53BP2|COPA|FLNB|LMNA|ZMYND8|IPO5|TRIM28|SCRIB|VCP|VMP1|SH3PXD2B|GTSE1|ABL1|PTPN14|CTNNA1|CHMP7|PARP1|MYO10|SPTBN1|DDX39B|LIF
GO:0019904	protein domain specific binding	molecular_function	4.2904e-06	0.00048543	21	192	688	19545	ENSG00000108424,ENSG00000137076,ENSG00000100345,ENSG00000143514,ENSG00000080824,ENSG00000104447,ENSG00000253729,ENSG00000125107,ENSG00000143384,ENSG00000149115,ENSG00000050820,ENSG00000130726,ENSG00000177606,ENSG00000165280,ENSG00000097007,ENSG00000174705,ENSG00000159140,ENSG00000096384,ENSG00000100888,ENSG00000137497,ENSG00000082641	KPNB1|TLN1|MYH9|TP53BP2|HSP90AA1|TRPS1|PRKDC|CNOT1|MCL1|TNKS1BP1|BCAR1|TRIM28|JUN|VCP|ABL1|SH3PXD2B|SON|HSP90AB1|CHD8|NUMA1|NFE2L1
GO:1901576	organic substance biosynthetic process	biological_process	4.3105e-06	0.00048543	90	192	6131	19545	ENSG00000125107,ENSG00000118900,ENSG00000100426,ENSG00000137154,ENSG00000118523,ENSG00000134954,ENSG00000083168,ENSG00000137801,ENSG00000125484,ENSG00000148154,ENSG00000137497,ENSG00000134013,ENSG00000115053,ENSG00000090621,ENSG00000100906,ENSG00000164916,ENSG00000127616,ENSG00000177606,ENSG00000168264,ENSG00000056586,ENSG00000149115,ENSG00000186174,ENSG00000096384,ENSG00000126012,ENSG00000106263…	CNOT1|UBN1|ZBED4|RPS6|CTGF|ETS1|KAT6A|THBS1|GTF3C4|UGCG|NUMA1|LOXL2|NCL|PABPC4|NFKBIA|FOXK1|SMARCA4|JUN|IRF2BP2|RC3H2|TNKS1BP1|BCL9L|HSP90AB1|KDM5C|EIF3B|CHD4|UST|CLTC|MCM7|CIAO1|USP9X|KPNB1|PDXK|TOP2A|SBF1|MTDH|CHD8|DDX17|ARID1A|ZC3H4|NFE2L1|ZMYND8|TRIM28|IRF2BPL|HMGXB3|CCNL2|ABL1|FOSL2|PRKDC|HSP90AA1|TRPS1|FASN|ZBED6|ACTN4|GARS|FLNA|ASXL1|ARHGEF2|EIF4G1|DAXX|AHCTF1|KDM2A|BRPF1|CHD3|AARS|FGF2|DN…
GO:0044448	cell cortex part	cellular_component	4.3956e-06	0.00049242	10	192	161	19545	ENSG00000186575,ENSG00000116903,ENSG00000137497,ENSG00000196924,ENSG00000130402,ENSG00000115306,ENSG00000071127,ENSG00000204843,ENSG00000197694,ENSG00000100345	NF2|EXOC8|NUMA1|FLNA|ACTN4|SPTBN1|WDR1|DCTN1|SPTAN1|MYH9
GO:0031324	negative regulation of cellular metabolic process	biological_process	4.8316e-06	0.00053845	49	192	2626	19545	ENSG00000109320,ENSG00000134086,ENSG00000124486,ENSG00000120948,ENSG00000097007,ENSG00000155506,ENSG00000139318,ENSG00000178252,ENSG00000130726,ENSG00000065150,ENSG00000165671,ENSG00000119669,ENSG00000109685,ENSG00000100393,ENSG00000185551,ENSG00000173193,ENSG00000005339,ENSG00000128342,ENSG00000112242,ENSG00000130749,ENSG00000117713,ENSG00000143799,ENSG00000100888,ENSG00000147649,ENSG00000160710…	NFKB1|VHL|USP9X|TARDBP|ABL1|LARP1|DUSP6|WDR6|TRIM28|IPO5|NSD1|IRF2BPL|NSD2|EP300|NR2F2|PARP14|CREBBP|LIF|E2F3|ZC3H4|ARID1A|PARP1|CHD8|MTDH|ADAR|DAXX|EIF4G1|KAT6A|THBS1|MCL1|FLNA|APLP2|TRPS1|ZBED6|CNOT1|PRKDC|ZNF217|KDM5C|HSP90AB1|DNMT1|IRF2BP2|JUN|SMARCA4|FOXK1|NFKBIA|SRSF4|NF2|NCL|LOXL2
GO:0034504	protein localization to nucleus	biological_process	5.2432e-06	0.00058129	13	192	286	19545	ENSG00000160789,ENSG00000108424,ENSG00000065150,ENSG00000130726,ENSG00000096384,ENSG00000075218,ENSG00000104447,ENSG00000186575,ENSG00000143799,ENSG00000115306,ENSG00000128342,ENSG00000100906,ENSG00000196924	LMNA|KPNB1|IPO5|TRIM28|HSP90AB1|GTSE1|TRPS1|NF2|PARP1|SPTBN1|LIF|NFKBIA|FLNA
GO:0032880	regulation of protein localization	biological_process	5.306e-06	0.00058521	25	192	936	19545	ENSG00000168502,ENSG00000078674,ENSG00000141367,ENSG00000196924,ENSG00000143514,ENSG00000080824,ENSG00000148396,ENSG00000120948,ENSG00000075218,ENSG00000097007,ENSG00000096384,ENSG00000109685,ENSG00000065150,ENSG00000130726,ENSG00000160789,ENSG00000101040,ENSG00000086758,ENSG00000128342,ENSG00000100906,ENSG00000115306,ENSG00000143799,ENSG00000112697,ENSG00000186575,ENSG00000137497,ENSG00000152104	MTCL1|PCM1|CLTC|FLNA|TP53BP2|HSP90AA1|SEC16A|TARDBP|GTSE1|ABL1|HSP90AB1|NSD2|IPO5|TRIM28|LMNA|ZMYND8|HUWE1|LIF|NFKBIA|SPTBN1|PARP1|TMEM30A|NF2|NUMA1|PTPN14
GO:0006928	movement of cell or subcellular component	biological_process	5.4191e-06	0.00059463	42	192	2104	19545	ENSG00000198467,ENSG00000127603,ENSG00000071127,ENSG00000108424,ENSG00000078674,ENSG00000124486,ENSG00000099331,ENSG00000083857,ENSG00000100345,ENSG00000135862,ENSG00000044115,ENSG00000166025,ENSG00000115306,ENSG00000134369,ENSG00000050820,ENSG00000101040,ENSG00000160789,ENSG00000185551,ENSG00000075218,ENSG00000097007,ENSG00000180900,ENSG00000197102,ENSG00000114019,ENSG00000143322,ENSG00000264324…	TPM2|MACF1|WDR1|KPNB1|PCM1|USP9X|MYO9B|FAT1|MYH9|LAMC1|CTNNA1|AMOTL1|SPTBN1|NAV1|BCAR1|ZMYND8|LMNA|NR2F2|GTSE1|ABL1|SCRIB|DYNC1H1|AMOTL2|ABL2|AC006030.1|FLNA|CTGF|DST|ACTN4|THBS1|COL3A1|ETS1|ARHGEF2|NF2|CDC42BPB|LOXL2|COL1A2|DCTN1|FGF2|TNS3|JUN|SPTAN1
GO:0046483	heterocycle metabolic process	biological_process	5.6124e-06	0.0006127	87	192	5889	19545	ENSG00000178163,ENSG00000130816,ENSG00000171940,ENSG00000090861,ENSG00000138685,ENSG00000116350,ENSG00000173120,ENSG00000124942,ENSG00000156983,ENSG00000170004,ENSG00000116584,ENSG00000114867,ENSG00000204209,ENSG00000153207,ENSG00000171456,ENSG00000130402,ENSG00000106105,ENSG00000196924,ENSG00000075426,ENSG00000253729,ENSG00000080824,ENSG00000104447,ENSG00000257315,ENSG00000159140,ENSG00000165280…	ZNF518B|DNMT1|ZNF217|AARS|FGF2|SRSF4|KDM2A|AHNAK|BRPF1|CHD3|ARHGEF2|EIF4G1|DAXX|AHCTF1|ASXL1|ACTN4|GARS|FLNA|FOSL2|PRKDC|HSP90AA1|TRPS1|ZBED6|SON|VCP|HELZ2|EP300|CREBBP|NR2F2|NSD1|NSD2|PARP1|DDX39B|LIF|E2F3|BAZ1B|PTPN14|ADAR|NFKB1|IARS|ZC3H11A|VHL|TARDBP|BCL9L|AHNAK2|KDM5C|HSP90AB1|JUN|IRF2BP2|TNKS1BP1|RC3H2|FOXK1|SMARCA4|NFKBIA|HUWE1|NUMA1|LOXL2|NCL|PABPC4|GTF3C4|KAT6A|ETS1|ZBED4|RPS6|CTGF|CNOT1…
GO:0070887	cellular response to chemical stimulus	biological_process	5.7002e-06	0.00061913	54	192	3037	19545	ENSG00000100393,ENSG00000173193,ENSG00000185551,ENSG00000005339,ENSG00000160789,ENSG00000050820,ENSG00000065150,ENSG00000097007,ENSG00000180900,ENSG00000165280,ENSG00000155506,ENSG00000152104,ENSG00000044115,ENSG00000204262,ENSG00000160710,ENSG00000147649,ENSG00000133059,ENSG00000143799,ENSG00000082641,ENSG00000128342,ENSG00000166508,ENSG00000124486,ENSG00000134086,ENSG00000109320,ENSG00000136068…	EP300|PARP14|NR2F2|CREBBP|LMNA|BCAR1|IPO5|ABL1|SCRIB|VCP|LARP1|PTPN14|CTNNA1|COL5A2|ADAR|MTDH|DSTYK|PARP1|NFE2L1|LIF|MCM7|USP9X|VHL|NFKB1|FLNB|JUN|JAK1|DCTN1|FGF2|HSP90AB1|BCL9L|DNMT1|CTSL|NUMA1|COL1A2|NCL|TXLNA|NFKBIA|SMARCA4|COL3A1|ETS1|THBS1|ARHGEF2|DAXX|MYOF|TLN1|ABL2|PRKDC|HSP90AA1|PRPF8|FASN|PXDN|MCL1|CTGF
GO:1903507	negative regulation of nucleic acid-templated transcription	biological_process	6.1726e-06	0.00066704	31	192	1333	19545	ENSG00000185551,ENSG00000005339,ENSG00000100393,ENSG00000177606,ENSG00000165671,ENSG00000109685,ENSG00000119669,ENSG00000168264,ENSG00000130726,ENSG00000130816,ENSG00000126012,ENSG00000171940,ENSG00000134013,ENSG00000147649,ENSG00000100888,ENSG00000143799,ENSG00000130749,ENSG00000117713,ENSG00000112242,ENSG00000127616,ENSG00000164916,ENSG00000100906,ENSG00000124486,ENSG00000083168,ENSG00000134086…	NR2F2|CREBBP|EP300|JUN|NSD1|NSD2|IRF2BPL|IRF2BP2|TRIM28|DNMT1|KDM5C|ZNF217|LOXL2|MTDH|CHD8|PARP1|ZC3H4|ARID1A|E2F3|SMARCA4|FOXK1|NFKBIA|USP9X|KAT6A|VHL|NFKB1|DAXX|CNOT1|ZBED6|TRPS1|FLNA
GO:0034605	cellular response to heat	biological_process	6.3834e-06	0.00068586	8	192	100	19545	ENSG00000080824,ENSG00000100393,ENSG00000005339,ENSG00000137801,ENSG00000096384,ENSG00000204209,ENSG00000138119,ENSG00000165280	HSP90AA1|EP300|CREBBP|THBS1|HSP90AB1|DAXX|MYOF|VCP
GO:0006725	cellular aromatic compound metabolic process	biological_process	6.4108e-06	0.00068586	87	192	5907	19545	ENSG00000196924,ENSG00000106105,ENSG00000130402,ENSG00000104447,ENSG00000080824,ENSG00000257315,ENSG00000075426,ENSG00000253729,ENSG00000204209,ENSG00000153207,ENSG00000116584,ENSG00000114867,ENSG00000171456,ENSG00000116350,ENSG00000124942,ENSG00000156983,ENSG00000170004,ENSG00000173120,ENSG00000171940,ENSG00000130816,ENSG00000178163,ENSG00000138685,ENSG00000090861,ENSG00000120948,ENSG00000109320…	FLNA|GARS|ACTN4|TRPS1|HSP90AA1|ZBED6|FOSL2|PRKDC|DAXX|AHCTF1|ARHGEF2|EIF4G1|ASXL1|SRSF4|AHNAK|BRPF1|CHD3|KDM2A|ZNF217|DNMT1|ZNF518B|FGF2|AARS|TARDBP|NFKB1|IARS|ZC3H11A|VHL|DDX39B|LIF|E2F3|PARP1|BAZ1B|PTPN14|ADAR|SON|VCP|NSD1|NSD2|HELZ2|EP300|NR2F2|CREBBP|RPS6|CTGF|ZBED4|UBN1|PRPF8|CNOT1|GTF3C4|KAT6A|ETS1|SMARCA4|FOXK1|NFKBIA|HUWE1|NCL|PABPC4|NUMA1|LOXL2|KDM5C|BCL9L|AHNAK2|HSP90AB1|IRF2BP2|RC3H2|T…
GO:0070062	extracellular exosome	cellular_component	7.4449e-06	0.00079253	42	192	2131	19545	ENSG00000204469,ENSG00000115306,ENSG00000152102,ENSG00000180900,ENSG00000165280,ENSG00000178209,ENSG00000188107,ENSG00000122218,ENSG00000136068,ENSG00000141367,ENSG00000071127,ENSG00000160209,ENSG00000108424,ENSG00000135862,ENSG00000196305,ENSG00000100345,ENSG00000083857,ENSG00000164692,ENSG00000198752,ENSG00000137497,ENSG00000115053,ENSG00000124942,ENSG00000086758,ENSG00000110375,ENSG00000197694…	PRRC2A|SPTBN1|FAM168B|SCRIB|VCP|PLEC|EYS|COPA|FLNB|CLTC|WDR1|PDXK|KPNB1|LAMC1|IARS|MYH9|FAT1|COL1A2|CDC42BPB|NUMA1|NCL|AHNAK|HUWE1|UPK2|SPTAN1|AARS|EIF3B|HSP90AB1|CTSL|FASN|DYNC1H1|HSP90AA1|ACTN4|PXDN|FLNA|GARS|APLP2|THBS1|PSMA8|MYOF|TLN1|AHCTF1
GO:0065010	extracellular membrane-bounded organelle	cellular_component	7.6199e-06	0.00080715	42	192	2133	19545	ENSG00000153207,ENSG00000137076,ENSG00000138119,ENSG00000154611,ENSG00000137801,ENSG00000130402,ENSG00000130508,ENSG00000196924,ENSG00000084234,ENSG00000106105,ENSG00000197102,ENSG00000080824,ENSG00000169710,ENSG00000096384,ENSG00000106263,ENSG00000135047,ENSG00000110375,ENSG00000197694,ENSG00000090861,ENSG00000086758,ENSG00000137497,ENSG00000164692,ENSG00000198752,ENSG00000124942,ENSG00000115053…	AHCTF1|TLN1|MYOF|PSMA8|THBS1|ACTN4|PXDN|FLNA|APLP2|GARS|DYNC1H1|HSP90AA1|FASN|HSP90AB1|EIF3B|CTSL|UPK2|SPTAN1|AARS|HUWE1|NUMA1|COL1A2|CDC42BPB|AHNAK|NCL|FAT1|IARS|LAMC1|MYH9|CLTC|PDXK|WDR1|KPNB1|FLNB|COPA|PLEC|EYS|VCP|SCRIB|SPTBN1|FAM168B|PRRC2A
GO:0030863	cortical cytoskeleton	cellular_component	7.9544e-06	0.00083842	8	192	103	19545	ENSG00000197694,ENSG00000071127,ENSG00000100345,ENSG00000137497,ENSG00000186575,ENSG00000130402,ENSG00000115306,ENSG00000196924	SPTAN1|WDR1|MYH9|NUMA1|NF2|ACTN4|SPTBN1|FLNA
GO:0043412	macromolecule modification	biological_process	8.1086e-06	0.00085003	69	192	4328	19545	ENSG00000165671,ENSG00000109685,ENSG00000065150,ENSG00000100393,ENSG00000185551,ENSG00000173193,ENSG00000005339,ENSG00000165280,ENSG00000139318,ENSG00000038382,ENSG00000152104,ENSG00000009954,ENSG00000160710,ENSG00000128342,ENSG00000133059,ENSG00000115306,ENSG00000143799,ENSG00000134086,ENSG00000198796,ENSG00000109320,ENSG00000182670,ENSG00000135862,ENSG00000120948,ENSG00000138685,ENSG00000114796…	NSD1|NSD2|IPO5|EP300|NR2F2|PARP14|CREBBP|VCP|DUSP6|TRIO|PTPN14|BAZ1B|ADAR|LIF|DSTYK|SPTBN1|PARP1|VHL|ALPK2|NFKB1|TTC3|LAMC1|TARDBP|FGF2|KLHL24|SETD5|SPTAN1|AARS|DNMT1|BRPF1|CHD3|KDM2A|CDC42BPB|ASXL1|COL3A1|DAXX|ARHGEF2|EIF4G1|HSP90AA1|ABL2|MSL1|PRKDC|APLP2|TRIM28|ZMYND8|LMNA|ABL1|CCNL2|USP9X|SBF1|RNF19A|CHD4|UST|TNKS1BP1|RC3H2|JUN|JAK1|HSP90AB1|KDM5C|NF2|LOXL2|FOXK1|NFKBIA|HUWE1|PSMA8|KAT6A|THBS1…
GO:0010558	negative regulation of macromolecule biosynthetic process	biological_process	8.1743e-06	0.00085003	35	192	1629	19545	ENSG00000109320,ENSG00000124486,ENSG00000141367,ENSG00000134086,ENSG00000120948,ENSG00000155506,ENSG00000185551,ENSG00000005339,ENSG00000100393,ENSG00000119669,ENSG00000165671,ENSG00000109685,ENSG00000130726,ENSG00000143799,ENSG00000117713,ENSG00000130749,ENSG00000112242,ENSG00000147649,ENSG00000100888,ENSG00000204209,ENSG00000083168,ENSG00000196924,ENSG00000125107,ENSG00000257315,ENSG00000104447…	NFKB1|USP9X|CLTC|VHL|TARDBP|LARP1|NR2F2|CREBBP|EP300|IRF2BPL|NSD1|NSD2|TRIM28|PARP1|ARID1A|ZC3H4|E2F3|MTDH|CHD8|DAXX|KAT6A|FLNA|CNOT1|ZBED6|TRPS1|DNMT1|KDM5C|ZNF217|JUN|IRF2BP2|SMARCA4|NFKBIA|FOXK1|LOXL2|NCL
GO:0044249	cellular biosynthetic process	biological_process	8.1837e-06	0.00085003	88	192	6033	19545	ENSG00000257315,ENSG00000169710,ENSG00000080824,ENSG00000104447,ENSG00000253729,ENSG00000075426,ENSG00000106105,ENSG00000196924,ENSG00000130402,ENSG00000171456,ENSG00000153207,ENSG00000204209,ENSG00000114867,ENSG00000116584,ENSG00000170004,ENSG00000156983,ENSG00000173120,ENSG00000138685,ENSG00000090861,ENSG00000171940,ENSG00000130816,ENSG00000178163,ENSG00000120948,ENSG00000134086,ENSG00000058673…	ZBED6|FASN|HSP90AA1|TRPS1|PRKDC|FOSL2|GARS|FLNA|ACTN4|ASXL1|AHCTF1|DAXX|EIF4G1|ARHGEF2|CHD3|BRPF1|KDM2A|FGF2|AARS|ZNF217|DNMT1|ZNF518B|TARDBP|VHL|ZC3H11A|IARS|NFKB1|BAZ1B|PTPN14|LIF|DDX39B|E2F3|PARP1|EIF1AX|NSD1|NSD2|NR2F2|CREBBP|PARP14|HELZ2|EP300|VCP|LARP1|UBN1|CNOT1|CTGF|RPS6|ZBED4|ETS1|KAT6A|THBS1|GTF3C4|PABPC4|NCL|LOXL2|UGCG|NUMA1|FOXK1|NFKBIA|SMARCA4|TNKS1BP1|RC3H2|IRF2BP2|JUN|EIF3B|KDM5C|B…
GO:0044427	chromosomal part	cellular_component	8.3928e-06	0.00086754	24	192	899	19545	ENSG00000130816,ENSG00000165280,ENSG00000005339,ENSG00000177606,ENSG00000149115,ENSG00000204843,ENSG00000130726,ENSG00000147457,ENSG00000143799,ENSG00000117713,ENSG00000127616,ENSG00000134013,ENSG00000009954,ENSG00000180198,ENSG00000153207,ENSG00000204209,ENSG00000083168,ENSG00000166508,ENSG00000175216,ENSG00000196924,ENSG00000120948,ENSG00000253729,ENSG00000111642,ENSG00000104447	DNMT1|VCP|CREBBP|JUN|TNKS1BP1|DCTN1|TRIM28|CHMP7|PARP1|ARID1A|SMARCA4|LOXL2|BAZ1B|RCC1|AHCTF1|DAXX|KAT6A|MCM7|CKAP5|FLNA|TARDBP|PRKDC|CHD4|TRPS1
GO:0009058	biosynthetic process	biological_process	8.593e-06	0.00088397	90	192	6226	19545	ENSG00000109320,ENSG00000196305,ENSG00000058673,ENSG00000134086,ENSG00000120948,ENSG00000165280,ENSG00000155506,ENSG00000130589,ENSG00000100393,ENSG00000185551,ENSG00000005339,ENSG00000173193,ENSG00000109685,ENSG00000165671,ENSG00000143799,ENSG00000173674,ENSG00000112242,ENSG00000198563,ENSG00000128342,ENSG00000152104,ENSG00000009954,ENSG00000116584,ENSG00000114867,ENSG00000153207,ENSG00000204209…	NFKB1|IARS|ZC3H11A|VHL|TARDBP|VCP|LARP1|HELZ2|EP300|NR2F2|CREBBP|PARP14|NSD2|NSD1|PARP1|EIF1AX|E2F3|DDX39B|LIF|PTPN14|BAZ1B|ARHGEF2|EIF4G1|AHCTF1|DAXX|ASXL1|ACTN4|GARS|FLNA|FOSL2|PRKDC|HSP90AA1|TRPS1|FASN|ZBED6|DNMT1|ZNF518B|ZNF217|AARS|FGF2|KDM2A|BRPF1|CHD3|SBF1|TOP2A|CLTC|MCM7|CIAO1|USP9X|PDXK|KPNB1|UST|CHD4|HMGXB3|CCNL2|ABL1|ZMYND8|TRIM28|IRF2BPL|ARID1A|ZC3H4|NFE2L1|MTDH|DDX17|CHD8|GTF3C4|THBS…
GO:0010605	negative regulation of macromolecule metabolic process	biological_process	8.7081e-06	0.00088822	50	192	2761	19545	ENSG00000160710,ENSG00000100888,ENSG00000147649,ENSG00000100201,ENSG00000143799,ENSG00000130749,ENSG00000117713,ENSG00000128342,ENSG00000112242,ENSG00000185551,ENSG00000173193,ENSG00000005339,ENSG00000100393,ENSG00000165671,ENSG00000065150,ENSG00000119669,ENSG00000109685,ENSG00000130726,ENSG00000139318,ENSG00000155506,ENSG00000097007,ENSG00000120948,ENSG00000124486,ENSG00000141367,ENSG00000134086…	ADAR|CHD8|MTDH|DDX17|PARP1|ZC3H4|ARID1A|LIF|E2F3|NR2F2|PARP14|CREBBP|EP300|NSD1|IPO5|IRF2BPL|NSD2|TRIM28|DUSP6|LARP1|ABL1|TARDBP|USP9X|CLTC|VHL|NFKB1|LOXL2|NF2|NCL|SRSF4|FOXK1|SMARCA4|NFKBIA|JUN|IRF2BP2|DNMT1|KDM5C|HSP90AB1|ZNF217|PRKDC|CNOT1|ZBED6|TRPS1|CTGF|APLP2|FLNA|THBS1|KAT6A|EIF4G1|DAXX
GO:0006913	nucleocytoplasmic transport	biological_process	8.7174e-06	0.00088822	15	192	395	19545	ENSG00000075218,ENSG00000058673,ENSG00000096384,ENSG00000065150,ENSG00000108424,ENSG00000130726,ENSG00000160789,ENSG00000198563,ENSG00000196924,ENSG00000100906,ENSG00000143799,ENSG00000115306,ENSG00000116350,ENSG00000104447,ENSG00000152104	GTSE1|ZC3H11A|HSP90AB1|IPO5|KPNB1|TRIM28|LMNA|DDX39B|FLNA|NFKBIA|PARP1|SPTBN1|SRSF4|TRPS1|PTPN14
GO:0010941	regulation of cell death	biological_process	8.9502e-06	0.00090762	36	192	1707	19545	ENSG00000100906,ENSG00000186575,ENSG00000096384,ENSG00000177606,ENSG00000090861,ENSG00000138685,ENSG00000130402,ENSG00000196924,ENSG00000137154,ENSG00000143384,ENSG00000118523,ENSG00000253729,ENSG00000116584,ENSG00000114867,ENSG00000204209,ENSG00000137801,ENSG00000133059,ENSG00000143799,ENSG00000044115,ENSG00000160710,ENSG00000100888,ENSG00000147649,ENSG00000139318,ENSG00000038382,ENSG00000097007…	NFKBIA|NF2|HSP90AB1|JUN|AARS|FGF2|ACTN4|FLNA|RPS6|MCL1|CTGF|PRKDC|ARHGEF2|EIF4G1|DAXX|THBS1|DSTYK|PARP1|CTNNA1|ADAR|CHD8|MTDH|DUSP6|TRIO|ABL1|SON|VCP|SCRIB|LMNA|CREBBP|BCAR1|TARDBP|TP53BP2|NFKB1|TOP2A|VHL
GO:0010033	response to organic substance	biological_process	9.0852e-06	0.00091696	55	192	3166	19545	ENSG00000109320,ENSG00000166508,ENSG00000124486,ENSG00000136068,ENSG00000097007,ENSG00000180900,ENSG00000165280,ENSG00000155506,ENSG00000139318,ENSG00000050820,ENSG00000065150,ENSG00000100393,ENSG00000185551,ENSG00000173193,ENSG00000160789,ENSG00000005339,ENSG00000128342,ENSG00000133059,ENSG00000143799,ENSG00000147649,ENSG00000152104,ENSG00000044115,ENSG00000160710,ENSG00000204262,ENSG00000204209…	NFKB1|MCM7|USP9X|FLNB|ABL1|SCRIB|VCP|LARP1|DUSP6|BCAR1|IPO5|EP300|NR2F2|PARP14|LMNA|CREBBP|LIF|DSTYK|PARP1|MTDH|PTPN14|CTNNA1|ADAR|COL5A2|DAXX|TLN1|MYOF|ARHGEF2|THBS1|ASXL1|COL3A1|ETS1|MCL1|CTGF|PXDN|HSP90AA1|FASN|PRPF8|ABL2|PRKDC|CTSL|HSP90AB1|BCL9L|DNMT1|DCTN1|FGF2|JUN|JAK1|NFKBIA|SMARCA4|TXLNA|SRSF4|NCL|NUMA1|COL1A2
GO:0051011	microtubule minus-end binding	molecular_function	9.1609e-06	0.00092026	3	192	5	19545	ENSG00000137497,ENSG00000127603,ENSG00000130559	NUMA1|MACF1|CAMSAP1
GO:0045786	negative regulation of cell cycle	biological_process	9.3391e-06	0.00093378	18	192	554	19545	ENSG00000143514,ENSG00000125107,ENSG00000253729,ENSG00000137154,ENSG00000137801,ENSG00000131747,ENSG00000170917,ENSG00000128342,ENSG00000198563,ENSG00000178252,ENSG00000149115,ENSG00000065150,ENSG00000100393,ENSG00000185551,ENSG00000097007,ENSG00000075218,ENSG00000180900,ENSG00000096384	TP53BP2|CNOT1|PRKDC|RPS6|THBS1|TOP2A|NUDT6|LIF|DDX39B|WDR6|TNKS1BP1|IPO5|EP300|NR2F2|ABL1|GTSE1|SCRIB|HSP90AB1
GO:1903561	extracellular vesicle	cellular_component	9.484e-06	0.00094386	42	192	2152	19545	ENSG00000197694,ENSG00000090861,ENSG00000110375,ENSG00000135047,ENSG00000106263,ENSG00000096384,ENSG00000124942,ENSG00000115053,ENSG00000198752,ENSG00000164692,ENSG00000137497,ENSG00000086758,ENSG00000137801,ENSG00000154611,ENSG00000137076,ENSG00000138119,ENSG00000153207,ENSG00000169710,ENSG00000197102,ENSG00000080824,ENSG00000084234,ENSG00000196924,ENSG00000106105,ENSG00000130402,ENSG00000130508…	SPTAN1|AARS|UPK2|CTSL|EIF3B|HSP90AB1|AHNAK|NCL|CDC42BPB|COL1A2|NUMA1|HUWE1|THBS1|PSMA8|TLN1|MYOF|AHCTF1|FASN|DYNC1H1|HSP90AA1|APLP2|FLNA|GARS|ACTN4|PXDN|SCRIB|VCP|PRRC2A|FAM168B|SPTBN1|WDR1|PDXK|KPNB1|CLTC|IARS|LAMC1|MYH9|FAT1|EYS|PLEC|COPA|FLNB
GO:0044087	regulation of cellular component biogenesis	biological_process	9.5483e-06	0.00094586	24	192	906	19545	ENSG00000080824,ENSG00000125107,ENSG00000118523,ENSG00000196924,ENSG00000127603,ENSG00000130559,ENSG00000137801,ENSG00000116584,ENSG00000186575,ENSG00000137497,ENSG00000171603,ENSG00000115306,ENSG00000151835,ENSG00000145555,ENSG00000143799,ENSG00000104728,ENSG00000204843,ENSG00000197694,ENSG00000177606,ENSG00000101040,ENSG00000100393,ENSG00000165280,ENSG00000097007,ENSG00000174705	HSP90AA1|CNOT1|CTGF|FLNA|MACF1|CAMSAP1|THBS1|ARHGEF2|NF2|NUMA1|CLSTN1|SPTBN1|SACS|MYO10|PARP1|ARHGEF10|DCTN1|SPTAN1|JUN|ZMYND8|EP300|VCP|ABL1|SH3PXD2B
GO:0005911	cell-cell junction	cellular_component	9.6328e-06	0.00094983	16	192	449	19545	ENSG00000114019,ENSG00000118900,ENSG00000130402,ENSG00000196924,ENSG00000071127,ENSG00000100345,ENSG00000116584,ENSG00000083857,ENSG00000198752,ENSG00000044115,ENSG00000147649,ENSG00000124942,ENSG00000166025,ENSG00000114796,ENSG00000149115,ENSG00000180900	AMOTL2|UBN1|ACTN4|FLNA|WDR1|MYH9|ARHGEF2|FAT1|CDC42BPB|CTNNA1|MTDH|AHNAK|AMOTL1|KLHL24|TNKS1BP1|SCRIB
GO:0043230	extracellular organelle	cellular_component	9.7031e-06	0.00095133	42	192	2154	19545	ENSG00000196924,ENSG00000084234,ENSG00000106105,ENSG00000130402,ENSG00000130508,ENSG00000169710,ENSG00000197102,ENSG00000080824,ENSG00000137076,ENSG00000138119,ENSG00000153207,ENSG00000137801,ENSG00000154611,ENSG00000086758,ENSG00000115053,ENSG00000124942,ENSG00000198752,ENSG00000164692,ENSG00000137497,ENSG00000135047,ENSG00000106263,ENSG00000096384,ENSG00000197694,ENSG00000110375,ENSG00000090861…	FLNA|APLP2|GARS|ACTN4|PXDN|FASN|DYNC1H1|HSP90AA1|TLN1|MYOF|AHCTF1|THBS1|PSMA8|HUWE1|NCL|AHNAK|CDC42BPB|COL1A2|NUMA1|CTSL|EIF3B|HSP90AB1|SPTAN1|UPK2|AARS|FLNB|COPA|PLEC|EYS|LAMC1|IARS|MYH9|FAT1|WDR1|PDXK|KPNB1|CLTC|FAM168B|SPTBN1|PRRC2A|SCRIB|VCP
GO:0044449	contractile fiber part	cellular_component	9.8011e-06	0.00095133	11	192	216	19545	ENSG00000029534,ENSG00000185567,ENSG00000197321,ENSG00000198467,ENSG00000196924,ENSG00000151914,ENSG00000130402,ENSG00000115306,ENSG00000136068,ENSG00000124942,ENSG00000178209	ANK1|AHNAK2|SVIL|TPM2|FLNA|DST|ACTN4|SPTBN1|FLNB|AHNAK|PLEC
GO:0007015	actin filament organization	biological_process	9.8258e-06	0.00095133	15	192	399	19545	ENSG00000174705,ENSG00000097007,ENSG00000116584,ENSG00000083857,ENSG00000050820,ENSG00000104728,ENSG00000198467,ENSG00000071127,ENSG00000197694,ENSG00000196924,ENSG00000118523,ENSG00000115306,ENSG00000130402,ENSG00000186575,ENSG00000044115	SH3PXD2B|ABL1|ARHGEF2|FAT1|BCAR1|ARHGEF10|TPM2|WDR1|SPTAN1|FLNA|CTGF|SPTBN1|ACTN4|NF2|CTNNA1
GO:0051169	nuclear transport	biological_process	9.8258e-06	0.00095133	15	192	399	19545	ENSG00000198563,ENSG00000196924,ENSG00000100906,ENSG00000143799,ENSG00000115306,ENSG00000116350,ENSG00000104447,ENSG00000152104,ENSG00000075218,ENSG00000058673,ENSG00000096384,ENSG00000065150,ENSG00000108424,ENSG00000130726,ENSG00000160789	DDX39B|FLNA|NFKBIA|PARP1|SPTBN1|SRSF4|TRPS1|PTPN14|GTSE1|ZC3H11A|HSP90AB1|IPO5|KPNB1|TRIM28|LMNA
GO:0018205	peptidyl-lysine modification	biological_process	1.0113e-05	0.00097473	14	192	351	19545	ENSG00000128342,ENSG00000156983,ENSG00000188895,ENSG00000134013,ENSG00000130816,ENSG00000125484,ENSG00000130726,ENSG00000165671,ENSG00000109685,ENSG00000100393,ENSG00000168137,ENSG00000160789,ENSG00000083168,ENSG00000005339	LIF|BRPF1|MSL1|LOXL2|DNMT1|GTF3C4|TRIM28|NSD1|NSD2|EP300|SETD5|LMNA|KAT6A|CREBBP
GO:1900182	positive regulation of protein localization to nucleus	biological_process	1.0554e-05	0.0010126	7	192	77	19545	ENSG00000130726,ENSG00000065150,ENSG00000096384,ENSG00000143799,ENSG00000196924,ENSG00000075218,ENSG00000128342	TRIM28|IPO5|HSP90AB1|PARP1|FLNA|GTSE1|LIF
GO:1902580	single-organism cellular localization	biological_process	1.0653e-05	0.0010176	30	192	1302	19545	ENSG00000124486,ENSG00000141367,ENSG00000127603,ENSG00000108424,ENSG00000168502,ENSG00000029534,ENSG00000100345,ENSG00000116584,ENSG00000148396,ENSG00000143514,ENSG00000197102,ENSG00000080824,ENSG00000104447,ENSG00000130402,ENSG00000196924,ENSG00000137154,ENSG00000160789,ENSG00000101040,ENSG00000065150,ENSG00000130726,ENSG00000204843,ENSG00000096384,ENSG00000180900,ENSG00000174705,ENSG00000137497…	USP9X|CLTC|MACF1|KPNB1|MTCL1|ANK1|MYH9|ARHGEF2|SEC16A|TP53BP2|DYNC1H1|HSP90AA1|TRPS1|ACTN4|FLNA|RPS6|LMNA|ZMYND8|IPO5|TRIM28|DCTN1|HSP90AB1|SCRIB|SH3PXD2B|NUMA1|PARP1|CHMP7|SPTBN1|HUWE1|NFKBIA
GO:0030099	myeloid cell differentiation	biological_process	1.1387e-05	0.0010828	15	192	404	19545	ENSG00000090621,ENSG00000160710,ENSG00000082641,ENSG00000128342,ENSG00000137154,ENSG00000100906,ENSG00000143799,ENSG00000071127,ENSG00000137801,ENSG00000134954,ENSG00000005339,ENSG00000083168,ENSG00000100393,ENSG00000177606,ENSG00000100345	PABPC4|ADAR|NFE2L1|LIF|RPS6|NFKBIA|PARP1|WDR1|THBS1|ETS1|CREBBP|KAT6A|EP300|JUN|MYH9
GO:0030016	myofibril	cellular_component	1.1649e-05	0.0011029	11	192	220	19545	ENSG00000178209,ENSG00000124942,ENSG00000151914,ENSG00000130402,ENSG00000115306,ENSG00000136068,ENSG00000196924,ENSG00000198467,ENSG00000029534,ENSG00000185567,ENSG00000197321	PLEC|AHNAK|DST|ACTN4|SPTBN1|FLNB|FLNA|TPM2|ANK1|AHNAK2|SVIL
GO:1903651	positive regulation of cytoplasmic transport	biological_process	1.1778e-05	0.0011102	10	192	180	19545	ENSG00000143799,ENSG00000086758,ENSG00000196924,ENSG00000148396,ENSG00000112697,ENSG00000096384,ENSG00000097007,ENSG00000075218,ENSG00000065150,ENSG00000130726	PARP1|HUWE1|FLNA|SEC16A|TMEM30A|HSP90AB1|ABL1|GTSE1|IPO5|TRIM28
GO:0044464	cell part	cellular_component	1.2624e-05	0.0011847	184	192	16915	19545	ENSG00000186575,ENSG00000112697,ENSG00000137497,ENSG00000134013,ENSG00000164916,ENSG00000127616,ENSG00000149115,ENSG00000056586,ENSG00000177606,ENSG00000110375,ENSG00000147454,ENSG00000185567,ENSG00000186174,ENSG00000096384,ENSG00000106263,ENSG00000174231,ENSG00000125107,ENSG00000137154,ENSG00000151914,ENSG00000100426,ENSG00000175216,ENSG00000154611,ENSG00000083168,ENSG00000138119,ENSG00000125484…	NF2|TMEM30A|NUMA1|LOXL2|FOXK1|SMARCA4|TNKS1BP1|RC3H2|JUN|UPK2|SLC25A37|AHNAK2|BCL9L|HSP90AB1|EIF3B|PRPF8|CNOT1|RPS6|DST|ZBED4|CKAP5|PSMA8|KAT6A|MYOF|GTF3C4|CHD8|ADGRL2|FAM168B|ARID1A|BCAR1|ZMYND8|SCRIB|HMGXB3|UST|TNRC18|PDXK|MACF1|MCM7|MPRIP|CIAO1|SBF1|RNF19A|RCC1|CDC42BPB|ATP6V1G2-DDX39B|DCTN1|FGF2|KLHL24|SETD5|SPTAN1|CTSL|GOLGA3|DNMT1|ZBED6|AMOTL2|PRKDC|APLP2|MCL1|GARS|CDV3|AHCTF1|CDCP1|ARHGEF2…
GO:0051172	negative regulation of nitrogen compound metabolic process	biological_process	1.2796e-05	0.0011956	36	192	1735	19545	ENSG00000143799,ENSG00000130749,ENSG00000117713,ENSG00000112242,ENSG00000147649,ENSG00000100888,ENSG00000155506,ENSG00000005339,ENSG00000185551,ENSG00000100393,ENSG00000165671,ENSG00000119669,ENSG00000109685,ENSG00000130726,ENSG00000120948,ENSG00000109320,ENSG00000124486,ENSG00000141367,ENSG00000134086,ENSG00000116350,ENSG00000100906,ENSG00000127616,ENSG00000164916,ENSG00000134013,ENSG00000115053…	PARP1|ZC3H4|ARID1A|E2F3|MTDH|CHD8|LARP1|CREBBP|NR2F2|EP300|NSD1|IRF2BPL|NSD2|TRIM28|TARDBP|NFKB1|USP9X|CLTC|VHL|SRSF4|NFKBIA|SMARCA4|FOXK1|LOXL2|NCL|DNMT1|KDM5C|ZNF217|JUN|IRF2BP2|FLNA|CNOT1|ZBED6|TRPS1|DAXX|KAT6A
GO:0031122	cytoplasmic microtubule organization	biological_process	1.2897e-05	0.0011998	6	192	53	19545	ENSG00000151914,ENSG00000197102,ENSG00000108424,ENSG00000130559,ENSG00000137497,ENSG00000078674	DST|DYNC1H1|KPNB1|CAMSAP1|NUMA1|PCM1
GO:0033365	protein localization to organelle	biological_process	1.325e-05	0.0012274	23	192	862	19545	ENSG00000075218,ENSG00000096384,ENSG00000065150,ENSG00000130726,ENSG00000160789,ENSG00000128342,ENSG00000086758,ENSG00000100906,ENSG00000115306,ENSG00000147457,ENSG00000143799,ENSG00000186575,ENSG00000112697,ENSG00000137497,ENSG00000108424,ENSG00000124486,ENSG00000078674,ENSG00000137154,ENSG00000196924,ENSG00000143514,ENSG00000080824,ENSG00000104447,ENSG00000148396	GTSE1|HSP90AB1|IPO5|TRIM28|LMNA|LIF|HUWE1|NFKBIA|SPTBN1|CHMP7|PARP1|NF2|TMEM30A|NUMA1|KPNB1|USP9X|PCM1|RPS6|FLNA|TP53BP2|HSP90AA1|TRPS1|SEC16A
GO:0045944	positive regulation of transcription from RNA polymerase II promoter	biological_process	1.3364e-05	0.0012325	28	192	1183	19545	ENSG00000168264,ENSG00000119669,ENSG00000138685,ENSG00000177606,ENSG00000130589,ENSG00000100393,ENSG00000005339,ENSG00000186174,ENSG00000221978,ENSG00000100201,ENSG00000115053,ENSG00000100888,ENSG00000127616,ENSG00000164916,ENSG00000100906,ENSG00000112242,ENSG00000128342,ENSG00000082641,ENSG00000143799,ENSG00000171456,ENSG00000134954,ENSG00000083168,ENSG00000131747,ENSG00000109320,ENSG00000116584…	IRF2BP2|IRF2BPL|FGF2|JUN|HELZ2|EP300|CREBBP|BCL9L|CCNL2|DDX17|NCL|CHD8|SMARCA4|FOXK1|NFKBIA|E2F3|LIF|NFE2L1|PARP1|ASXL1|ETS1|KAT6A|TOP2A|NFKB1|ARHGEF2|FOSL2|TARDBP|PRKDC
GO:0033554	cellular response to stress	biological_process	1.3519e-05	0.0012415	41	192	2108	19545	ENSG00000109320,ENSG00000131747,ENSG00000166508,ENSG00000134086,ENSG00000120948,ENSG00000097007,ENSG00000075218,ENSG00000062716,ENSG00000165280,ENSG00000155506,ENSG00000100393,ENSG00000160789,ENSG00000005339,ENSG00000130726,ENSG00000109685,ENSG00000143799,ENSG00000082641,ENSG00000198563,ENSG00000009954,ENSG00000044115,ENSG00000116584,ENSG00000114867,ENSG00000204209,ENSG00000138119,ENSG00000137076…	NFKB1|TOP2A|MCM7|VHL|TARDBP|ABL1|GTSE1|VMP1|VCP|LARP1|EP300|LMNA|CREBBP|TRIM28|NSD2|PARP1|NFE2L1|DDX39B|BAZ1B|CTNNA1|ARHGEF2|EIF4G1|DAXX|MYOF|TLN1|ETS1|KAT6A|THBS1|MCL1|CTGF|EXOC8|CNOT1|PRKDC|HSP90AA1|HSP90AB1|JUN|DCTN1|TNKS1BP1|NFKBIA|HUWE1|KDM2A
GO:0006886	intracellular protein transport	biological_process	1.3819e-05	0.0012636	26	192	1054	19545	ENSG00000104447,ENSG00000080824,ENSG00000148396,ENSG00000137154,ENSG00000196924,ENSG00000122218,ENSG00000127603,ENSG00000108424,ENSG00000124486,ENSG00000078674,ENSG00000141367,ENSG00000168502,ENSG00000116584,ENSG00000112697,ENSG00000095383,ENSG00000152104,ENSG00000086758,ENSG00000100906,ENSG00000115306,ENSG00000143799,ENSG00000065150,ENSG00000130726,ENSG00000160789,ENSG00000165280,ENSG00000075218…	TRPS1|HSP90AA1|SEC16A|RPS6|FLNA|COPA|MACF1|KPNB1|USP9X|PCM1|CLTC|MTCL1|ARHGEF2|TMEM30A|TBC1D2|PTPN14|HUWE1|NFKBIA|SPTBN1|PARP1|IPO5|TRIM28|LMNA|VCP|GTSE1|HSP90AB1
GO:0046332	SMAD binding	molecular_function	1.4764e-05	0.0013443	7	192	81	19545	ENSG00000204262,ENSG00000168542,ENSG00000124486,ENSG00000164692,ENSG00000177606,ENSG00000196924,ENSG00000143799	COL5A2|COL3A1|USP9X|COL1A2|JUN|FLNA|PARP1
GO:0051716	cellular response to stimulus	biological_process	1.506e-05	0.0013654	102	192	7454	19545	ENSG00000166508,ENSG00000141367,ENSG00000124486,ENSG00000108424,ENSG00000127603,ENSG00000131747,ENSG00000122218,ENSG00000160789,ENSG00000130726,ENSG00000050820,ENSG00000097007,ENSG00000180900,ENSG00000147649,ENSG00000100201,ENSG00000100888,ENSG00000117713,ENSG00000117114,ENSG00000082641,ENSG00000083168,ENSG00000137801,ENSG00000134954,ENSG00000152778,ENSG00000138119,ENSG00000116903,ENSG00000125107…	MCM7|CLTC|USP9X|KPNB1|MACF1|TOP2A|COPA|LMNA|TRIM28|BCAR1|ABL1|SCRIB|MTDH|DDX17|CHD8|ARID1A|ADGRL2|NFE2L1|KAT6A|THBS1|ETS1|IFIT5|MYOF|EXOC8|CNOT1|PRPF8|DST|PXDN|RPS6|CTGF|JUN|JAK1|ARHGEF10|TNKS1BP1|RC3H2|BCL9L|HSP90AB1|NUMA1|NCL|NF2|NFKBIA|SMARCA4|HUWE1|VHL|NFKB1|MYH9|MYO9B|TARDBP|TP53BP2|FLNB|EP300|NR2F2|CREBBP|PARP14|NSD2|IPO5|DUSP6|TRIO|GTSE1|VCP|LARP1|VMP1|PTPN14|BAZ1B|CTNNA1|COL5A2|ADAR|AMOTL…
GO:0051094	positive regulation of developmental process	biological_process	1.5648e-05	0.0014127	31	192	1397	19545	ENSG00000109685,ENSG00000138685,ENSG00000162434,ENSG00000160789,ENSG00000177606,ENSG00000100393,ENSG00000101040,ENSG00000174705,ENSG00000097007,ENSG00000096384,ENSG00000186174,ENSG00000186575,ENSG00000147649,ENSG00000112697,ENSG00000134013,ENSG00000137497,ENSG00000044115,ENSG00000198563,ENSG00000128342,ENSG00000171603,ENSG00000127603,ENSG00000134086,ENSG00000137801,ENSG00000134954,ENSG00000114867…	NSD2|FGF2|JAK1|LMNA|JUN|EP300|ZMYND8|SH3PXD2B|ABL1|HSP90AB1|BCL9L|NF2|MTDH|TMEM30A|LOXL2|NUMA1|CTNNA1|DDX39B|LIF|CLSTN1|MACF1|VHL|THBS1|ETS1|EIF4G1|ARHGEF2|NFKB1|PRKDC|ABL2|CTGF|FLNA
GO:0005730	nucleolus	cellular_component	1.5764e-05	0.0014173	24	192	934	19545	ENSG00000083168,ENSG00000175216,ENSG00000182670,ENSG00000131747,ENSG00000204209,ENSG00000253729,ENSG00000257315,ENSG00000137154,ENSG00000196924,ENSG00000065150,ENSG00000186174,ENSG00000090615,ENSG00000062716,ENSG00000097007,ENSG00000160710,ENSG00000170004,ENSG00000147649,ENSG00000186575,ENSG00000100201,ENSG00000115053,ENSG00000143799,ENSG00000145555,ENSG00000115306,ENSG00000127616	KAT6A|CKAP5|TTC3|TOP2A|DAXX|PRKDC|ZBED6|RPS6|FLNA|IPO5|BCL9L|GOLGA3|VMP1|ABL1|ADAR|CHD3|MTDH|NF2|DDX17|NCL|PARP1|MYO10|SPTBN1|SMARCA4
GO:0045934	negative regulation of nucleobase-containing compound metabolic process	biological_process	1.5944e-05	0.0014274	33	192	1538	19545	ENSG00000204209,ENSG00000083168,ENSG00000196924,ENSG00000125107,ENSG00000104447,ENSG00000257315,ENSG00000126012,ENSG00000130816,ENSG00000171940,ENSG00000177606,ENSG00000168264,ENSG00000116350,ENSG00000164916,ENSG00000100906,ENSG00000127616,ENSG00000134013,ENSG00000109320,ENSG00000124486,ENSG00000134086,ENSG00000120948,ENSG00000100393,ENSG00000005339,ENSG00000185551,ENSG00000130726,ENSG00000109685…	DAXX|KAT6A|FLNA|CNOT1|TRPS1|ZBED6|KDM5C|DNMT1|ZNF217|JUN|IRF2BP2|SRSF4|FOXK1|NFKBIA|SMARCA4|LOXL2|NFKB1|USP9X|VHL|TARDBP|EP300|CREBBP|NR2F2|TRIM28|NSD2|NSD1|IRF2BPL|ZC3H4|ARID1A|PARP1|E2F3|MTDH|CHD8
GO:2000113	negative regulation of cellular macromolecule biosynthetic process	biological_process	1.6372e-05	0.0014596	33	192	1540	19545	ENSG00000147649,ENSG00000100888,ENSG00000112242,ENSG00000143799,ENSG00000130749,ENSG00000117713,ENSG00000119669,ENSG00000165671,ENSG00000109685,ENSG00000130726,ENSG00000005339,ENSG00000185551,ENSG00000100393,ENSG00000155506,ENSG00000134086,ENSG00000124486,ENSG00000109320,ENSG00000115053,ENSG00000134013,ENSG00000100906,ENSG00000127616,ENSG00000164916,ENSG00000168264,ENSG00000177606,ENSG00000171940…	MTDH|CHD8|E2F3|PARP1|ZC3H4|ARID1A|IRF2BPL|NSD1|NSD2|TRIM28|CREBBP|NR2F2|EP300|LARP1|VHL|USP9X|NFKB1|NCL|LOXL2|NFKBIA|SMARCA4|FOXK1|IRF2BP2|JUN|ZNF217|DNMT1|KDM5C|ZBED6|TRPS1|CNOT1|FLNA|KAT6A|DAXX
GO:0005623	cell	cellular_component	1.646e-05	0.0014614	184	192	16948	19545	ENSG00000180198,ENSG00000198752,ENSG00000254870,ENSG00000138685,ENSG00000114796,ENSG00000204843,ENSG00000197694,ENSG00000168137,ENSG00000135047,ENSG00000130816,ENSG00000090615,ENSG00000257315,ENSG00000114019,ENSG00000253729,ENSG00000106105,ENSG00000143384,ENSG00000084234,ENSG00000091527,ENSG00000153207,ENSG00000163814,ENSG00000114867,ENSG00000116584,ENSG00000204262,ENSG00000160710,ENSG00000009954…	RCC1|CDC42BPB|ATP6V1G2-DDX39B|FGF2|KLHL24|DCTN1|SPTAN1|SETD5|CTSL|DNMT1|GOLGA3|ZBED6|AMOTL2|PRKDC|GARS|MCL1|APLP2|CDV3|AHCTF1|CDCP1|EIF4G1|ARHGEF2|COL5A2|ADAR|BAZ1B|CTNNA1|DDX39B|LIF|NAV1|SPTBN1|AMOTL1|NSD2|NSD1|PARP14|EP300|VMP1|VCP|LARP1|TRIO|TP53BP2|PLEC|FLNB|MYO9B|LAMC1|IARS|TTC3|ZC3H11A|NFKB1|NF2|TMEM30A|LOXL2|NUMA1|SMARCA4|FOXK1|TNKS1BP1|RC3H2|UPK2|JUN|SLC25A37|EIF3B|BCL9L|AHNAK2|HSP90AB1|P…
GO:0046822	regulation of nucleocytoplasmic transport	biological_process	1.6697e-05	0.0014763	9	192	149	19545	ENSG00000152104,ENSG00000100906,ENSG00000196924,ENSG00000115306,ENSG00000143799,ENSG00000065150,ENSG00000130726,ENSG00000075218,ENSG00000096384	PTPN14|NFKBIA|FLNA|SPTBN1|PARP1|IPO5|TRIM28|GTSE1|HSP90AB1
GO:0034641	cellular nitrogen compound metabolic process	biological_process	1.7104e-05	0.0015061	92	192	6513	19545	ENSG00000164916,ENSG00000100906,ENSG00000127616,ENSG00000086758,ENSG00000137497,ENSG00000148154,ENSG00000134013,ENSG00000115053,ENSG00000090621,ENSG00000186174,ENSG00000185567,ENSG00000126012,ENSG00000096384,ENSG00000106263,ENSG00000177606,ENSG00000168264,ENSG00000056586,ENSG00000149115,ENSG00000100426,ENSG00000137154,ENSG00000118523,ENSG00000125107,ENSG00000118900,ENSG00000174231,ENSG00000125484…	FOXK1|NFKBIA|SMARCA4|HUWE1|NUMA1|UGCG|LOXL2|NCL|PABPC4|BCL9L|AHNAK2|KDM5C|HSP90AB1|EIF3B|JUN|IRF2BP2|RC3H2|TNKS1BP1|ZBED4|RPS6|CTGF|CNOT1|UBN1|PRPF8|GTF3C4|KAT6A|ETS1|THBS1|ZC3H4|ARID1A|NFE2L1|CHD8|MTDH|DDX17|HMGXB3|CCNL2|ABL1|ZMYND8|TRIM28|IRF2BPL|CHD4|TOP2A|MCM7|USP9X|CIAO1|PDXK|KPNB1|SRSF4|KDM2A|BRPF1|AHNAK|CHD3|DNMT1|ZNF518B|ZNF217|AARS|FGF2|ACTN4|GARS|FLNA|FOSL2|PRKDC|HSP90AA1|TRPS1|ZBED6|AR…
GO:0035556	intracellular signal transduction	biological_process	1.7685e-05	0.0015509	49	192	2753	19545	ENSG00000100906,ENSG00000198752,ENSG00000164692,ENSG00000156983,ENSG00000186575,ENSG00000096384,ENSG00000130816,ENSG00000177606,ENSG00000162434,ENSG00000197694,ENSG00000136205,ENSG00000149115,ENSG00000056586,ENSG00000104728,ENSG00000138685,ENSG00000130402,ENSG00000137154,ENSG00000196924,ENSG00000143384,ENSG00000118523,ENSG00000125107,ENSG00000253729,ENSG00000080824,ENSG00000114019,ENSG00000116584…	NFKBIA|CDC42BPB|COL1A2|BRPF1|NF2|HSP90AB1|DNMT1|JUN|JAK1|SPTAN1|TNS3|TNKS1BP1|RC3H2|ARHGEF10|FGF2|ACTN4|RPS6|FLNA|MCL1|CTGF|CNOT1|PRKDC|HSP90AA1|AMOTL2|ARHGEF2|DAXX|IFIT5|THBS1|COL3A1|KAT6A|AMOTL1|DSTYK|SPTBN1|PARP1|LIF|MTDH|DUSP6|TRIO|GTSE1|ABL1|LARP1|EP300|PARP14|TRIM28|TP53BP2|NFKB1|MYO9B|VHL|KPNB1
GO:0033036	macromolecule localization	biological_process	1.8424e-05	0.001609	52	192	2998	19545	ENSG00000101040,ENSG00000160789,ENSG00000130726,ENSG00000065150,ENSG00000109685,ENSG00000174705,ENSG00000097007,ENSG00000075218,ENSG00000165280,ENSG00000180900,ENSG00000044115,ENSG00000152104,ENSG00000147457,ENSG00000143799,ENSG00000115306,ENSG00000128342,ENSG00000198563,ENSG00000141367,ENSG00000078674,ENSG00000124486,ENSG00000108424,ENSG00000127603,ENSG00000109320,ENSG00000100345,ENSG00000058673…	ZMYND8|LMNA|TRIM28|IPO5|NSD2|SH3PXD2B|ABL1|GTSE1|VCP|SCRIB|CTNNA1|PTPN14|CHMP7|PARP1|SPTBN1|LIF|DDX39B|CLTC|PCM1|USP9X|KPNB1|MACF1|NFKB1|MYH9|ZC3H11A|TARDBP|TP53BP2|COPA|FLNB|HSP90AB1|NUMA1|TBC1D2|TMEM30A|NF2|SRSF4|NFKBIA|HUWE1|THBS1|CKAP5|ARHGEF2|ANK1|MTCL1|AHCTF1|TLN1|EXOC8|SEC16A|TRPS1|HSP90AA1|ACTN4|FLNA|MCL1|RPS6
GO:1901360	organic cyclic compound metabolic process	biological_process	1.8674e-05	0.0016243	88	192	6150	19545	ENSG00000138685,ENSG00000090861,ENSG00000171940,ENSG00000178163,ENSG00000130816,ENSG00000156983,ENSG00000124942,ENSG00000170004,ENSG00000173120,ENSG00000116350,ENSG00000171456,ENSG00000204209,ENSG00000153207,ENSG00000116584,ENSG00000114867,ENSG00000080824,ENSG00000104447,ENSG00000169710,ENSG00000257315,ENSG00000075426,ENSG00000253729,ENSG00000106105,ENSG00000196924,ENSG00000130402,ENSG00000165671…	FGF2|AARS|ZNF217|ZNF518B|DNMT1|BRPF1|AHNAK|CHD3|KDM2A|SRSF4|ASXL1|DAXX|AHCTF1|ARHGEF2|EIF4G1|HSP90AA1|TRPS1|FASN|ZBED6|FOSL2|PRKDC|GARS|FLNA|ACTN4|NSD1|NSD2|EP300|HELZ2|CREBBP|NR2F2|SON|VCP|PTPN14|BAZ1B|ADAR|DDX39B|LIF|E2F3|PARP1|VHL|NFKB1|ZC3H11A|IARS|TARDBP|IRF2BP2|TNKS1BP1|RC3H2|JUN|BCL9L|HSP90AB1|AHNAK2|KDM5C|NCL|PABPC4|NUMA1|LOXL2|SMARCA4|FOXK1|NFKBIA|HUWE1|KAT6A|ETS1|GTF3C4|UBN1|PRPF8|CNOT1…
GO:0000785	chromatin	cellular_component	1.8761e-05	0.0016252	17	192	528	19545	ENSG00000166508,ENSG00000083168,ENSG00000153207,ENSG00000120948,ENSG00000104447,ENSG00000111642,ENSG00000177606,ENSG00000005339,ENSG00000130726,ENSG00000149115,ENSG00000130816,ENSG00000009954,ENSG00000134013,ENSG00000180198,ENSG00000117713,ENSG00000147457,ENSG00000127616	MCM7|KAT6A|AHCTF1|TARDBP|TRPS1|CHD4|JUN|CREBBP|TRIM28|TNKS1BP1|DNMT1|BAZ1B|LOXL2|RCC1|ARID1A|CHMP7|SMARCA4
GO:0007179	transforming growth factor beta receptor signaling pathway	biological_process	1.8842e-05	0.0016257	10	192	190	19545	ENSG00000005339,ENSG00000137801,ENSG00000124486,ENSG00000168542,ENSG00000177606,ENSG00000100393,ENSG00000096384,ENSG00000186174,ENSG00000164692,ENSG00000143799	CREBBP|THBS1|USP9X|COL3A1|JUN|EP300|HSP90AB1|BCL9L|COL1A2|PARP1
GO:0043292	contractile fiber	cellular_component	1.9125e-05	0.0016435	11	192	232	19545	ENSG00000029534,ENSG00000197321,ENSG00000185567,ENSG00000198467,ENSG00000130402,ENSG00000151914,ENSG00000115306,ENSG00000136068,ENSG00000196924,ENSG00000178209,ENSG00000124942	ANK1|SVIL|AHNAK2|TPM2|ACTN4|DST|SPTBN1|FLNB|FLNA|PLEC|AHNAK
GO:0007166	cell surface receptor signaling pathway	biological_process	2.0002e-05	0.0017119	51	192	2926	19545	ENSG00000115306,ENSG00000145555,ENSG00000143799,ENSG00000166025,ENSG00000133059,ENSG00000128342,ENSG00000117114,ENSG00000160710,ENSG00000044115,ENSG00000147649,ENSG00000100888,ENSG00000038382,ENSG00000165280,ENSG00000180900,ENSG00000097007,ENSG00000173193,ENSG00000160789,ENSG00000005339,ENSG00000100393,ENSG00000050820,ENSG00000100345,ENSG00000109320,ENSG00000099331,ENSG00000124486,ENSG00000141367…	SPTBN1|MYO10|PARP1|AMOTL1|DSTYK|LIF|ADGRL2|ADAR|CTNNA1|MTDH|CHD8|TRIO|VCP|SCRIB|ABL1|PARP14|LMNA|CREBBP|EP300|BCAR1|MYH9|NFKB1|MYO9B|USP9X|CLTC|MACF1|TXLNA|NFKBIA|SMARCA4|COL1A2|NUMA1|HSP90AB1|BCL9L|JAK1|JUN|FGF2|RC3H2|KLHL24|PXDN|DST|CTGF|MCL1|FLNA|AMOTL2|HSP90AA1|ARHGEF2|MYOF|TLN1|DAXX|COL3A1|THBS1
GO:0044033	multi-organism metabolic process	biological_process	2.0278e-05	0.0017286	7	192	85	19545	ENSG00000120948,ENSG00000177606,ENSG00000100393,ENSG00000130726,ENSG00000106263,ENSG00000131747,ENSG00000127616	TARDBP|JUN|EP300|TRIM28|EIF3B|TOP2A|SMARCA4
GO:0006606	protein import into nucleus	biological_process	2.1569e-05	0.001817	10	192	193	19545	ENSG00000143799,ENSG00000115306,ENSG00000100906,ENSG00000196924,ENSG00000104447,ENSG00000096384,ENSG00000160789,ENSG00000065150,ENSG00000108424,ENSG00000130726	PARP1|SPTBN1|NFKBIA|FLNA|TRPS1|HSP90AB1|LMNA|IPO5|KPNB1|TRIM28
GO:0044744	protein targeting to nucleus	biological_process	2.1569e-05	0.001817	10	192	193	19545	ENSG00000096384,ENSG00000160789,ENSG00000130726,ENSG00000065150,ENSG00000108424,ENSG00000143799,ENSG00000115306,ENSG00000196924,ENSG00000100906,ENSG00000104447	HSP90AB1|LMNA|TRIM28|IPO5|KPNB1|PARP1|SPTBN1|FLNA|NFKBIA|TRPS1
GO:1902593	single-organism nuclear import	biological_process	2.1569e-05	0.001817	10	192	193	19545	ENSG00000196924,ENSG00000100906,ENSG00000143799,ENSG00000115306,ENSG00000104447,ENSG00000096384,ENSG00000108424,ENSG00000065150,ENSG00000130726,ENSG00000160789	FLNA|NFKBIA|PARP1|SPTBN1|TRPS1|HSP90AB1|KPNB1|IPO5|TRIM28|LMNA
GO:0009892	negative regulation of metabolic process	biological_process	2.1979e-05	0.0018442	52	192	3017	19545	ENSG00000109320,ENSG00000141367,ENSG00000124486,ENSG00000134086,ENSG00000120948,ENSG00000139318,ENSG00000097007,ENSG00000155506,ENSG00000100393,ENSG00000005339,ENSG00000185551,ENSG00000173193,ENSG00000178252,ENSG00000130726,ENSG00000165671,ENSG00000119669,ENSG00000065150,ENSG00000109685,ENSG00000130749,ENSG00000117713,ENSG00000143799,ENSG00000128342,ENSG00000112242,ENSG00000160710,ENSG00000147649…	NFKB1|CLTC|USP9X|VHL|TARDBP|DUSP6|ABL1|LARP1|EP300|CREBBP|NR2F2|PARP14|WDR6|TRIM28|NSD1|IRF2BPL|IPO5|NSD2|ZC3H4|ARID1A|PARP1|LIF|E2F3|ADAR|MTDH|DDX17|CHD8|EIF4G1|DAXX|THBS1|KAT6A|APLP2|FLNA|MCL1|CTGF|CNOT1|PRKDC|TRPS1|ZBED6|KDM5C|HSP90AB1|DNMT1|ZNF217|JUN|IRF2BP2|SRSF4|NFKBIA|FOXK1|SMARCA4|LOXL2|NF2|NCL
GO:0042981	regulation of apoptotic process	biological_process	2.2401e-05	0.0018692	33	192	1564	19545	ENSG00000116584,ENSG00000137801,ENSG00000118523,ENSG00000137154,ENSG00000143384,ENSG00000196924,ENSG00000130402,ENSG00000253729,ENSG00000096384,ENSG00000090861,ENSG00000177606,ENSG00000100906,ENSG00000186575,ENSG00000131747,ENSG00000109320,ENSG00000134086,ENSG00000143514,ENSG00000120948,ENSG00000180900,ENSG00000165280,ENSG00000097007,ENSG00000159140,ENSG00000038382,ENSG00000139318,ENSG00000050820…	ARHGEF2|THBS1|CTGF|RPS6|MCL1|FLNA|ACTN4|PRKDC|HSP90AB1|AARS|JUN|NFKBIA|NF2|TOP2A|NFKB1|VHL|TP53BP2|TARDBP|SCRIB|VCP|ABL1|SON|TRIO|DUSP6|BCAR1|LMNA|CREBBP|PARP1|DSTYK|CHD8|MTDH|ADAR|CTNNA1
GO:0030097	hemopoiesis	biological_process	2.2478e-05	0.0018692	22	192	829	19545	ENSG00000253729,ENSG00000137154,ENSG00000071127,ENSG00000171456,ENSG00000134954,ENSG00000137801,ENSG00000083168,ENSG00000131747,ENSG00000100345,ENSG00000117523,ENSG00000090621,ENSG00000160710,ENSG00000100906,ENSG00000082641,ENSG00000128342,ENSG00000143799,ENSG00000168264,ENSG00000056586,ENSG00000100393,ENSG00000177606,ENSG00000005339,ENSG00000097007	PRKDC|RPS6|WDR1|ASXL1|ETS1|THBS1|KAT6A|TOP2A|MYH9|PRRC2C|PABPC4|ADAR|NFKBIA|NFE2L1|LIF|PARP1|IRF2BP2|RC3H2|EP300|JUN|CREBBP|ABL1
GO:0042995	cell projection	cellular_component	2.2539e-05	0.0018692	41	192	2154	19545	ENSG00000151835,ENSG00000186575,ENSG00000137497,ENSG00000198752,ENSG00000197321,ENSG00000096384,ENSG00000204843,ENSG00000114796,ENSG00000196924,ENSG00000106105,ENSG00000137154,ENSG00000130402,ENSG00000151914,ENSG00000197102,ENSG00000080824,ENSG00000116903,ENSG00000137076,ENSG00000152778,ENSG00000116584,ENSG00000029534,ENSG00000152102,ENSG00000117114,ENSG00000166025,ENSG00000171603,ENSG00000134369…	SACS|NF2|NUMA1|CDC42BPB|SVIL|HSP90AB1|DCTN1|KLHL24|FLNA|GARS|RPS6|ACTN4|DST|DYNC1H1|HSP90AA1|EXOC8|TLN1|IFIT5|ARHGEF2|ANK1|FAM168B|ADGRL2|AMOTL1|CLSTN1|NAV1|MYO10|SPTBN1|CTNNA1|SH3PXD2B|ABL1|SCRIB|BCAR1|ZMYND8|FLNB|PLEC|FAT1|MYH9|MACF1|WDR1|PCM1|USP9X
GO:0019899	enzyme binding	molecular_function	2.4918e-05	0.0020586	39	192	2012	19545	ENSG00000095383,ENSG00000198752,ENSG00000164692,ENSG00000115053,ENSG00000180198,ENSG00000100906,ENSG00000127616,ENSG00000177606,ENSG00000162434,ENSG00000204843,ENSG00000149115,ENSG00000096384,ENSG00000116903,ENSG00000253729,ENSG00000080824,ENSG00000196924,ENSG00000137154,ENSG00000168542,ENSG00000134954,ENSG00000116584,ENSG00000029534,ENSG00000204209,ENSG00000152104,ENSG00000143799,ENSG00000115306…	TBC1D2|CDC42BPB|COL1A2|NCL|RCC1|NFKBIA|SMARCA4|JUN|JAK1|DCTN1|TNKS1BP1|HSP90AB1|EXOC8|PRKDC|HSP90AA1|FLNA|RPS6|COL3A1|ETS1|ARHGEF2|ANK1|DAXX|PTPN14|PARP1|SPTBN1|PARP14|TRIM28|BCAR1|IPO5|ABL1|VCP|CHD4|CLTC|VHL|KPNB1|IARS|TOP2A|MYO9B|RNF19A
GO:0007346	regulation of mitotic cell cycle	biological_process	2.5342e-05	0.0020855	18	192	597	19545	ENSG00000114867,ENSG00000131747,ENSG00000078674,ENSG00000141367,ENSG00000175216,ENSG00000137154,ENSG00000253729,ENSG00000125107,ENSG00000080824,ENSG00000197102,ENSG00000180900,ENSG00000097007,ENSG00000075218,ENSG00000100393,ENSG00000149115,ENSG00000204843,ENSG00000137497,ENSG00000180198	EIF4G1|TOP2A|PCM1|CLTC|CKAP5|RPS6|PRKDC|CNOT1|HSP90AA1|DYNC1H1|SCRIB|ABL1|GTSE1|EP300|TNKS1BP1|DCTN1|NUMA1|RCC1
GO:0009890	negative regulation of biosynthetic process	biological_process	2.5726e-05	0.002109	35	192	1719	19545	ENSG00000196924,ENSG00000125107,ENSG00000257315,ENSG00000104447,ENSG00000204209,ENSG00000083168,ENSG00000127616,ENSG00000164916,ENSG00000100906,ENSG00000134013,ENSG00000115053,ENSG00000130816,ENSG00000126012,ENSG00000171940,ENSG00000177606,ENSG00000168264,ENSG00000120948,ENSG00000109320,ENSG00000124486,ENSG00000141367,ENSG00000134086,ENSG00000143799,ENSG00000130749,ENSG00000117713,ENSG00000112242…	FLNA|CNOT1|ZBED6|TRPS1|DAXX|KAT6A|SMARCA4|FOXK1|NFKBIA|LOXL2|NCL|DNMT1|KDM5C|ZNF217|JUN|IRF2BP2|TARDBP|NFKB1|USP9X|CLTC|VHL|PARP1|ZC3H4|ARID1A|E2F3|MTDH|CHD8|LARP1|NR2F2|CREBBP|EP300|NSD1|IRF2BPL|NSD2|TRIM28
GO:0043067	regulation of programmed cell death	biological_process	2.6123e-05	0.0021334	33	192	1576	19545	ENSG00000186575,ENSG00000100906,ENSG00000177606,ENSG00000090861,ENSG00000096384,ENSG00000253729,ENSG00000130402,ENSG00000196924,ENSG00000143384,ENSG00000137154,ENSG00000118523,ENSG00000137801,ENSG00000116584,ENSG00000044115,ENSG00000160710,ENSG00000147649,ENSG00000100888,ENSG00000133059,ENSG00000143799,ENSG00000005339,ENSG00000160789,ENSG00000050820,ENSG00000139318,ENSG00000038382,ENSG00000159140…	NF2|NFKBIA|JUN|AARS|HSP90AB1|PRKDC|ACTN4|FLNA|MCL1|RPS6|CTGF|THBS1|ARHGEF2|CTNNA1|ADAR|MTDH|CHD8|DSTYK|PARP1|CREBBP|LMNA|BCAR1|DUSP6|TRIO|SON|ABL1|SCRIB|VCP|TARDBP|TP53BP2|VHL|NFKB1|TOP2A
GO:0045597	positive regulation of cell differentiation	biological_process	2.6761e-05	0.0021772	24	192	965	19545	ENSG00000143322,ENSG00000118523,ENSG00000196924,ENSG00000134954,ENSG00000127603,ENSG00000134086,ENSG00000114867,ENSG00000109320,ENSG00000116584,ENSG00000134013,ENSG00000137497,ENSG00000044115,ENSG00000186575,ENSG00000112697,ENSG00000128342,ENSG00000198563,ENSG00000101040,ENSG00000177606,ENSG00000100393,ENSG00000138685,ENSG00000186174,ENSG00000096384,ENSG00000174705,ENSG00000097007	ABL2|CTGF|FLNA|ETS1|MACF1|VHL|EIF4G1|NFKB1|ARHGEF2|LOXL2|NUMA1|CTNNA1|NF2|TMEM30A|LIF|DDX39B|ZMYND8|JUN|EP300|FGF2|BCL9L|HSP90AB1|SH3PXD2B|ABL1
GO:0033043	regulation of organelle organization	biological_process	2.9492e-05	0.0023836	28	192	1236	19545	ENSG00000141367,ENSG00000071127,ENSG00000130559,ENSG00000029534,ENSG00000116584,ENSG00000125107,ENSG00000143322,ENSG00000143514,ENSG00000197102,ENSG00000118523,ENSG00000196924,ENSG00000160789,ENSG00000197694,ENSG00000168137,ENSG00000165671,ENSG00000104728,ENSG00000130726,ENSG00000204843,ENSG00000130816,ENSG00000174705,ENSG00000097007,ENSG00000137497,ENSG00000180198,ENSG00000186575,ENSG00000115306…	CLTC|WDR1|CAMSAP1|ANK1|ARHGEF2|CNOT1|ABL2|TP53BP2|DYNC1H1|CTGF|FLNA|LMNA|SPTAN1|SETD5|NSD1|ARHGEF10|TRIM28|DCTN1|DNMT1|SH3PXD2B|ABL1|NUMA1|RCC1|NF2|SPTBN1|PARP1|LIF|HUWE1
GO:0048870	cell motility	biological_process	2.9632e-05	0.0023836	34	192	1658	19545	ENSG00000168542,ENSG00000134954,ENSG00000137801,ENSG00000116584,ENSG00000114019,ENSG00000143322,ENSG00000118523,ENSG00000196924,ENSG00000130402,ENSG00000151914,ENSG00000136205,ENSG00000138685,ENSG00000177606,ENSG00000186575,ENSG00000198752,ENSG00000134013,ENSG00000164692,ENSG00000071127,ENSG00000127603,ENSG00000124486,ENSG00000078674,ENSG00000100345,ENSG00000135862,ENSG00000083857,ENSG00000050820…	COL3A1|ETS1|THBS1|ARHGEF2|AMOTL2|ABL2|CTGF|FLNA|ACTN4|DST|TNS3|FGF2|JUN|NF2|CDC42BPB|LOXL2|COL1A2|WDR1|MACF1|USP9X|PCM1|MYH9|LAMC1|FAT1|BCAR1|NR2F2|LMNA|ZMYND8|SCRIB|GTSE1|ABL1|CTNNA1|NAV1|AMOTL1
GO:0051674	localization of cell	biological_process	2.9632e-05	0.0023836	34	192	1658	19545	ENSG00000114019,ENSG00000143322,ENSG00000196924,ENSG00000118523,ENSG00000151914,ENSG00000130402,ENSG00000137801,ENSG00000134954,ENSG00000168542,ENSG00000116584,ENSG00000186575,ENSG00000164692,ENSG00000198752,ENSG00000134013,ENSG00000138685,ENSG00000136205,ENSG00000177606,ENSG00000127603,ENSG00000071127,ENSG00000078674,ENSG00000124486,ENSG00000083857,ENSG00000100345,ENSG00000135862,ENSG00000044115…	AMOTL2|ABL2|FLNA|CTGF|DST|ACTN4|THBS1|ETS1|COL3A1|ARHGEF2|NF2|COL1A2|CDC42BPB|LOXL2|FGF2|TNS3|JUN|MACF1|WDR1|PCM1|USP9X|FAT1|MYH9|LAMC1|CTNNA1|AMOTL1|NAV1|BCAR1|ZMYND8|NR2F2|LMNA|ABL1|GTSE1|SCRIB
GO:1903649	regulation of cytoplasmic transport	biological_process	3.0835e-05	0.0024711	13	192	338	19545	ENSG00000112697,ENSG00000152104,ENSG00000148396,ENSG00000196924,ENSG00000100906,ENSG00000086758,ENSG00000143799,ENSG00000115306,ENSG00000130726,ENSG00000065150,ENSG00000075218,ENSG00000097007,ENSG00000096384	TMEM30A|PTPN14|SEC16A|FLNA|NFKBIA|HUWE1|PARP1|SPTBN1|TRIM28|IPO5|GTSE1|ABL1|HSP90AB1
GO:0043034	costamere	cellular_component	3.1e-05	0.002475	4	192	19	19545	ENSG00000124942,ENSG00000178209,ENSG00000185567,ENSG00000197321	AHNAK|PLEC|AHNAK2|SVIL
GO:0032233	positive regulation of actin filament bundle assembly	biological_process	3.21e-05	0.0025534	6	192	62	19545	ENSG00000196924,ENSG00000174705,ENSG00000097007,ENSG00000118523,ENSG00000186575,ENSG00000104728	FLNA|SH3PXD2B|ABL1|CTGF|NF2|ARHGEF10
GO:0070848	response to growth factor	biological_process	3.2812e-05	0.0026003	20	192	727	19545	ENSG00000097007,ENSG00000186174,ENSG00000096384,ENSG00000139318,ENSG00000050820,ENSG00000138685,ENSG00000177606,ENSG00000100393,ENSG00000005339,ENSG00000133059,ENSG00000143799,ENSG00000115053,ENSG00000137497,ENSG00000164692,ENSG00000138119,ENSG00000166508,ENSG00000137801,ENSG00000168542,ENSG00000124486,ENSG00000118523	ABL1|BCL9L|HSP90AB1|DUSP6|BCAR1|FGF2|JUN|EP300|CREBBP|DSTYK|PARP1|NCL|NUMA1|COL1A2|MYOF|MCM7|THBS1|COL3A1|USP9X|CTGF
GO:0007178	transmembrane receptor protein serine/threonine kinase signaling pathway	biological_process	3.3787e-05	0.0026676	13	192	341	19545	ENSG00000143799,ENSG00000115306,ENSG00000137497,ENSG00000164692,ENSG00000096384,ENSG00000186174,ENSG00000097007,ENSG00000177606,ENSG00000100393,ENSG00000168542,ENSG00000005339,ENSG00000137801,ENSG00000124486	PARP1|SPTBN1|NUMA1|COL1A2|HSP90AB1|BCL9L|ABL1|JUN|EP300|COL3A1|CREBBP|THBS1|USP9X
GO:2000026	regulation of multicellular organismal development	biological_process	3.3981e-05	0.0026732	39	192	2040	19545	ENSG00000141367,ENSG00000078674,ENSG00000071127,ENSG00000127603,ENSG00000111962,ENSG00000139318,ENSG00000097007,ENSG00000174705,ENSG00000005339,ENSG00000100393,ENSG00000101040,ENSG00000109685,ENSG00000171603,ENSG00000128342,ENSG00000198563,ENSG00000204262,ENSG00000044115,ENSG00000147649,ENSG00000100201,ENSG00000114867,ENSG00000116584,ENSG00000134954,ENSG00000137801,ENSG00000168542,ENSG00000118523…	CLTC|PCM1|WDR1|MACF1|UST|DUSP6|ABL1|SH3PXD2B|CREBBP|EP300|ZMYND8|NSD2|CLSTN1|LIF|DDX39B|COL5A2|CTNNA1|MTDH|DDX17|EIF4G1|ARHGEF2|ETS1|THBS1|COL3A1|CTGF|FLNA|ABL2|TRPS1|BCL9L|CTSL|JAK1|JUN|FGF2|RC3H2|NFKBIA|LOXL2|NUMA1|NF2|TMEM30A
GO:0008104	protein localization	biological_process	3.4302e-05	0.0026879	46	192	2583	19545	ENSG00000143514,ENSG00000120948,ENSG00000136068,ENSG00000122218,ENSG00000127603,ENSG00000108424,ENSG00000124486,ENSG00000141367,ENSG00000078674,ENSG00000100345,ENSG00000044115,ENSG00000152104,ENSG00000128342,ENSG00000143799,ENSG00000147457,ENSG00000115306,ENSG00000109685,ENSG00000065150,ENSG00000130726,ENSG00000160789,ENSG00000101040,ENSG00000165280,ENSG00000180900,ENSG00000097007,ENSG00000174705…	TP53BP2|TARDBP|FLNB|COPA|MACF1|KPNB1|USP9X|CLTC|PCM1|MYH9|CTNNA1|PTPN14|LIF|PARP1|CHMP7|SPTBN1|NSD2|IPO5|TRIM28|LMNA|ZMYND8|VCP|SCRIB|ABL1|SH3PXD2B|GTSE1|HSP90AA1|TRPS1|SEC16A|EXOC8|FLNA|RPS6|MCL1|ACTN4|TLN1|AHCTF1|ANK1|MTCL1|ARHGEF2|TMEM30A|NF2|TBC1D2|NUMA1|HUWE1|NFKBIA|HSP90AB1
GO:0002520	immune system development	biological_process	3.442e-05	0.0026879	23	192	916	19545	ENSG00000097007,ENSG00000109685,ENSG00000056586,ENSG00000168264,ENSG00000005339,ENSG00000177606,ENSG00000100393,ENSG00000128342,ENSG00000082641,ENSG00000100906,ENSG00000143799,ENSG00000090621,ENSG00000117523,ENSG00000160710,ENSG00000131747,ENSG00000100345,ENSG00000071127,ENSG00000171456,ENSG00000137801,ENSG00000083168,ENSG00000134954,ENSG00000137154,ENSG00000253729	ABL1|NSD2|RC3H2|IRF2BP2|CREBBP|JUN|EP300|LIF|NFE2L1|NFKBIA|PARP1|PABPC4|PRRC2C|ADAR|TOP2A|MYH9|WDR1|ASXL1|THBS1|KAT6A|ETS1|RPS6|PRKDC
GO:0048468	cell development	biological_process	3.4958e-05	0.00272	41	192	2195	19545	ENSG00000186575,ENSG00000112697,ENSG00000090621,ENSG00000134013,ENSG00000186174,ENSG00000096384,ENSG00000104728,ENSG00000177606,ENSG00000197694,ENSG00000196924,ENSG00000137154,ENSG00000130402,ENSG00000080824,ENSG00000143322,ENSG00000075426,ENSG00000125107,ENSG00000253729,ENSG00000138119,ENSG00000116584,ENSG00000114867,ENSG00000168542,ENSG00000128342,ENSG00000198563,ENSG00000115306,ENSG00000100201…	NF2|TMEM30A|PABPC4|LOXL2|BCL9L|HSP90AB1|ARHGEF10|JUN|SPTAN1|FLNA|RPS6|ACTN4|HSP90AA1|ABL2|FOSL2|CNOT1|PRKDC|MYOF|ARHGEF2|EIF4G1|COL3A1|LIF|DDX39B|SPTBN1|DDX17|CTNNA1|ABL1|SCRIB|TRIM28|ZMYND8|EP300|LMNA|UST|FLNB|MYH9|LAMC1|CAMSAP1|WDR1|MACF1|PCM1|USP9X
GO:0005178	integrin binding	molecular_function	3.6713e-05	0.0028462	8	192	127	19545	ENSG00000138685,ENSG00000137801,ENSG00000168542,ENSG00000137076,ENSG00000100345,ENSG00000118523,ENSG00000130402,ENSG00000151914	FGF2|THBS1|COL3A1|TLN1|MYH9|CTGF|ACTN4|DST
GO:0017038	protein import	biological_process	3.8017e-05	0.0029366	11	192	250	19545	ENSG00000108424,ENSG00000065150,ENSG00000130726,ENSG00000160789,ENSG00000096384,ENSG00000104447,ENSG00000080824,ENSG00000196924,ENSG00000100906,ENSG00000143799,ENSG00000115306	KPNB1|IPO5|TRIM28|LMNA|HSP90AB1|TRPS1|HSP90AA1|FLNA|NFKBIA|PARP1|SPTBN1
GO:0035371	microtubule plus-end	cellular_component	3.8454e-05	0.0029541	4	192	20	19545	ENSG00000151914,ENSG00000175216,ENSG00000204843,ENSG00000137497	DST|CKAP5|DCTN1|NUMA1
GO:0002039	p53 binding	molecular_function	3.8519e-05	0.0029541	6	192	64	19545	ENSG00000100888,ENSG00000143514,ENSG00000100393,ENSG00000005339,ENSG00000127616,ENSG00000204209	CHD8|TP53BP2|EP300|CREBBP|SMARCA4|DAXX
GO:1903900	regulation of viral life cycle	biological_process	3.9276e-05	0.0030014	9	192	166	19545	ENSG00000177606,ENSG00000100393,ENSG00000130726,ENSG00000155506,ENSG00000152778,ENSG00000131747,ENSG00000120948,ENSG00000160710,ENSG00000127616	JUN|EP300|TRIM28|LARP1|IFIT5|TOP2A|TARDBP|ADAR|SMARCA4
GO:0010564	regulation of cell cycle process	biological_process	3.9732e-05	0.0030254	20	192	737	19545	ENSG00000080824,ENSG00000197102,ENSG00000125107,ENSG00000253729,ENSG00000118523,ENSG00000175216,ENSG00000141367,ENSG00000078674,ENSG00000153207,ENSG00000114867,ENSG00000180198,ENSG00000137497,ENSG00000198563,ENSG00000128342,ENSG00000204843,ENSG00000149115,ENSG00000100393,ENSG00000075218,ENSG00000096384,ENSG00000197321	HSP90AA1|DYNC1H1|CNOT1|PRKDC|CTGF|CKAP5|CLTC|PCM1|AHCTF1|EIF4G1|RCC1|NUMA1|DDX39B|LIF|DCTN1|TNKS1BP1|EP300|GTSE1|HSP90AB1|SVIL
GO:0044451	nucleoplasm part	cellular_component	4.074e-05	0.0030912	26	192	1123	19545	ENSG00000083168,ENSG00000100241,ENSG00000204209,ENSG00000111642,ENSG00000174231,ENSG00000118900,ENSG00000120948,ENSG00000188895,ENSG00000130402,ENSG00000005339,ENSG00000160789,ENSG00000168137,ENSG00000100393,ENSG00000171940,ENSG00000159140,ENSG00000097007,ENSG00000221978,ENSG00000126012,ENSG00000170004,ENSG00000147649,ENSG00000156983,ENSG00000100888,ENSG00000100201,ENSG00000009954,ENSG00000198563…	KAT6A|SBF1|DAXX|CHD4|PRPF8|UBN1|TARDBP|MSL1|ACTN4|CREBBP|LMNA|SETD5|EP300|ZNF217|SON|ABL1|CCNL2|KDM5C|CHD3|MTDH|BRPF1|CHD8|DDX17|BAZ1B|DDX39B|SRSF4
GO:0006986	response to unfolded protein	biological_process	4.1167e-05	0.0031125	9	192	167	19545	ENSG00000080824,ENSG00000100393,ENSG00000137801,ENSG00000160789,ENSG00000204843,ENSG00000096384,ENSG00000204209,ENSG00000137076,ENSG00000165280	HSP90AA1|EP300|THBS1|LMNA|DCTN1|HSP90AB1|DAXX|TLN1|VCP
GO:0008283	cell proliferation	biological_process	4.1311e-05	0.0031125	39	192	2058	19545	ENSG00000185551,ENSG00000160789,ENSG00000178252,ENSG00000050820,ENSG00000097007,ENSG00000155506,ENSG00000180900,ENSG00000044115,ENSG00000152104,ENSG00000170917,ENSG00000147526,ENSG00000112242,ENSG00000128342,ENSG00000166508,ENSG00000078674,ENSG00000144021,ENSG00000134086,ENSG00000160209,ENSG00000135862,ENSG00000177606,ENSG00000138685,ENSG00000136205,ENSG00000056586,ENSG00000130816,ENSG00000134013…	NR2F2|LMNA|WDR6|BCAR1|ABL1|LARP1|SCRIB|CTNNA1|PTPN14|NUDT6|TACC1|E2F3|LIF|MCM7|PCM1|CIAO1|VHL|PDXK|LAMC1|JUN|FGF2|TNS3|RC3H2|DNMT1|LOXL2|NF2|TXLNA|NFKBIA|THBS1|ETS1|CDV3|ARHGEF2|EIF4G1|ABL2|FOSL2|PRKDC|RPS6|FLNA|CTGF
GO:0051054	positive regulation of DNA metabolic process	biological_process	4.2568e-05	0.0031959	10	192	209	19545	ENSG00000109685,ENSG00000138685,ENSG00000130726,ENSG00000124486,ENSG00000177606,ENSG00000131747,ENSG00000096384,ENSG00000080824,ENSG00000198563,ENSG00000143799	NSD2|FGF2|TRIM28|USP9X|JUN|TOP2A|HSP90AB1|HSP90AA1|DDX39B|PARP1
GO:0007044	cell-substrate junction assembly	biological_process	4.4723e-05	0.0033459	7	192	96	19545	ENSG00000127603,ENSG00000137801,ENSG00000178209,ENSG00000137076,ENSG00000097007,ENSG00000151914,ENSG00000135862	MACF1|THBS1|PLEC|TLN1|ABL1|DST|LAMC1
GO:0031327	negative regulation of cellular biosynthetic process	biological_process	4.5751e-05	0.0034109	34	192	1694	19545	ENSG00000112242,ENSG00000130749,ENSG00000117713,ENSG00000143799,ENSG00000147649,ENSG00000100888,ENSG00000155506,ENSG00000130726,ENSG00000165671,ENSG00000119669,ENSG00000109685,ENSG00000100393,ENSG00000185551,ENSG00000005339,ENSG00000120948,ENSG00000109320,ENSG00000134086,ENSG00000124486,ENSG00000100906,ENSG00000127616,ENSG00000164916,ENSG00000115053,ENSG00000134013,ENSG00000171940,ENSG00000126012…	E2F3|ZC3H4|ARID1A|PARP1|MTDH|CHD8|LARP1|TRIM28|NSD1|IRF2BPL|NSD2|EP300|NR2F2|CREBBP|TARDBP|NFKB1|VHL|USP9X|NFKBIA|SMARCA4|FOXK1|NCL|LOXL2|ZNF217|KDM5C|DNMT1|IRF2BP2|JUN|FLNA|TRPS1|ZBED6|CNOT1|DAXX|KAT6A
GO:0048534	hematopoietic or lymphoid organ development	biological_process	4.6426e-05	0.0034493	22	192	870	19545	ENSG00000253729,ENSG00000137154,ENSG00000071127,ENSG00000083168,ENSG00000171456,ENSG00000134954,ENSG00000137801,ENSG00000131747,ENSG00000100345,ENSG00000117523,ENSG00000090621,ENSG00000160710,ENSG00000100906,ENSG00000128342,ENSG00000082641,ENSG00000143799,ENSG00000168264,ENSG00000056586,ENSG00000100393,ENSG00000177606,ENSG00000005339,ENSG00000097007	PRKDC|RPS6|WDR1|KAT6A|ASXL1|ETS1|THBS1|TOP2A|MYH9|PRRC2C|PABPC4|ADAR|NFKBIA|LIF|NFE2L1|PARP1|IRF2BP2|RC3H2|EP300|JUN|CREBBP|ABL1
GO:0006461	protein complex assembly	biological_process	4.8136e-05	0.0035516	32	192	1553	19545	ENSG00000141367,ENSG00000108424,ENSG00000130559,ENSG00000100393,ENSG00000130726,ENSG00000165280,ENSG00000097007,ENSG00000174705,ENSG00000044115,ENSG00000143799,ENSG00000115306,ENSG00000083168,ENSG00000175216,ENSG00000116584,ENSG00000137076,ENSG00000204209,ENSG00000153207,ENSG00000148396,ENSG00000116903,ENSG00000104447,ENSG00000118900,ENSG00000080824,ENSG00000196924,ENSG00000197694,ENSG00000177606…	CLTC|KPNB1|CAMSAP1|EP300|TRIM28|VCP|ABL1|SH3PXD2B|CTNNA1|PARP1|SPTBN1|KAT6A|CKAP5|ARHGEF2|TLN1|DAXX|AHCTF1|SEC16A|EXOC8|TRPS1|UBN1|HSP90AA1|FLNA|SPTAN1|JUN|ARHGEF10|DCTN1|HSP90AB1|COL1A2|NUMA1|AHNAK|RCC1
GO:0070271	protein complex biogenesis	biological_process	4.8136e-05	0.0035516	32	192	1553	19545	ENSG00000124942,ENSG00000180198,ENSG00000137497,ENSG00000164692,ENSG00000096384,ENSG00000204843,ENSG00000104728,ENSG00000177606,ENSG00000197694,ENSG00000196924,ENSG00000080824,ENSG00000104447,ENSG00000118900,ENSG00000116903,ENSG00000148396,ENSG00000204209,ENSG00000153207,ENSG00000137076,ENSG00000116584,ENSG00000175216,ENSG00000083168,ENSG00000143799,ENSG00000115306,ENSG00000044115,ENSG00000097007…	AHNAK|RCC1|NUMA1|COL1A2|HSP90AB1|DCTN1|ARHGEF10|JUN|SPTAN1|FLNA|HSP90AA1|TRPS1|UBN1|EXOC8|SEC16A|DAXX|AHCTF1|TLN1|ARHGEF2|CKAP5|KAT6A|PARP1|SPTBN1|CTNNA1|ABL1|SH3PXD2B|VCP|TRIM28|EP300|CAMSAP1|KPNB1|CLTC
GO:0036449	microtubule minus-end	cellular_component	5.0196e-05	0.0036908	3	192	8	19545	ENSG00000130559,ENSG00000137497,ENSG00000197321	CAMSAP1|NUMA1|SVIL
GO:0051170	nuclear import	biological_process	5.1964e-05	0.0038078	10	192	214	19545	ENSG00000100906,ENSG00000196924,ENSG00000143799,ENSG00000115306,ENSG00000104447,ENSG00000096384,ENSG00000065150,ENSG00000108424,ENSG00000130726,ENSG00000160789	NFKBIA|FLNA|PARP1|SPTBN1|TRPS1|HSP90AB1|IPO5|KPNB1|TRIM28|LMNA
GO:0051222	positive regulation of protein transport	biological_process	5.447e-05	0.0039778	14	192	409	19545	ENSG00000120948,ENSG00000148396,ENSG00000112697,ENSG00000143799,ENSG00000115306,ENSG00000196924,ENSG00000086758,ENSG00000078674,ENSG00000130726,ENSG00000065150,ENSG00000096384,ENSG00000168502,ENSG00000097007,ENSG00000075218	TARDBP|SEC16A|TMEM30A|PARP1|SPTBN1|FLNA|HUWE1|PCM1|TRIM28|IPO5|HSP90AB1|MTCL1|ABL1|GTSE1
GO:0071495	cellular response to endogenous stimulus	biological_process	5.5378e-05	0.0040304	28	192	1281	19545	ENSG00000115053,ENSG00000164692,ENSG00000204262,ENSG00000137497,ENSG00000044115,ENSG00000143799,ENSG00000133059,ENSG00000138685,ENSG00000065150,ENSG00000050820,ENSG00000005339,ENSG00000185551,ENSG00000100393,ENSG00000177606,ENSG00000135047,ENSG00000155506,ENSG00000097007,ENSG00000130816,ENSG00000186174,ENSG00000096384,ENSG00000253729,ENSG00000118523,ENSG00000137801,ENSG00000168542,ENSG00000124486…	NCL|COL1A2|COL5A2|NUMA1|CTNNA1|PARP1|DSTYK|FGF2|IPO5|BCAR1|CREBBP|NR2F2|EP300|JUN|CTSL|LARP1|ABL1|DNMT1|BCL9L|HSP90AB1|PRKDC|CTGF|THBS1|COL3A1|USP9X|MCM7|NFKB1|ARHGEF2
GO:0050792	regulation of viral process	biological_process	5.6682e-05	0.0041113	9	192	174	19545	ENSG00000127616,ENSG00000160710,ENSG00000120948,ENSG00000155506,ENSG00000152778,ENSG00000131747,ENSG00000100393,ENSG00000177606,ENSG00000130726	SMARCA4|ADAR|TARDBP|LARP1|IFIT5|TOP2A|EP300|JUN|TRIM28
GO:0031647	regulation of protein stability	biological_process	5.8119e-05	0.0042012	11	192	262	19545	ENSG00000080824,ENSG00000186575,ENSG00000253729,ENSG00000196924,ENSG00000134086,ENSG00000100393,ENSG00000160789,ENSG00000124486,ENSG00000005339,ENSG00000075218,ENSG00000096384	HSP90AA1|NF2|PRKDC|FLNA|VHL|EP300|LMNA|USP9X|CREBBP|GTSE1|HSP90AB1
GO:0051493	regulation of cytoskeleton organization	biological_process	5.8392e-05	0.0042068	16	192	521	19545	ENSG00000097007,ENSG00000174705,ENSG00000197694,ENSG00000104728,ENSG00000204843,ENSG00000115306,ENSG00000137497,ENSG00000186575,ENSG00000116584,ENSG00000141367,ENSG00000130559,ENSG00000071127,ENSG00000118523,ENSG00000196924,ENSG00000143322,ENSG00000197102	ABL1|SH3PXD2B|SPTAN1|ARHGEF10|DCTN1|SPTBN1|NUMA1|NF2|ARHGEF2|CLTC|CAMSAP1|WDR1|CTGF|FLNA|ABL2|DYNC1H1
GO:0019538	protein metabolic process	biological_process	5.949e-05	0.0042715	85	192	6043	19545	ENSG00000118523,ENSG00000137154,ENSG00000125107,ENSG00000125484,ENSG00000083168,ENSG00000137801,ENSG00000154611,ENSG00000086758,ENSG00000164916,ENSG00000100906,ENSG00000151835,ENSG00000090621,ENSG00000115053,ENSG00000186575,ENSG00000134013,ENSG00000106263,ENSG00000096384,ENSG00000126012,ENSG00000149115,ENSG00000056586,ENSG00000162434,ENSG00000177606,ENSG00000111962,ENSG00000111642,ENSG00000034677…	CTGF|RPS6|CNOT1|GTF3C4|KAT6A|THBS1|PSMA8|HUWE1|FOXK1|NFKBIA|SACS|PABPC4|NCL|NF2|LOXL2|EIF3B|HSP90AB1|KDM5C|TNKS1BP1|RC3H2|JAK1|JUN|UST|CHD4|RNF19A|SBF1|CIAO1|USP9X|CLTC|ABL1|CCNL2|TRIM28|LMNA|ZMYND8|GARS|FLNA|APLP2|HSP90AA1|PRKDC|MSL1|ABL2|DAXX|EIF4G1|ARHGEF2|COL3A1|ASXL1|CHD3|BRPF1|CDC42BPB|KDM2A|CTSL|DNMT1|FGF2|KLHL24|SPTAN1|AARS|SETD5|TARDBP|TTC3|IARS|LAMC1|MYH9|NFKB1|VHL|ALPK2|LIF|DDX39B|SPTB…
GO:0071363	cellular response to growth factor stimulus	biological_process	6.001e-05	0.0042944	19	192	698	19545	ENSG00000118523,ENSG00000138119,ENSG00000166508,ENSG00000168542,ENSG00000137801,ENSG00000124486,ENSG00000133059,ENSG00000143799,ENSG00000115053,ENSG00000137497,ENSG00000164692,ENSG00000097007,ENSG00000186174,ENSG00000096384,ENSG00000050820,ENSG00000138685,ENSG00000100393,ENSG00000177606,ENSG00000005339	CTGF|MYOF|MCM7|COL3A1|THBS1|USP9X|DSTYK|PARP1|NCL|NUMA1|COL1A2|ABL1|BCL9L|HSP90AB1|BCAR1|FGF2|EP300|JUN|CREBBP
GO:0042306	regulation of protein import into nucleus	biological_process	6.1933e-05	0.0044173	7	192	101	19545	ENSG00000096384,ENSG00000143799,ENSG00000115306,ENSG00000100906,ENSG00000196924,ENSG00000130726,ENSG00000065150	HSP90AB1|PARP1|SPTBN1|NFKBIA|FLNA|TRIM28|IPO5
GO:0009966	regulation of signal transduction	biological_process	6.3677e-05	0.0045266	52	192	3137	19545	ENSG00000100888,ENSG00000147649,ENSG00000160710,ENSG00000044115,ENSG00000128342,ENSG00000115306,ENSG00000143799,ENSG00000133059,ENSG00000173193,ENSG00000160789,ENSG00000005339,ENSG00000100393,ENSG00000165280,ENSG00000180900,ENSG00000097007,ENSG00000038382,ENSG00000139318,ENSG00000143514,ENSG00000122218,ENSG00000127603,ENSG00000134086,ENSG00000099331,ENSG00000109320,ENSG00000156983,ENSG00000186575…	CHD8|MTDH|ADAR|CTNNA1|LIF|SPTBN1|PARP1|DSTYK|PARP14|LMNA|CREBBP|EP300|VCP|SCRIB|ABL1|TRIO|DUSP6|TP53BP2|COPA|MACF1|VHL|MYO9B|NFKB1|BRPF1|NF2|NUMA1|SMARCA4|NFKBIA|TXLNA|ARHGEF10|FGF2|KLHL24|RC3H2|JAK1|JUN|HSP90AB1|BCL9L|HSP90AA1|CNOT1|CTGF|MCL1|FLNA|ACTN4|PXDN|THBS1|ASXL1|COL3A1|KAT6A|IFIT5|MYOF|DAXX|ARHGEF2
GO:0051427	hormone receptor binding	molecular_function	6.4701e-05	0.0045725	9	192	177	19545	ENSG00000125107,ENSG00000143799,ENSG00000130402,ENSG00000127616,ENSG00000162434,ENSG00000171456,ENSG00000100393,ENSG00000165671,ENSG00000204209	CNOT1|PARP1|ACTN4|SMARCA4|JAK1|ASXL1|EP300|NSD1|DAXX
GO:0006807	nitrogen compound metabolic process	biological_process	6.4751e-05	0.0045725	94	192	6909	19545	ENSG00000165671,ENSG00000109685,ENSG00000185551,ENSG00000005339,ENSG00000130589,ENSG00000100393,ENSG00000165280,ENSG00000155506,ENSG00000159140,ENSG00000160710,ENSG00000009954,ENSG00000152104,ENSG00000128342,ENSG00000198563,ENSG00000112242,ENSG00000143799,ENSG00000173674,ENSG00000134086,ENSG00000058673,ENSG00000196305,ENSG00000109320,ENSG00000120948,ENSG00000138685,ENSG00000090861,ENSG00000171940…	NSD1|NSD2|NR2F2|CREBBP|HELZ2|EP300|VCP|LARP1|SON|ADAR|BAZ1B|PTPN14|LIF|DDX39B|E2F3|PARP1|EIF1AX|VHL|ZC3H11A|IARS|NFKB1|TARDBP|FGF2|AARS|ZNF217|ZNF518B|DNMT1|CHD3|BRPF1|AHNAK|KDM2A|SRSF4|ASXL1|DAXX|AHCTF1|EIF4G1|ARHGEF2|ZBED6|TRPS1|HSP90AA1|PRKDC|FOSL2|GARS|FLNA|ACTN4|IRF2BPL|TRIM28|ZMYND8|ABL1|CCNL2|HMGXB3|DDX17|CHD8|MTDH|NFE2L1|ZC3H4|ARID1A|PDXK|KPNB1|USP9X|CIAO1|MCM7|CLTC|TOP2A|CHD4|UST|TNKS1BP…
GO:0061061	muscle structure development	biological_process	6.4977e-05	0.0045734	18	192	642	19545	ENSG00000100393,ENSG00000185551,ENSG00000160789,ENSG00000138685,ENSG00000186174,ENSG00000197321,ENSG00000097007,ENSG00000044115,ENSG00000100201,ENSG00000117713,ENSG00000164916,ENSG00000128342,ENSG00000198563,ENSG00000168542,ENSG00000071127,ENSG00000100345,ENSG00000138119,ENSG00000136068	EP300|NR2F2|LMNA|FGF2|BCL9L|SVIL|ABL1|CTNNA1|DDX17|ARID1A|FOXK1|LIF|DDX39B|COL3A1|WDR1|MYH9|MYOF|FLNB
GO:0010646	regulation of cell communication	biological_process	6.8834e-05	0.004829	57	192	3565	19545	ENSG00000122218,ENSG00000120948,ENSG00000143514,ENSG00000109320,ENSG00000099331,ENSG00000127603,ENSG00000134086,ENSG00000115306,ENSG00000171603,ENSG00000143799,ENSG00000133059,ENSG00000128342,ENSG00000160710,ENSG00000044115,ENSG00000147649,ENSG00000100888,ENSG00000038382,ENSG00000139318,ENSG00000165280,ENSG00000180900,ENSG00000155506,ENSG00000097007,ENSG00000173193,ENSG00000160789,ENSG00000005339…	COPA|TARDBP|TP53BP2|NFKB1|MYO9B|MACF1|VHL|SPTBN1|CLSTN1|PARP1|DSTYK|LIF|ADAR|CTNNA1|MTDH|CHD8|TRIO|DUSP6|VCP|SCRIB|LARP1|ABL1|PARP14|LMNA|CREBBP|EP300|ZMYND8|PXDN|ACTN4|CTGF|FLNA|MCL1|CNOT1|EXOC8|HSP90AA1|ARHGEF2|MYOF|IFIT5|DAXX|COL3A1|ASXL1|KAT6A|THBS1|TXLNA|NFKBIA|SMARCA4|NUMA1|BRPF1|NF2|BCL9L|HSP90AB1|JAK1|JUN|ARHGEF10|FGF2|RC3H2|KLHL24
GO:1903533	regulation of protein targeting	biological_process	7.0562e-05	0.004934	9	192	179	19545	ENSG00000065150,ENSG00000130726,ENSG00000168502,ENSG00000096384,ENSG00000143799,ENSG00000115306,ENSG00000086758,ENSG00000100906,ENSG00000196924	IPO5|TRIM28|MTCL1|HSP90AB1|PARP1|SPTBN1|HUWE1|NFKBIA|FLNA
GO:0016477	cell migration	biological_process	7.3141e-05	0.0050977	31	192	1515	19545	ENSG00000186575,ENSG00000164692,ENSG00000198752,ENSG00000134013,ENSG00000166025,ENSG00000134369,ENSG00000050820,ENSG00000138685,ENSG00000136205,ENSG00000101040,ENSG00000177606,ENSG00000185551,ENSG00000160789,ENSG00000075218,ENSG00000097007,ENSG00000180900,ENSG00000114019,ENSG00000196924,ENSG00000118523,ENSG00000130402,ENSG00000127603,ENSG00000071127,ENSG00000078674,ENSG00000168542,ENSG00000124486…	NF2|COL1A2|CDC42BPB|LOXL2|AMOTL1|NAV1|BCAR1|FGF2|TNS3|ZMYND8|JUN|NR2F2|LMNA|GTSE1|ABL1|SCRIB|AMOTL2|FLNA|CTGF|ACTN4|MACF1|WDR1|PCM1|COL3A1|USP9X|THBS1|ETS1|ARHGEF2|FAT1|LAMC1|MYH9
GO:0006915	apoptotic process	biological_process	7.4309e-05	0.0051623	37	192	1961	19545	ENSG00000090861,ENSG00000177606,ENSG00000135047,ENSG00000096384,ENSG00000186575,ENSG00000100906,ENSG00000137801,ENSG00000204209,ENSG00000116584,ENSG00000253729,ENSG00000118523,ENSG00000196924,ENSG00000137154,ENSG00000143384,ENSG00000130402,ENSG00000050820,ENSG00000005339,ENSG00000160789,ENSG00000100393,ENSG00000180900,ENSG00000165280,ENSG00000159140,ENSG00000097007,ENSG00000038382,ENSG00000139318…	AARS|JUN|CTSL|HSP90AB1|NF2|NFKBIA|THBS1|DAXX|ARHGEF2|PRKDC|CTGF|FLNA|RPS6|MCL1|ACTN4|BCAR1|CREBBP|LMNA|EP300|SCRIB|VCP|SON|ABL1|TRIO|DUSP6|CHD8|MTDH|ADAR|CTNNA1|PARP1|DSTYK|KPNB1|VHL|TOP2A|NFKB1|TP53BP2|TARDBP
GO:1904589	regulation of protein import	biological_process	7.4628e-05	0.0051677	7	192	104	19545	ENSG00000096384,ENSG00000143799,ENSG00000115306,ENSG00000100906,ENSG00000196924,ENSG00000130726,ENSG00000065150	HSP90AB1|PARP1|SPTBN1|NFKBIA|FLNA|TRIM28|IPO5
GO:0044237	cellular metabolic process	biological_process	8.4984e-05	0.0058612	131	192	10708	19545	ENSG00000116584,ENSG00000114867,ENSG00000153207,ENSG00000084234,ENSG00000143384,ENSG00000106105,ENSG00000253729,ENSG00000257315,ENSG00000130816,ENSG00000135047,ENSG00000168137,ENSG00000197694,ENSG00000114796,ENSG00000138685,ENSG00000198752,ENSG00000109320,ENSG00000196305,ENSG00000182670,ENSG00000135862,ENSG00000058673,ENSG00000198796,ENSG00000038382,ENSG00000165280,ENSG00000155506,ENSG00000062716…	ARHGEF2|EIF4G1|AHCTF1|APLP2|MCL1|GARS|PRKDC|ZBED6|DNMT1|CTSL|SETD5|SPTAN1|KLHL24|FGF2|CDC42BPB|NFKB1|IARS|TTC3|LAMC1|ZC3H11A|ALPK2|TRIO|VCP|LARP1|VMP1|EP300|PARP14|NSD1|NSD2|SPTBN1|LIF|DDX39B|BAZ1B|ADAR|GTF3C4|MYOF|PSMA8|KAT6A|ZBED4|RPS6|CNOT1|PRPF8|BCL9L|AHNAK2|HSP90AB1|EIF3B|JUN|TNKS1BP1|RC3H2|FOXK1|SMARCA4|NUMA1|LOXL2|NF2|SBF1|RNF19A|MCM7|CIAO1|PDXK|UST|HMGXB3|SCRIB|ZMYND8|ARID1A|CHD8|MTCL1|DA…
GO:0009408	response to heat	biological_process	8.5191e-05	0.0058612	8	192	143	19545	ENSG00000100393,ENSG00000005339,ENSG00000137801,ENSG00000204209,ENSG00000165280,ENSG00000138119,ENSG00000096384,ENSG00000080824	EP300|CREBBP|THBS1|DAXX|VCP|MYOF|HSP90AB1|HSP90AA1
GO:0034097	response to cytokine	biological_process	8.7595e-05	0.0060073	25	192	1108	19545	ENSG00000080824,ENSG00000174231,ENSG00000169710,ENSG00000143384,ENSG00000136068,ENSG00000130508,ENSG00000137801,ENSG00000168542,ENSG00000134954,ENSG00000116584,ENSG00000109320,ENSG00000115053,ENSG00000152104,ENSG00000160710,ENSG00000164692,ENSG00000100906,ENSG00000127616,ENSG00000128342,ENSG00000084652,ENSG00000138685,ENSG00000177606,ENSG00000162434,ENSG00000173193,ENSG00000180900,ENSG00000096384	HSP90AA1|PRPF8|FASN|MCL1|FLNB|PXDN|THBS1|COL3A1|ETS1|ARHGEF2|NFKB1|NCL|PTPN14|ADAR|COL1A2|NFKBIA|SMARCA4|LIF|TXLNA|FGF2|JUN|JAK1|PARP14|SCRIB|HSP90AB1
GO:0000904	cell morphogenesis involved in differentiation	biological_process	8.9106e-05	0.0060914	21	192	845	19545	ENSG00000100201,ENSG00000134013,ENSG00000128342,ENSG00000115306,ENSG00000130726,ENSG00000197694,ENSG00000100393,ENSG00000180900,ENSG00000097007,ENSG00000096384,ENSG00000186174,ENSG00000080824,ENSG00000111962,ENSG00000196924,ENSG00000130402,ENSG00000136068,ENSG00000127603,ENSG00000071127,ENSG00000124486,ENSG00000100345,ENSG00000135862	DDX17|LOXL2|LIF|SPTBN1|TRIM28|SPTAN1|EP300|SCRIB|ABL1|HSP90AB1|BCL9L|HSP90AA1|UST|FLNA|ACTN4|FLNB|MACF1|WDR1|USP9X|MYH9|LAMC1
GO:0035257	nuclear hormone receptor binding	molecular_function	8.9455e-05	0.0060958	8	192	144	19545	ENSG00000204209,ENSG00000100393,ENSG00000171456,ENSG00000165671,ENSG00000130402,ENSG00000143799,ENSG00000127616,ENSG00000125107	DAXX|EP300|ASXL1|NSD1|ACTN4|PARP1|SMARCA4|CNOT1
GO:0042974	retinoic acid receptor binding	molecular_function	9.662e-05	0.0065631	4	192	25	19545	ENSG00000130402,ENSG00000171456,ENSG00000125107,ENSG00000165671	ACTN4|ASXL1|CNOT1|NSD1
GO:0035966	response to topologically incorrect protein	biological_process	9.8676e-05	0.0066815	9	192	187	19545	ENSG00000096384,ENSG00000137076,ENSG00000165280,ENSG00000204209,ENSG00000137801,ENSG00000160789,ENSG00000100393,ENSG00000204843,ENSG00000080824	HSP90AB1|TLN1|VCP|DAXX|THBS1|LMNA|EP300|DCTN1|HSP90AA1
GO:0010638	positive regulation of organelle organization	biological_process	9.9596e-05	0.0067226	17	192	604	19545	ENSG00000143514,ENSG00000125107,ENSG00000196924,ENSG00000118523,ENSG00000071127,ENSG00000029534,ENSG00000186575,ENSG00000137497,ENSG00000128342,ENSG00000086758,ENSG00000204843,ENSG00000130726,ENSG00000104728,ENSG00000160789,ENSG00000097007,ENSG00000174705,ENSG00000130816	TP53BP2|CNOT1|FLNA|CTGF|WDR1|ANK1|NF2|NUMA1|LIF|HUWE1|DCTN1|TRIM28|ARHGEF10|LMNA|ABL1|SH3PXD2B|DNMT1
GO:0042802	identical protein binding	molecular_function	0.00010819	0.0072799	33	192	1695	19545	ENSG00000131747,ENSG00000109320,ENSG00000100345,ENSG00000160209,ENSG00000198467,ENSG00000078674,ENSG00000141367,ENSG00000136068,ENSG00000143514,ENSG00000120948,ENSG00000165280,ENSG00000185551,ENSG00000198563,ENSG00000166025,ENSG00000143799,ENSG00000044115,ENSG00000168502,ENSG00000114867,ENSG00000137801,ENSG00000134954,ENSG00000084234,ENSG00000106105,ENSG00000143384,ENSG00000196924,ENSG00000130402…	TOP2A|NFKB1|MYH9|PDXK|TPM2|PCM1|CLTC|FLNB|TP53BP2|TARDBP|VCP|NR2F2|DDX39B|AMOTL1|PARP1|CTNNA1|MTCL1|EIF4G1|THBS1|ETS1|APLP2|GARS|MCL1|FLNA|ACTN4|HSP90AA1|FASN|AMOTL2|HSP90AB1|JUN|NFKBIA|NCL|COL1A2
GO:0008219	cell death	biological_process	0.0001101	0.0073619	40	192	2231	19545	ENSG00000090861,ENSG00000177606,ENSG00000138685,ENSG00000096384,ENSG00000135047,ENSG00000186575,ENSG00000100906,ENSG00000137801,ENSG00000114867,ENSG00000116584,ENSG00000204209,ENSG00000253729,ENSG00000075426,ENSG00000130402,ENSG00000118523,ENSG00000196924,ENSG00000137154,ENSG00000143384,ENSG00000005339,ENSG00000160789,ENSG00000100393,ENSG00000050820,ENSG00000038382,ENSG00000139318,ENSG00000180900…	AARS|JUN|FGF2|HSP90AB1|CTSL|NF2|NFKBIA|THBS1|EIF4G1|ARHGEF2|DAXX|PRKDC|FOSL2|ACTN4|CTGF|FLNA|RPS6|MCL1|CREBBP|LMNA|EP300|BCAR1|TRIO|DUSP6|SCRIB|VCP|SON|ABL1|ADAR|CTNNA1|CHD8|MTDH|PARP1|DSTYK|KPNB1|VHL|NFKB1|TOP2A|TARDBP|TP53BP2
GO:0016265	death	biological_process	0.0001101	0.0073619	40	192	2231	19545	ENSG00000204209,ENSG00000114867,ENSG00000116584,ENSG00000137801,ENSG00000118523,ENSG00000137154,ENSG00000196924,ENSG00000143384,ENSG00000130402,ENSG00000253729,ENSG00000075426,ENSG00000135047,ENSG00000096384,ENSG00000138685,ENSG00000090861,ENSG00000177606,ENSG00000100906,ENSG00000186575,ENSG00000131747,ENSG00000109320,ENSG00000108424,ENSG00000134086,ENSG00000143514,ENSG00000120948,ENSG00000165280…	DAXX|EIF4G1|ARHGEF2|THBS1|CTGF|RPS6|FLNA|MCL1|ACTN4|PRKDC|FOSL2|CTSL|HSP90AB1|FGF2|AARS|JUN|NFKBIA|NF2|TOP2A|NFKB1|KPNB1|VHL|TP53BP2|TARDBP|VCP|SCRIB|SON|ABL1|TRIO|DUSP6|BCAR1|CREBBP|LMNA|EP300|PARP1|DSTYK|MTDH|CHD8|ADAR|CTNNA1
GO:0016573	histone acetylation	biological_process	0.00011352	0.0075671	8	192	149	19545	ENSG00000128342,ENSG00000188895,ENSG00000156983,ENSG00000125484,ENSG00000100393,ENSG00000168137,ENSG00000005339,ENSG00000083168	LIF|MSL1|BRPF1|GTF3C4|EP300|SETD5|CREBBP|KAT6A
GO:0006950	response to stress	biological_process	0.00011419	0.0075883	62	192	4061	19545	ENSG00000096384,ENSG00000177606,ENSG00000162434,ENSG00000204843,ENSG00000138685,ENSG00000149115,ENSG00000100906,ENSG00000086758,ENSG00000173120,ENSG00000164692,ENSG00000134013,ENSG00000090621,ENSG00000116584,ENSG00000114867,ENSG00000204209,ENSG00000152778,ENSG00000138119,ENSG00000137076,ENSG00000083168,ENSG00000168542,ENSG00000137801,ENSG00000134954,ENSG00000151914,ENSG00000130508,ENSG00000130402…	HSP90AB1|JUN|JAK1|DCTN1|FGF2|TNKS1BP1|NFKBIA|HUWE1|KDM2A|COL1A2|LOXL2|PABPC4|ARHGEF2|EIF4G1|DAXX|IFIT5|MYOF|TLN1|KAT6A|COL3A1|THBS1|ETS1|DST|PXDN|ACTN4|MCL1|FLNA|CTGF|EXOC8|CNOT1|PRKDC|HSP90AA1|DUSP6|ABL1|GTSE1|VMP1|SCRIB|VCP|LARP1|EP300|CREBBP|PARP14|LMNA|TRIM28|NSD2|PARP1|NFE2L1|DDX39B|BAZ1B|CTNNA1|ADAR|DDX17|NFKB1|MYH9|TOP2A|MCM7|VHL|MACF1|FLNB|EYS|PLEC|TARDBP
GO:0004386	helicase activity	molecular_function	0.00011893	0.0078782	8	192	150	19545	ENSG00000166508,ENSG00000130589,ENSG00000100888,ENSG00000100201,ENSG00000111642,ENSG00000170004,ENSG00000127616,ENSG00000198563	MCM7|HELZ2|CHD8|DDX17|CHD4|CHD3|SMARCA4|DDX39B
GO:0072358	cardiovascular system development	biological_process	0.00012438	0.0081887	25	192	1133	19545	ENSG00000128342,ENSG00000198563,ENSG00000117713,ENSG00000115053,ENSG00000147649,ENSG00000164692,ENSG00000134013,ENSG00000152104,ENSG00000097007,ENSG00000174705,ENSG00000139318,ENSG00000109685,ENSG00000138685,ENSG00000185551,ENSG00000162434,ENSG00000160789,ENSG00000177606,ENSG00000100393,ENSG00000118523,ENSG00000253729,ENSG00000100345,ENSG00000168542,ENSG00000171456,ENSG00000134954,ENSG00000137801	LIF|DDX39B|ARID1A|NCL|MTDH|COL1A2|LOXL2|PTPN14|ABL1|SH3PXD2B|DUSP6|NSD2|FGF2|NR2F2|JAK1|LMNA|JUN|EP300|CTGF|PRKDC|MYH9|COL3A1|ASXL1|ETS1|THBS1
GO:0072359	circulatory system development	biological_process	0.00012438	0.0081887	25	192	1133	19545	ENSG00000137801,ENSG00000171456,ENSG00000168542,ENSG00000134954,ENSG00000100345,ENSG00000253729,ENSG00000118523,ENSG00000109685,ENSG00000138685,ENSG00000177606,ENSG00000100393,ENSG00000185551,ENSG00000162434,ENSG00000160789,ENSG00000174705,ENSG00000097007,ENSG00000139318,ENSG00000147649,ENSG00000115053,ENSG00000152104,ENSG00000164692,ENSG00000134013,ENSG00000128342,ENSG00000198563,ENSG00000117713	THBS1|ASXL1|COL3A1|ETS1|MYH9|PRKDC|CTGF|NSD2|FGF2|JUN|EP300|NR2F2|JAK1|LMNA|SH3PXD2B|ABL1|DUSP6|MTDH|NCL|PTPN14|COL1A2|LOXL2|LIF|DDX39B|ARID1A
GO:0042393	histone binding	molecular_function	0.00012546	0.0082346	9	192	193	19545	ENSG00000100888,ENSG00000180198,ENSG00000009954,ENSG00000127616,ENSG00000083168,ENSG00000101040,ENSG00000135047,ENSG00000204209,ENSG00000126012	CHD8|RCC1|BAZ1B|SMARCA4|KAT6A|ZMYND8|CTSL|DAXX|KDM5C
GO:1903902	positive regulation of viral life cycle	biological_process	0.00012645	0.0082743	6	192	79	19545	ENSG00000100393,ENSG00000177606,ENSG00000160710,ENSG00000127616,ENSG00000155506,ENSG00000131747	EP300|JUN|ADAR|SMARCA4|LARP1|TOP2A
GO:0030522	intracellular receptor signaling pathway	biological_process	0.00013061	0.0085076	11	192	287	19545	ENSG00000100906,ENSG00000127616,ENSG00000117713,ENSG00000143799,ENSG00000130402,ENSG00000100201,ENSG00000125107,ENSG00000204209,ENSG00000100393,ENSG00000171456,ENSG00000185551	NFKBIA|SMARCA4|ARID1A|PARP1|ACTN4|DDX17|CNOT1|DAXX|EP300|ASXL1|NR2F2
GO:0005524	ATP binding	molecular_function	0.00013086	0.0085076	30	192	1491	19545	ENSG00000160209,ENSG00000166508,ENSG00000198796,ENSG00000131747,ENSG00000099331,ENSG00000114867,ENSG00000196305,ENSG00000100345,ENSG00000080824,ENSG00000197102,ENSG00000111642,ENSG00000143322,ENSG00000253729,ENSG00000106105,ENSG00000130589,ENSG00000162434,ENSG00000090861,ENSG00000097007,ENSG00000165280,ENSG00000096384,ENSG00000038382,ENSG00000100888,ENSG00000100201,ENSG00000170004,ENSG00000009954…	PDXK|MCM7|ALPK2|TOP2A|MYO9B|EIF4G1|IARS|MYH9|HSP90AA1|DYNC1H1|CHD4|ABL2|PRKDC|GARS|HELZ2|JAK1|AARS|ABL1|VCP|HSP90AB1|TRIO|CHD8|DDX17|CHD3|BAZ1B|CDC42BPB|SMARCA4|DDX39B|DSTYK|MYO10
GO:0040001	establishment of mitotic spindle localization	biological_process	0.00013201	0.0085076	4	192	27	19545	ENSG00000137497,ENSG00000204843,ENSG00000108424,ENSG00000116584	NUMA1|DCTN1|KPNB1|ARHGEF2
GO:0043921	modulation by host of viral transcription	biological_process	0.00013201	0.0085076	4	192	27	19545	ENSG00000127616,ENSG00000120948,ENSG00000177606,ENSG00000100393	SMARCA4|TARDBP|JUN|EP300
GO:0052472	modulation by host of symbiont transcription	biological_process	0.00013201	0.0085076	4	192	27	19545	ENSG00000127616,ENSG00000177606,ENSG00000100393,ENSG00000120948	SMARCA4|JUN|EP300|TARDBP
GO:0071560	cellular response to transforming growth factor beta stimulus	biological_process	0.00013449	0.0086419	10	192	240	19545	ENSG00000186174,ENSG00000096384,ENSG00000100393,ENSG00000177606,ENSG00000137801,ENSG00000005339,ENSG00000124486,ENSG00000168542,ENSG00000143799,ENSG00000164692	BCL9L|HSP90AB1|EP300|JUN|THBS1|CREBBP|USP9X|COL3A1|PARP1|COL1A2
GO:0018393	internal peptidyl-lysine acetylation	biological_process	0.00013643	0.0087398	8	192	153	19545	ENSG00000125484,ENSG00000168137,ENSG00000100393,ENSG00000083168,ENSG00000005339,ENSG00000128342,ENSG00000188895,ENSG00000156983	GTF3C4|SETD5|EP300|KAT6A|CREBBP|LIF|MSL1|BRPF1
GO:0002376	immune system process	biological_process	0.000137	0.0087504	50	192	3063	19545	ENSG00000141367,ENSG00000160209,ENSG00000071127,ENSG00000108424,ENSG00000100345,ENSG00000109320,ENSG00000131747,ENSG00000136068,ENSG00000005339,ENSG00000173193,ENSG00000100393,ENSG00000109685,ENSG00000130726,ENSG00000050820,ENSG00000180900,ENSG00000165280,ENSG00000097007,ENSG00000160710,ENSG00000117523,ENSG00000100201,ENSG00000143799,ENSG00000145555,ENSG00000128342,ENSG00000082641,ENSG00000171456…	CLTC|PDXK|WDR1|KPNB1|MYH9|NFKB1|TOP2A|FLNB|CREBBP|PARP14|EP300|NSD2|TRIM28|BCAR1|SCRIB|VCP|ABL1|ADAR|PRRC2C|DDX17|PARP1|MYO10|LIF|NFE2L1|ASXL1|COL3A1|KAT6A|THBS1|ETS1|ARHGEF2|IFIT5|PRKDC|DYNC1H1|HSP90AA1|PXDN|RPS6|SPTAN1|JAK1|JUN|RC3H2|DCTN1|IRF2BP2|HSP90AB1|CTSL|COL1A2|PABPC4|TMEM30A|TXLNA|HUWE1|NFKBIA
GO:0051496	positive regulation of stress fiber assembly	biological_process	0.00014048	0.00894	5	192	51	19545	ENSG00000174705,ENSG00000097007,ENSG00000118523,ENSG00000186575,ENSG00000104728	SH3PXD2B|ABL1|CTGF|NF2|ARHGEF10
GO:0040011	locomotion	biological_process	0.0001408	0.00894	36	192	1946	19545	ENSG00000135862,ENSG00000100345,ENSG00000083857,ENSG00000124486,ENSG00000078674,ENSG00000071127,ENSG00000127603,ENSG00000180900,ENSG00000075218,ENSG00000097007,ENSG00000185551,ENSG00000160789,ENSG00000101040,ENSG00000050820,ENSG00000115306,ENSG00000134369,ENSG00000166025,ENSG00000044115,ENSG00000116584,ENSG00000134954,ENSG00000168542,ENSG00000137801,ENSG00000130402,ENSG00000151914,ENSG00000118523…	LAMC1|MYH9|FAT1|USP9X|PCM1|WDR1|MACF1|SCRIB|GTSE1|ABL1|NR2F2|LMNA|ZMYND8|BCAR1|SPTBN1|NAV1|AMOTL1|CTNNA1|ARHGEF2|ETS1|COL3A1|THBS1|ACTN4|DST|CTGF|FLNA|ABL2|AMOTL2|SPTAN1|JUN|FGF2|TNS3|CDC42BPB|LOXL2|COL1A2|NF2
GO:0046824	positive regulation of nucleocytoplasmic transport	biological_process	0.00014527	0.0091962	6	192	81	19545	ENSG00000065150,ENSG00000130726,ENSG00000196924,ENSG00000075218,ENSG00000143799,ENSG00000096384	IPO5|TRIM28|FLNA|GTSE1|PARP1|HSP90AB1
GO:0002102	podosome	cellular_component	0.00015283	0.009618	4	192	28	19545	ENSG00000071127,ENSG00000174705,ENSG00000116584,ENSG00000197321	WDR1|SH3PXD2B|ARHGEF2|SVIL
GO:0052312	modulation of transcription in other organism involved in symbiotic interaction	biological_process	0.00015283	0.009618	4	192	28	19545	ENSG00000127616,ENSG00000120948,ENSG00000100393,ENSG00000177606	SMARCA4|TARDBP|EP300|JUN
GO:0043170	macromolecule metabolic process	biological_process	0.00015381	0.0096515	120	192	9656	19545	ENSG00000133059,ENSG00000143799,ENSG00000173674,ENSG00000115306,ENSG00000128342,ENSG00000198563,ENSG00000112242,ENSG00000152104,ENSG00000009954,ENSG00000160710,ENSG00000139318,ENSG00000038382,ENSG00000159140,ENSG00000174705,ENSG00000165280,ENSG00000155506,ENSG00000130589,ENSG00000100393,ENSG00000185551,ENSG00000005339,ENSG00000173193,ENSG00000065150,ENSG00000165671,ENSG00000109685,ENSG00000120948…	DSTYK|PARP1|EIF1AX|SPTBN1|LIF|DDX39B|E2F3|PTPN14|BAZ1B|ADAR|DUSP6|TRIO|SON|SH3PXD2B|VCP|LARP1|HELZ2|EP300|NR2F2|CREBBP|PARP14|IPO5|NSD1|NSD2|TARDBP|NFKB1|TTC3|IARS|ZC3H11A|LAMC1|MYH9|ALPK2|VHL|SRSF4|CDC42BPB|KDM2A|AHNAK|BRPF1|CHD3|DNMT1|ZNF518B|CTSL|ZNF217|SETD5|AARS|SPTAN1|FGF2|KLHL24|ACTN4|APLP2|FLNA|GARS|ABL2|MSL1|FOSL2|PRKDC|TRPS1|HSP90AA1|ZBED6|ARHGEF2|EIF4G1|DAXX|AHCTF1|ASXL1|COL3A1|ARID1A|…
GO:0006914	autophagy	biological_process	0.00015998	0.009983	14	192	453	19545	ENSG00000143384,ENSG00000147649,ENSG00000080824,ENSG00000143322,ENSG00000116903,ENSG00000062716,ENSG00000165280,ENSG00000155506,ENSG00000097007,ENSG00000168502,ENSG00000114867,ENSG00000178252,ENSG00000141367,ENSG00000100393	MCL1|MTDH|HSP90AA1|ABL2|EXOC8|VMP1|VCP|LARP1|ABL1|MTCL1|EIF4G1|WDR6|CLTC|EP300
GO:0051239	regulation of multicellular organismal process	biological_process	0.00016003	0.009983	49	192	2999	19545	ENSG00000100201,ENSG00000147649,ENSG00000204262,ENSG00000044115,ENSG00000128342,ENSG00000198563,ENSG00000171603,ENSG00000115306,ENSG00000143799,ENSG00000166025,ENSG00000109685,ENSG00000050820,ENSG00000185551,ENSG00000005339,ENSG00000160789,ENSG00000101040,ENSG00000100393,ENSG00000174705,ENSG00000097007,ENSG00000139318,ENSG00000111962,ENSG00000127603,ENSG00000071127,ENSG00000141367,ENSG00000078674…	DDX17|MTDH|COL5A2|CTNNA1|LIF|DDX39B|CLSTN1|SPTBN1|PARP1|AMOTL1|NSD2|BCAR1|NR2F2|CREBBP|LMNA|ZMYND8|EP300|SH3PXD2B|ABL1|DUSP6|UST|MACF1|WDR1|CLTC|PCM1|NFKB1|TMEM30A|NF2|LOXL2|NUMA1|NFKBIA|FGF2|RC3H2|JAK1|JUN|CTSL|HSP90AB1|BCL9L|TRPS1|PRKDC|ABL2|CNOT1|CTGF|FLNA|THBS1|COL3A1|ETS1|EIF4G1|ARHGEF2
GO:0044707	single-multicellular organism process	biological_process	0.00016232	0.010097	95	192	7159	19545	ENSG00000125107,ENSG00000118523,ENSG00000137154,ENSG00000134954,ENSG00000083168,ENSG00000137801,ENSG00000138119,ENSG00000090621,ENSG00000112697,ENSG00000186575,ENSG00000115053,ENSG00000134013,ENSG00000137497,ENSG00000127616,ENSG00000164916,ENSG00000100906,ENSG00000056586,ENSG00000104728,ENSG00000168264,ENSG00000110375,ENSG00000162434,ENSG00000177606,ENSG00000186174,ENSG00000096384,ENSG00000188107…	CNOT1|CTGF|RPS6|ETS1|KAT6A|THBS1|MYOF|PABPC4|TMEM30A|NF2|NCL|LOXL2|NUMA1|SMARCA4|FOXK1|NFKBIA|RC3H2|ARHGEF10|IRF2BP2|UPK2|JAK1|JUN|BCL9L|HSP90AB1|EYS|UST|COPA|MACF1|ANKRD11|USP9X|CLTC|PCM1|TOP2A|MTDH|DDX17|CHD8|PRRC2C|NFE2L1|ADGRL2|ARID1A|TACC1|BCAR1|TRIM28|LMNA|ZMYND8|SCRIB|ABL1|FASN|TRPS1|HSP90AA1|SEC16A|PRKDC|ABL2|FOSL2|MCL1|FLNA|COL3A1|ASXL1|TLN1|EIF4G1|ARHGEF2|COL1A2|FGF2|TNS3|DCTN1|AARS|SPT…
GO:0010942	positive regulation of cell death	biological_process	0.00016337	0.01013	18	192	691	19545	ENSG00000044115,ENSG00000143799,ENSG00000177606,ENSG00000097007,ENSG00000180900,ENSG00000165280,ENSG00000139318,ENSG00000038382,ENSG00000143514,ENSG00000253729,ENSG00000137154,ENSG00000143384,ENSG00000118523,ENSG00000137801,ENSG00000204209,ENSG00000131747,ENSG00000116584,ENSG00000114867	CTNNA1|PARP1|JUN|ABL1|SCRIB|VCP|DUSP6|TRIO|TP53BP2|PRKDC|RPS6|MCL1|CTGF|THBS1|DAXX|TOP2A|ARHGEF2|EIF4G1
GO:0044089	positive regulation of cellular component biogenesis	biological_process	0.0001638	0.01013	15	192	511	19545	ENSG00000171603,ENSG00000143799,ENSG00000196924,ENSG00000118523,ENSG00000137497,ENSG00000125107,ENSG00000080824,ENSG00000186575,ENSG00000174705,ENSG00000097007,ENSG00000165280,ENSG00000177606,ENSG00000101040,ENSG00000204843,ENSG00000104728	CLSTN1|PARP1|FLNA|CTGF|NUMA1|CNOT1|HSP90AA1|NF2|SH3PXD2B|ABL1|VCP|JUN|ZMYND8|DCTN1|ARHGEF10
GO:0051301	cell division	biological_process	0.00016631	0.010255	18	192	692	19545	ENSG00000141367,ENSG00000124486,ENSG00000175216,ENSG00000116584,ENSG00000100345,ENSG00000153207,ENSG00000131747,ENSG00000197102,ENSG00000050820,ENSG00000204843,ENSG00000138685,ENSG00000197321,ENSG00000159140,ENSG00000137497,ENSG00000180198,ENSG00000147526,ENSG00000115306,ENSG00000128342	CLTC|USP9X|CKAP5|ARHGEF2|MYH9|AHCTF1|TOP2A|DYNC1H1|BCAR1|DCTN1|FGF2|SVIL|SON|NUMA1|RCC1|TACC1|SPTBN1|LIF
GO:0071559	response to transforming growth factor beta	biological_process	0.00016995	0.010418	10	192	247	19545	ENSG00000143799,ENSG00000164692,ENSG00000186174,ENSG00000096384,ENSG00000005339,ENSG00000124486,ENSG00000137801,ENSG00000168542,ENSG00000100393,ENSG00000177606	PARP1|COL1A2|BCL9L|HSP90AB1|CREBBP|USP9X|THBS1|COL3A1|EP300|JUN
GO:0006475	internal protein amino acid acetylation	biological_process	0.00017029	0.010418	8	192	158	19545	ENSG00000128342,ENSG00000156983,ENSG00000188895,ENSG00000125484,ENSG00000005339,ENSG00000083168,ENSG00000100393,ENSG00000168137	LIF|BRPF1|MSL1|GTF3C4|CREBBP|KAT6A|EP300|SETD5
GO:0043903	regulation of symbiosis, encompassing mutualism through parasitism	biological_process	0.00017041	0.010418	9	192	201	19545	ENSG00000152778,ENSG00000131747,ENSG00000155506,ENSG00000177606,ENSG00000100393,ENSG00000130726,ENSG00000127616,ENSG00000120948,ENSG00000160710	IFIT5|TOP2A|LARP1|JUN|EP300|TRIM28|SMARCA4|TARDBP|ADAR
GO:0006887	exocytosis	biological_process	0.00017439	0.010631	21	192	887	19545	ENSG00000112697,ENSG00000084652,ENSG00000086758,ENSG00000197694,ENSG00000096384,ENSG00000062716,ENSG00000180900,ENSG00000165280,ENSG00000116903,ENSG00000197102,ENSG00000080824,ENSG00000130402,ENSG00000196924,ENSG00000084234,ENSG00000137801,ENSG00000071127,ENSG00000160209,ENSG00000108424,ENSG00000029534,ENSG00000109320,ENSG00000137076	TMEM30A|TXLNA|HUWE1|SPTAN1|HSP90AB1|VMP1|SCRIB|VCP|EXOC8|DYNC1H1|HSP90AA1|ACTN4|FLNA|APLP2|THBS1|WDR1|PDXK|KPNB1|ANK1|NFKB1|TLN1
GO:0030511	positive regulation of transforming growth factor beta receptor signaling pathway	biological_process	0.00017593	0.010664	4	192	29	19545	ENSG00000096384,ENSG00000100393,ENSG00000005339,ENSG00000137801	HSP90AB1|EP300|CREBBP|THBS1
GO:1903846	positive regulation of cellular response to transforming growth factor beta stimulus	biological_process	0.00017593	0.010664	4	192	29	19545	ENSG00000096384,ENSG00000137801,ENSG00000005339,ENSG00000100393	HSP90AB1|THBS1|CREBBP|EP300
GO:1901216	positive regulation of neuron death	biological_process	0.00017758	0.010734	6	192	84	19545	ENSG00000143799,ENSG00000204209,ENSG00000097007,ENSG00000143384,ENSG00000177606,ENSG00000143514	PARP1|DAXX|ABL1|MCL1|JUN|TP53BP2
GO:0023051	regulation of signaling	biological_process	0.00018028	0.010866	55	192	3519	19545	ENSG00000171456,ENSG00000083168,ENSG00000168542,ENSG00000137801,ENSG00000204209,ENSG00000152778,ENSG00000138119,ENSG00000116584,ENSG00000080824,ENSG00000125107,ENSG00000196924,ENSG00000143384,ENSG00000118523,ENSG00000130508,ENSG00000130402,ENSG00000114796,ENSG00000138685,ENSG00000104728,ENSG00000056586,ENSG00000177606,ENSG00000162434,ENSG00000096384,ENSG00000186174,ENSG00000156983,ENSG00000186575…	ASXL1|KAT6A|COL3A1|THBS1|DAXX|IFIT5|MYOF|ARHGEF2|HSP90AA1|CNOT1|FLNA|MCL1|CTGF|PXDN|ACTN4|KLHL24|FGF2|ARHGEF10|RC3H2|JUN|JAK1|HSP90AB1|BCL9L|BRPF1|NF2|NUMA1|SMARCA4|NFKBIA|TXLNA|VHL|MACF1|MYO9B|NFKB1|TP53BP2|TARDBP|COPA|EP300|ZMYND8|LMNA|PARP14|CREBBP|ABL1|VCP|SCRIB|DUSP6|TRIO|MTDH|CHD8|CTNNA1|ADAR|LIF|DSTYK|PARP1|CLSTN1|SPTBN1
GO:0044772	mitotic cell cycle phase transition	biological_process	0.00018201	0.010939	15	192	516	19545	ENSG00000147457,ENSG00000137154,ENSG00000125107,ENSG00000253729,ENSG00000080824,ENSG00000197102,ENSG00000180198,ENSG00000114867,ENSG00000075218,ENSG00000100393,ENSG00000166508,ENSG00000078674,ENSG00000204843,ENSG00000175216,ENSG00000149115	CHMP7|RPS6|CNOT1|PRKDC|HSP90AA1|DYNC1H1|RCC1|EIF4G1|GTSE1|EP300|MCM7|PCM1|DCTN1|CKAP5|TNKS1BP1
GO:0005635	nuclear envelope	cellular_component	0.00018324	0.010968	14	192	459	19545	ENSG00000138119,ENSG00000153207,ENSG00000097007,ENSG00000182095,ENSG00000065150,ENSG00000108424,ENSG00000204843,ENSG00000160789,ENSG00000078674,ENSG00000147457,ENSG00000151914,ENSG00000143799,ENSG00000180198,ENSG00000147649	MYOF|AHCTF1|ABL1|TNRC18|IPO5|KPNB1|DCTN1|LMNA|PCM1|CHMP7|DST|PARP1|RCC1|MTDH
GO:0007154	cell communication	biological_process	0.0001835	0.010968	89	192	6603	19545	ENSG00000198752,ENSG00000164692,ENSG00000156983,ENSG00000084652,ENSG00000197694,ENSG00000204843,ENSG00000136205,ENSG00000138685,ENSG00000114796,ENSG00000130816,ENSG00000143322,ENSG00000253729,ENSG00000080824,ENSG00000114019,ENSG00000130402,ENSG00000143384,ENSG00000196924,ENSG00000084234,ENSG00000171456,ENSG00000168542,ENSG00000116584,ENSG00000029534,ENSG00000114867,ENSG00000204209,ENSG00000137076…	CDC42BPB|COL1A2|BRPF1|TXLNA|SPTAN1|DCTN1|TNS3|FGF2|KLHL24|DNMT1|ABL2|PRKDC|HSP90AA1|AMOTL2|ACTN4|MCL1|FLNA|APLP2|ASXL1|COL3A1|ARHGEF2|ANK1|EIF4G1|DAXX|TLN1|CTNNA1|ADAR|DSTYK|AMOTL1|CLSTN1|PARP1|MYO10|SPTBN1|LIF|EP300|NR2F2|CREBBP|PARP14|DUSP6|TRIO|GTSE1|LARP1|VCP|VMP1|TARDBP|TP53BP2|FLNB|VHL|NFKB1|MYH9|MYO9B|NUMA1|NF2|NFKBIA|SMARCA4|JUN|JAK1|TNKS1BP1|ARHGEF10|RC3H2|HSP90AB1|BCL9L|CNOT1|EXOC8|PXDN…
GO:0048524	positive regulation of viral process	biological_process	0.00018953	0.011292	6	192	85	19545	ENSG00000160710,ENSG00000177606,ENSG00000100393,ENSG00000131747,ENSG00000155506,ENSG00000127616	ADAR|JUN|EP300|TOP2A|LARP1|SMARCA4
GO:0005583	fibrillar collagen trimer	cellular_component	0.00019156	0.011292	3	192	12	19545	ENSG00000204262,ENSG00000164692,ENSG00000168542	COL5A2|COL1A2|COL3A1
GO:0031581	hemidesmosome assembly	biological_process	0.00019156	0.011292	3	192	12	19545	ENSG00000178209,ENSG00000135862,ENSG00000151914	PLEC|LAMC1|DST
GO:0098643	banded collagen fibril	cellular_component	0.00019156	0.011292	3	192	12	19545	ENSG00000204262,ENSG00000164692,ENSG00000168542	COL5A2|COL1A2|COL3A1
GO:1902414	protein localization to cell junction	biological_process	0.00019156	0.011292	3	192	12	19545	ENSG00000130402,ENSG00000180900,ENSG00000196924	ACTN4|SCRIB|FLNA
GO:0018394	peptidyl-lysine acetylation	biological_process	0.00019373	0.011388	8	192	161	19545	ENSG00000125484,ENSG00000083168,ENSG00000005339,ENSG00000100393,ENSG00000168137,ENSG00000128342,ENSG00000156983,ENSG00000188895	GTF3C4|KAT6A|CREBBP|EP300|SETD5|LIF|BRPF1|MSL1
GO:0032559	adenyl ribonucleotide binding	molecular_function	0.00019628	0.011506	30	192	1526	19545	ENSG00000106105,ENSG00000197102,ENSG00000080824,ENSG00000111642,ENSG00000143322,ENSG00000253729,ENSG00000131747,ENSG00000099331,ENSG00000100345,ENSG00000196305,ENSG00000114867,ENSG00000160209,ENSG00000166508,ENSG00000198796,ENSG00000127616,ENSG00000198563,ENSG00000133059,ENSG00000145555,ENSG00000100888,ENSG00000100201,ENSG00000170004,ENSG00000009954,ENSG00000198752,ENSG00000097007,ENSG00000165280…	GARS|DYNC1H1|HSP90AA1|CHD4|ABL2|PRKDC|TOP2A|MYO9B|MYH9|IARS|EIF4G1|PDXK|MCM7|ALPK2|SMARCA4|DDX39B|DSTYK|MYO10|CHD8|DDX17|CHD3|BAZ1B|CDC42BPB|ABL1|VCP|HSP90AB1|TRIO|HELZ2|JAK1|AARS
GO:0009266	response to temperature stimulus	biological_process	0.00019749	0.011545	9	192	205	19545	ENSG00000096384,ENSG00000204209,ENSG00000165280,ENSG00000138119,ENSG00000100393,ENSG00000137801,ENSG00000005339,ENSG00000100906,ENSG00000080824	HSP90AB1|DAXX|VCP|MYOF|EP300|THBS1|CREBBP|NFKBIA|HSP90AA1
GO:0043565	sequence-specific DNA binding	molecular_function	0.00020024	0.011675	24	192	1099	19545	ENSG00000005339,ENSG00000185551,ENSG00000100393,ENSG00000177606,ENSG00000165671,ENSG00000109685,ENSG00000119669,ENSG00000168264,ENSG00000130726,ENSG00000130816,ENSG00000171940,ENSG00000115053,ENSG00000143799,ENSG00000130749,ENSG00000112242,ENSG00000082641,ENSG00000164916,ENSG00000127616,ENSG00000134954,ENSG00000109320,ENSG00000075426,ENSG00000111642,ENSG00000104447,ENSG00000130402	CREBBP|NR2F2|EP300|JUN|NSD1|NSD2|IRF2BPL|IRF2BP2|TRIM28|DNMT1|ZNF217|NCL|PARP1|ZC3H4|E2F3|NFE2L1|FOXK1|SMARCA4|ETS1|NFKB1|FOSL2|CHD4|TRPS1|ACTN4
GO:0042307	positive regulation of protein import into nucleus	biological_process	0.00020154	0.011719	5	192	55	19545	ENSG00000065150,ENSG00000130726,ENSG00000143799,ENSG00000096384,ENSG00000196924	IPO5|TRIM28|PARP1|HSP90AB1|FLNA
GO:0045184	establishment of protein localization	biological_process	0.00020222	0.011726	36	192	1982	19545	ENSG00000130402,ENSG00000196924,ENSG00000137154,ENSG00000143384,ENSG00000116903,ENSG00000148396,ENSG00000080824,ENSG00000104447,ENSG00000116584,ENSG00000168502,ENSG00000153207,ENSG00000100906,ENSG00000086758,ENSG00000095383,ENSG00000112697,ENSG00000096384,ENSG00000122218,ENSG00000120948,ENSG00000143514,ENSG00000100345,ENSG00000141367,ENSG00000078674,ENSG00000124486,ENSG00000127603,ENSG00000108424…	ACTN4|FLNA|RPS6|MCL1|EXOC8|SEC16A|HSP90AA1|TRPS1|ARHGEF2|MTCL1|AHCTF1|NFKBIA|HUWE1|TBC1D2|TMEM30A|HSP90AB1|COPA|TARDBP|TP53BP2|MYH9|CLTC|PCM1|USP9X|MACF1|KPNB1|CHMP7|PARP1|SPTBN1|PTPN14|ABL1|GTSE1|VCP|LMNA|TRIM28|NSD2|IPO5
GO:0000228	nuclear chromosome	cellular_component	0.00021715	0.012558	16	192	584	19545	ENSG00000083168,ENSG00000166508,ENSG00000131747,ENSG00000120948,ENSG00000253729,ENSG00000111642,ENSG00000104447,ENSG00000005339,ENSG00000177606,ENSG00000149115,ENSG00000130726,ENSG00000009954,ENSG00000180198,ENSG00000143799,ENSG00000117713,ENSG00000127616	KAT6A|MCM7|TOP2A|TARDBP|PRKDC|CHD4|TRPS1|CREBBP|JUN|TNKS1BP1|TRIM28|BAZ1B|RCC1|PARP1|ARID1A|SMARCA4
GO:0016462	pyrophosphatase activity	molecular_function	0.00021901	0.012631	21	192	902	19545	ENSG00000111642,ENSG00000197102,ENSG00000080824,ENSG00000106105,ENSG00000127603,ENSG00000166508,ENSG00000099331,ENSG00000131747,ENSG00000100345,ENSG00000170004,ENSG00000100888,ENSG00000100201,ENSG00000170917,ENSG00000198563,ENSG00000127616,ENSG00000254870,ENSG00000145555,ENSG00000204843,ENSG00000130589,ENSG00000165280,ENSG00000096384	CHD4|DYNC1H1|HSP90AA1|GARS|MACF1|MCM7|MYO9B|TOP2A|MYH9|CHD3|CHD8|DDX17|NUDT6|DDX39B|SMARCA4|ATP6V1G2-DDX39B|MYO10|DCTN1|HELZ2|VCP|HSP90AB1
GO:0060548	negative regulation of cell death	biological_process	0.0002226	0.012804	23	192	1038	19545	ENSG00000090861,ENSG00000160789,ENSG00000177606,ENSG00000138685,ENSG00000096384,ENSG00000097007,ENSG00000159140,ENSG00000160710,ENSG00000044115,ENSG00000147649,ENSG00000100888,ENSG00000133059,ENSG00000100906,ENSG00000137801,ENSG00000134086,ENSG00000114867,ENSG00000109320,ENSG00000116584,ENSG00000253729,ENSG00000118523,ENSG00000143384,ENSG00000196924,ENSG00000137154	AARS|LMNA|JUN|FGF2|HSP90AB1|ABL1|SON|ADAR|CTNNA1|MTDH|CHD8|DSTYK|NFKBIA|THBS1|VHL|EIF4G1|NFKB1|ARHGEF2|PRKDC|CTGF|MCL1|FLNA|RPS6
GO:0030554	adenyl nucleotide binding	molecular_function	0.00022722	0.013035	30	192	1539	19545	ENSG00000143322,ENSG00000253729,ENSG00000197102,ENSG00000080824,ENSG00000111642,ENSG00000106105,ENSG00000166508,ENSG00000198796,ENSG00000160209,ENSG00000114867,ENSG00000196305,ENSG00000100345,ENSG00000131747,ENSG00000099331,ENSG00000009954,ENSG00000198752,ENSG00000100201,ENSG00000100888,ENSG00000170004,ENSG00000133059,ENSG00000145555,ENSG00000127616,ENSG00000198563,ENSG00000130589,ENSG00000162434…	ABL2|PRKDC|DYNC1H1|HSP90AA1|CHD4|GARS|MCM7|ALPK2|PDXK|EIF4G1|IARS|MYH9|TOP2A|MYO9B|BAZ1B|CDC42BPB|DDX17|CHD8|CHD3|DSTYK|MYO10|SMARCA4|DDX39B|HELZ2|JAK1|AARS|HSP90AB1|TRIO|ABL1|VCP
GO:0016817	hydrolase activity, acting on acid anhydrides	molecular_function	0.00022906	0.013044	21	192	905	19545	ENSG00000130589,ENSG00000204843,ENSG00000096384,ENSG00000165280,ENSG00000170917,ENSG00000170004,ENSG00000100888,ENSG00000100201,ENSG00000254870,ENSG00000145555,ENSG00000198563,ENSG00000127616,ENSG00000166508,ENSG00000127603,ENSG00000100345,ENSG00000099331,ENSG00000131747,ENSG00000111642,ENSG00000080824,ENSG00000197102,ENSG00000106105	HELZ2|DCTN1|HSP90AB1|VCP|NUDT6|CHD3|CHD8|DDX17|ATP6V1G2-DDX39B|MYO10|DDX39B|SMARCA4|MCM7|MACF1|MYH9|MYO9B|TOP2A|CHD4|HSP90AA1|DYNC1H1|GARS
GO:0016818	hydrolase activity, acting on acid anhydrides, in phosphorus-containing anhydrides	molecular_function	0.00022906	0.013044	21	192	905	19545	ENSG00000130589,ENSG00000204843,ENSG00000096384,ENSG00000165280,ENSG00000170917,ENSG00000100888,ENSG00000100201,ENSG00000170004,ENSG00000254870,ENSG00000145555,ENSG00000127616,ENSG00000198563,ENSG00000166508,ENSG00000127603,ENSG00000100345,ENSG00000131747,ENSG00000099331,ENSG00000080824,ENSG00000197102,ENSG00000111642,ENSG00000106105	HELZ2|DCTN1|HSP90AB1|VCP|NUDT6|CHD8|DDX17|CHD3|ATP6V1G2-DDX39B|MYO10|SMARCA4|DDX39B|MCM7|MACF1|MYH9|TOP2A|MYO9B|HSP90AA1|DYNC1H1|CHD4|GARS
GO:0008094	DNA-dependent ATPase activity	molecular_function	0.00022922	0.013044	6	192	88	19545	ENSG00000127616,ENSG00000131747,ENSG00000100888,ENSG00000111642,ENSG00000170004,ENSG00000166508	SMARCA4|TOP2A|CHD8|CHD4|CHD3|MCM7
GO:0007165	signal transduction	biological_process	0.0002356	0.013371	82	192	5983	19545	ENSG00000050820,ENSG00000130726,ENSG00000160789,ENSG00000180900,ENSG00000097007,ENSG00000100201,ENSG00000147649,ENSG00000100888,ENSG00000117114,ENSG00000117713,ENSG00000127603,ENSG00000108424,ENSG00000124486,ENSG00000141367,ENSG00000122218,ENSG00000056586,ENSG00000104728,ENSG00000149115,ENSG00000162434,ENSG00000177606,ENSG00000096384,ENSG00000186174,ENSG00000186575,ENSG00000137497,ENSG00000100906…	BCAR1|TRIM28|LMNA|SCRIB|ABL1|DDX17|MTDH|CHD8|ADGRL2|ARID1A|MACF1|KPNB1|USP9X|CLTC|COPA|RC3H2|ARHGEF10|TNKS1BP1|JAK1|JUN|HSP90AB1|BCL9L|NF2|NUMA1|NFKBIA|SMARCA4|KAT6A|THBS1|IFIT5|MYOF|CNOT1|CTGF|RPS6|PXDN|DST|NR2F2|PARP14|CREBBP|EP300|LARP1|VCP|GTSE1|TRIO|DUSP6|ADAR|CTNNA1|LIF|SPTBN1|MYO10|PARP1|DSTYK|AMOTL1|VHL|MYO9B|MYH9|NFKB1|TP53BP2|FLNB|TNS3|FGF2|KLHL24|DCTN1|SPTAN1|DNMT1|BRPF1|CDC42BPB|COL1A…
GO:0072431	signal transduction involved in mitotic G1 DNA damage checkpoint	biological_process	0.00023877	0.013445	5	192	57	19545	ENSG00000075218,ENSG00000100393,ENSG00000125107,ENSG00000253729,ENSG00000149115	GTSE1|EP300|CNOT1|PRKDC|TNKS1BP1
GO:1902400	intracellular signal transduction involved in G1 DNA damage checkpoint	biological_process	0.00023877	0.013445	5	192	57	19545	ENSG00000149115,ENSG00000253729,ENSG00000125107,ENSG00000100393,ENSG00000075218	TNKS1BP1|PRKDC|CNOT1|EP300|GTSE1
GO:1904591	positive regulation of protein import	biological_process	0.00023877	0.013445	5	192	57	19545	ENSG00000096384,ENSG00000143799,ENSG00000196924,ENSG00000130726,ENSG00000065150	HSP90AB1|PARP1|FLNA|TRIM28|IPO5
GO:0023056	positive regulation of signaling	biological_process	0.00024498	0.013758	33	192	1771	19545	ENSG00000137497,ENSG00000127616,ENSG00000056586,ENSG00000138685,ENSG00000177606,ENSG00000096384,ENSG00000080824,ENSG00000118523,ENSG00000143384,ENSG00000196924,ENSG00000130402,ENSG00000168542,ENSG00000171456,ENSG00000137801,ENSG00000152778,ENSG00000204209,ENSG00000147649,ENSG00000044115,ENSG00000128342,ENSG00000171603,ENSG00000143799,ENSG00000133059,ENSG00000005339,ENSG00000173193,ENSG00000100393…	NUMA1|SMARCA4|RC3H2|FGF2|JUN|HSP90AB1|HSP90AA1|CTGF|MCL1|FLNA|ACTN4|COL3A1|ASXL1|THBS1|IFIT5|DAXX|MTDH|CTNNA1|LIF|CLSTN1|PARP1|DSTYK|CREBBP|PARP14|EP300|VCP|SCRIB|ABL1|DUSP6|TP53BP2|TARDBP|MACF1|NFKB1
GO:0030011	maintenance of cell polarity	biological_process	0.00024723	0.013847	3	192	13	19545	ENSG00000151914,ENSG00000029534,ENSG00000071127	DST|ANK1|WDR1
GO:0070201	regulation of establishment of protein localization	biological_process	0.00024786	0.013847	18	192	715	19545	ENSG00000097007,ENSG00000075218,ENSG00000096384,ENSG00000109685,ENSG00000065150,ENSG00000130726,ENSG00000086758,ENSG00000100906,ENSG00000143799,ENSG00000115306,ENSG00000112697,ENSG00000152104,ENSG00000168502,ENSG00000078674,ENSG00000196924,ENSG00000143514,ENSG00000120948,ENSG00000148396	ABL1|GTSE1|HSP90AB1|NSD2|IPO5|TRIM28|HUWE1|NFKBIA|PARP1|SPTBN1|TMEM30A|PTPN14|MTCL1|PCM1|FLNA|TP53BP2|TARDBP|SEC16A
GO:0001726	ruffle	cellular_component	0.0002486	0.013852	8	192	167	19545	ENSG00000145555,ENSG00000186575,ENSG00000100345,ENSG00000116584,ENSG00000152778,ENSG00000137076,ENSG00000127603,ENSG00000050820	MYO10|NF2|MYH9|ARHGEF2|IFIT5|TLN1|MACF1|BCAR1
GO:0000976	transcription regulatory region sequence-specific DNA binding	molecular_function	0.00025205	0.014008	19	192	780	19545	ENSG00000130402,ENSG00000075426,ENSG00000104447,ENSG00000111642,ENSG00000109320,ENSG00000134954,ENSG00000130749,ENSG00000143799,ENSG00000127616,ENSG00000164916,ENSG00000112242,ENSG00000082641,ENSG00000171940,ENSG00000100393,ENSG00000177606,ENSG00000005339,ENSG00000168264,ENSG00000119669,ENSG00000165671	ACTN4|FOSL2|TRPS1|CHD4|NFKB1|ETS1|ZC3H4|PARP1|SMARCA4|FOXK1|E2F3|NFE2L1|ZNF217|EP300|JUN|CREBBP|IRF2BP2|IRF2BPL|NSD1
GO:0048583	regulation of response to stimulus	biological_process	0.0002566	0.014224	63	192	4264	19545	ENSG00000122218,ENSG00000143514,ENSG00000099331,ENSG00000109320,ENSG00000134086,ENSG00000127603,ENSG00000128342,ENSG00000198563,ENSG00000133059,ENSG00000145555,ENSG00000143799,ENSG00000115306,ENSG00000147649,ENSG00000100888,ENSG00000044115,ENSG00000160710,ENSG00000097007,ENSG00000180900,ENSG00000155506,ENSG00000165280,ENSG00000139318,ENSG00000038382,ENSG00000130726,ENSG00000050820,ENSG00000109685…	COPA|TP53BP2|MYO9B|NFKB1|VHL|MACF1|LIF|DDX39B|DSTYK|MYO10|PARP1|SPTBN1|MTDH|CHD8|CTNNA1|ADAR|ABL1|SCRIB|LARP1|VCP|DUSP6|TRIO|TRIM28|BCAR1|NSD2|EP300|PARP14|LMNA|CREBBP|MCL1|FLNA|CTGF|ACTN4|PXDN|HSP90AA1|EXOC8|CNOT1|PRKDC|DAXX|MYOF|IFIT5|ARHGEF2|EIF4G1|ASXL1|KAT6A|COL3A1|THBS1|ETS1|SMARCA4|NFKBIA|TXLNA|NF2|BRPF1|NUMA1|COL1A2|HSP90AB1|BCL9L|RC3H2|FGF2|KLHL24|ARHGEF10|JUN|JAK1
GO:0051704	multi-organism process	biological_process	0.00026056	0.014406	42	192	2484	19545	ENSG00000177606,ENSG00000096384,ENSG00000090615,ENSG00000106263,ENSG00000180198,ENSG00000100906,ENSG00000127616,ENSG00000134954,ENSG00000114867,ENSG00000204209,ENSG00000152778,ENSG00000137076,ENSG00000118900,ENSG00000174231,ENSG00000137154,ENSG00000100393,ENSG00000185551,ENSG00000112773,ENSG00000005339,ENSG00000130726,ENSG00000065150,ENSG00000097007,ENSG00000174705,ENSG00000180900,ENSG00000155506…	JUN|HSP90AB1|GOLGA3|EIF3B|RCC1|NFKBIA|SMARCA4|ETS1|EIF4G1|DAXX|IFIT5|TLN1|UBN1|PRPF8|RPS6|EP300|NR2F2|TENT5A|CREBBP|TRIM28|IPO5|ABL1|SH3PXD2B|SCRIB|LARP1|VCP|VMP1|ADAR|MTDH|CHD8|DDX17|ARID1A|CHMP7|DDX39B|LIF|PCM1|USP9X|KPNB1|NFKB1|TOP2A|SBF1|TARDBP
GO:0051020	GTPase binding	molecular_function	0.00026364	0.014539	12	192	364	19545	ENSG00000115306,ENSG00000196924,ENSG00000095383,ENSG00000198752,ENSG00000116903,ENSG00000080824,ENSG00000180198,ENSG00000196305,ENSG00000116584,ENSG00000099331,ENSG00000108424,ENSG00000065150	SPTBN1|FLNA|TBC1D2|CDC42BPB|EXOC8|HSP90AA1|RCC1|IARS|ARHGEF2|MYO9B|KPNB1|IPO5
GO:0065008	regulation of biological quality	biological_process	0.00027184	0.014953	57	192	3747	19545	ENSG00000143322,ENSG00000253729,ENSG00000080824,ENSG00000137154,ENSG00000196924,ENSG00000143384,ENSG00000118523,ENSG00000171456,ENSG00000134954,ENSG00000168542,ENSG00000137801,ENSG00000114867,ENSG00000137076,ENSG00000164692,ENSG00000112697,ENSG00000186575,ENSG00000090621,ENSG00000127616,ENSG00000100906,ENSG00000177606,ENSG00000197694,ENSG00000204843,ENSG00000138685,ENSG00000149115,ENSG00000056586…	ABL2|PRKDC|HSP90AA1|RPS6|FLNA|MCL1|CTGF|ASXL1|ETS1|COL3A1|THBS1|EIF4G1|TLN1|COL1A2|TMEM30A|NF2|PABPC4|SMARCA4|NFKBIA|JUN|SPTAN1|DCTN1|FGF2|TNKS1BP1|RC3H2|HSP90AB1|SLC25A37|TARDBP|TP53BP2|FLNB|COPA|USP9X|VHL|ANKRD11|WDR1|MACF1|KPNB1|NFKB1|MYH9|ADAR|SPTBN1|CLSTN1|MYO10|PARP1|NFE2L1|LIF|EP300|ZMYND8|NR2F2|CREBBP|LMNA|ABL1|SH3PXD2B|GTSE1|VCP|SCRIB|LARP1
GO:0012501	programmed cell death	biological_process	0.00027297	0.014976	37	192	2091	19545	ENSG00000177606,ENSG00000090861,ENSG00000135047,ENSG00000096384,ENSG00000186575,ENSG00000100906,ENSG00000137801,ENSG00000204209,ENSG00000116584,ENSG00000253729,ENSG00000196924,ENSG00000143384,ENSG00000137154,ENSG00000118523,ENSG00000130402,ENSG00000050820,ENSG00000100393,ENSG00000160789,ENSG00000005339,ENSG00000097007,ENSG00000159140,ENSG00000165280,ENSG00000180900,ENSG00000139318,ENSG00000038382…	JUN|AARS|CTSL|HSP90AB1|NF2|NFKBIA|THBS1|DAXX|ARHGEF2|PRKDC|FLNA|MCL1|RPS6|CTGF|ACTN4|BCAR1|EP300|LMNA|CREBBP|ABL1|SON|VCP|SCRIB|DUSP6|TRIO|CHD8|MTDH|CTNNA1|ADAR|DSTYK|PARP1|VHL|KPNB1|TOP2A|NFKB1|TP53BP2|TARDBP
GO:0032501	multicellular organismal process	biological_process	0.00027666	0.01514	97	192	7448	19545	ENSG00000109685,ENSG00000185551,ENSG00000005339,ENSG00000100393,ENSG00000062716,ENSG00000174705,ENSG00000139318,ENSG00000204262,ENSG00000160710,ENSG00000152104,ENSG00000044115,ENSG00000198563,ENSG00000128342,ENSG00000171603,ENSG00000143799,ENSG00000115306,ENSG00000134369,ENSG00000166025,ENSG00000130559,ENSG00000198467,ENSG00000071127,ENSG00000100345,ENSG00000196305,ENSG00000109320,ENSG00000136068…	NSD2|NR2F2|CREBBP|EP300|VMP1|SH3PXD2B|DUSP6|COL5A2|ADAR|PTPN14|CTNNA1|DDX39B|LIF|CLSTN1|PARP1|SPTBN1|NAV1|AMOTL1|CAMSAP1|TPM2|WDR1|MYH9|IARS|NFKB1|FLNB|TNS3|FGF2|DCTN1|SPTAN1|AARS|CTSL|DNMT1|GOLGA3|SVIL|COL1A2|ASXL1|COL3A1|TLN1|EIF4G1|ARHGEF2|FASN|TRPS1|HSP90AA1|PRKDC|SEC16A|ABL2|FOSL2|FLNA|MCL1|BCAR1|TRIM28|LMNA|ZMYND8|SCRIB|ABL1|PRRC2C|MTDH|DDX17|CHD8|NFE2L1|ADGRL2|TACC1|ARID1A|MACF1|ANKRD11|US…
GO:0004402	histone acetyltransferase activity	molecular_function	0.00028101	0.015222	5	192	59	19545	ENSG00000125484,ENSG00000156983,ENSG00000100393,ENSG00000083168,ENSG00000005339	GTF3C4|BRPF1|EP300|KAT6A|CREBBP
GO:0072413	signal transduction involved in mitotic cell cycle checkpoint	biological_process	0.00028101	0.015222	5	192	59	19545	ENSG00000075218,ENSG00000149115,ENSG00000125107,ENSG00000100393,ENSG00000253729	GTSE1|TNKS1BP1|CNOT1|EP300|PRKDC
GO:1902402	signal transduction involved in mitotic DNA damage checkpoint	biological_process	0.00028101	0.015222	5	192	59	19545	ENSG00000075218,ENSG00000100393,ENSG00000125107,ENSG00000253729,ENSG00000149115	GTSE1|EP300|CNOT1|PRKDC|TNKS1BP1
GO:1902403	signal transduction involved in mitotic DNA integrity checkpoint	biological_process	0.00028101	0.015222	5	192	59	19545	ENSG00000149115,ENSG00000125107,ENSG00000100393,ENSG00000253729,ENSG00000075218	TNKS1BP1|CNOT1|EP300|PRKDC|GTSE1
GO:0003365	establishment of cell polarity involved in ameboidal cell migration	biological_process	0.00028536	0.01538	2	192	3	19545	ENSG00000166025,ENSG00000114019	AMOTL1|AMOTL2
GO:1902396	protein localization to bicellular tight junction	biological_process	0.00028536	0.01538	2	192	3	19545	ENSG00000130402,ENSG00000196924	ACTN4|FLNA
GO:0035258	steroid hormone receptor binding	molecular_function	0.000292	0.015698	6	192	92	19545	ENSG00000204209,ENSG00000127616,ENSG00000143799,ENSG00000165671,ENSG00000125107,ENSG00000100393	DAXX|SMARCA4|PARP1|NSD1|CNOT1|EP300
GO:0000977	RNA polymerase II regulatory region sequence-specific DNA binding	molecular_function	0.00031304	0.016787	18	192	729	19545	ENSG00000171940,ENSG00000168264,ENSG00000165671,ENSG00000119669,ENSG00000177606,ENSG00000100393,ENSG00000164916,ENSG00000127616,ENSG00000082641,ENSG00000112242,ENSG00000130749,ENSG00000143799,ENSG00000109320,ENSG00000134954,ENSG00000130402,ENSG00000104447,ENSG00000111642,ENSG00000075426	ZNF217|IRF2BP2|NSD1|IRF2BPL|JUN|EP300|FOXK1|SMARCA4|NFE2L1|E2F3|ZC3H4|PARP1|NFKB1|ETS1|ACTN4|TRPS1|CHD4|FOSL2
GO:0006997	nucleus organization	biological_process	0.00031405	0.016799	7	192	131	19545	ENSG00000147457,ENSG00000153207,ENSG00000137497,ENSG00000160789,ENSG00000134954,ENSG00000120948,ENSG00000204843	CHMP7|AHCTF1|NUMA1|LMNA|ETS1|TARDBP|DCTN1
GO:0034774	secretory granule lumen	cellular_component	0.00031656	0.016891	11	192	318	19545	ENSG00000197102,ENSG00000080824,ENSG00000130402,ENSG00000086758,ENSG00000137801,ENSG00000197694,ENSG00000108424,ENSG00000160209,ENSG00000109320,ENSG00000096384,ENSG00000165280	DYNC1H1|HSP90AA1|ACTN4|HUWE1|THBS1|SPTAN1|KPNB1|PDXK|NFKB1|HSP90AB1|VCP
GO:0010647	positive regulation of cell communication	biological_process	0.0003257	0.017324	33	192	1799	19545	ENSG00000109320,ENSG00000127603,ENSG00000120948,ENSG00000143514,ENSG00000139318,ENSG00000097007,ENSG00000155506,ENSG00000165280,ENSG00000100393,ENSG00000173193,ENSG00000005339,ENSG00000133059,ENSG00000171603,ENSG00000143799,ENSG00000128342,ENSG00000044115,ENSG00000147649,ENSG00000204209,ENSG00000152778,ENSG00000171456,ENSG00000168542,ENSG00000137801,ENSG00000130402,ENSG00000143384,ENSG00000196924…	NFKB1|MACF1|TARDBP|TP53BP2|DUSP6|ABL1|LARP1|VCP|EP300|PARP14|CREBBP|DSTYK|CLSTN1|PARP1|LIF|CTNNA1|MTDH|DAXX|IFIT5|ASXL1|COL3A1|THBS1|ACTN4|MCL1|FLNA|CTGF|HSP90AA1|HSP90AB1|JUN|FGF2|RC3H2|SMARCA4|NUMA1
GO:0044454	nuclear chromosome part	cellular_component	0.00032629	0.017324	15	192	545	19545	ENSG00000166508,ENSG00000177606,ENSG00000083168,ENSG00000005339,ENSG00000130726,ENSG00000149115,ENSG00000117713,ENSG00000143799,ENSG00000127616,ENSG00000009954,ENSG00000120948,ENSG00000253729,ENSG00000180198,ENSG00000104447,ENSG00000111642	MCM7|JUN|KAT6A|CREBBP|TRIM28|TNKS1BP1|ARID1A|PARP1|SMARCA4|BAZ1B|TARDBP|PRKDC|RCC1|TRPS1|CHD4
GO:0019080	viral gene expression	biological_process	0.00032869	0.017365	5	192	61	19545	ENSG00000100393,ENSG00000177606,ENSG00000120948,ENSG00000106263,ENSG00000127616	EP300|JUN|TARDBP|EIF3B|SMARCA4
GO:0061733	peptide-lysine-N-acetyltransferase activity	molecular_function	0.00032869	0.017365	5	192	61	19545	ENSG00000125484,ENSG00000083168,ENSG00000005339,ENSG00000100393,ENSG00000156983	GTF3C4|KAT6A|CREBBP|EP300|BRPF1
GO:0042060	wound healing	biological_process	0.00033266	0.017532	15	192	546	19545	ENSG00000138119,ENSG00000180900,ENSG00000137076,ENSG00000100345,ENSG00000127603,ENSG00000138685,ENSG00000137801,ENSG00000168542,ENSG00000134954,ENSG00000196924,ENSG00000151914,ENSG00000090621,ENSG00000178209,ENSG00000188107,ENSG00000164692	MYOF|SCRIB|TLN1|MYH9|MACF1|FGF2|THBS1|COL3A1|ETS1|FLNA|DST|PABPC4|PLEC|EYS|COL1A2
GO:0001012	RNA polymerase II regulatory region DNA binding	molecular_function	0.0003397	0.017859	18	192	734	19545	ENSG00000109320,ENSG00000134954,ENSG00000130402,ENSG00000111642,ENSG00000104447,ENSG00000075426,ENSG00000171940,ENSG00000119669,ENSG00000165671,ENSG00000168264,ENSG00000177606,ENSG00000100393,ENSG00000082641,ENSG00000112242,ENSG00000127616,ENSG00000164916,ENSG00000143799,ENSG00000130749	NFKB1|ETS1|ACTN4|CHD4|TRPS1|FOSL2|ZNF217|IRF2BPL|NSD1|IRF2BP2|JUN|EP300|NFE2L1|E2F3|SMARCA4|FOXK1|PARP1|ZC3H4
GO:0009967	positive regulation of signal transduction	biological_process	0.0003442	0.018051	30	192	1577	19545	ENSG00000056586,ENSG00000138685,ENSG00000005339,ENSG00000173193,ENSG00000100393,ENSG00000177606,ENSG00000165280,ENSG00000097007,ENSG00000096384,ENSG00000139318,ENSG00000147649,ENSG00000044115,ENSG00000137497,ENSG00000128342,ENSG00000127616,ENSG00000143799,ENSG00000133059,ENSG00000127603,ENSG00000168542,ENSG00000171456,ENSG00000137801,ENSG00000152778,ENSG00000204209,ENSG00000109320,ENSG00000143514…	RC3H2|FGF2|CREBBP|PARP14|EP300|JUN|VCP|ABL1|HSP90AB1|DUSP6|MTDH|CTNNA1|NUMA1|LIF|SMARCA4|PARP1|DSTYK|MACF1|COL3A1|ASXL1|THBS1|IFIT5|DAXX|NFKB1|TP53BP2|HSP90AA1|CTGF|FLNA|MCL1|ACTN4
GO:0032879	regulation of localization	biological_process	0.00035268	0.018451	44	192	2683	19545	ENSG00000120948,ENSG00000143514,ENSG00000078674,ENSG00000141367,ENSG00000127603,ENSG00000071127,ENSG00000109320,ENSG00000152104,ENSG00000044115,ENSG00000166025,ENSG00000143799,ENSG00000115306,ENSG00000128342,ENSG00000101040,ENSG00000185551,ENSG00000160789,ENSG00000130726,ENSG00000050820,ENSG00000109685,ENSG00000065150,ENSG00000075218,ENSG00000097007,ENSG00000143322,ENSG00000148396,ENSG00000197102…	TARDBP|TP53BP2|PCM1|CLTC|MACF1|WDR1|NFKB1|PTPN14|CTNNA1|AMOTL1|PARP1|SPTBN1|LIF|ZMYND8|NR2F2|LMNA|TRIM28|BCAR1|NSD2|IPO5|GTSE1|ABL1|ABL2|SEC16A|DYNC1H1|HSP90AA1|AMOTL2|ACTN4|FLNA|ETS1|COL3A1|THBS1|ARHGEF2|MTCL1|NUMA1|NF2|TMEM30A|AHNAK|NFKBIA|HUWE1|JUN|KLHL24|FGF2|HSP90AB1
GO:0051495	positive regulation of cytoskeleton organization	biological_process	0.00035579	0.018568	9	192	222	19545	ENSG00000097007,ENSG00000174705,ENSG00000204843,ENSG00000071127,ENSG00000104728,ENSG00000196924,ENSG00000118523,ENSG00000186575,ENSG00000137497	ABL1|SH3PXD2B|DCTN1|WDR1|ARHGEF10|FLNA|CTGF|NF2|NUMA1
GO:0031532	actin cytoskeleton reorganization	biological_process	0.00036755	0.019135	6	192	96	19545	ENSG00000198752,ENSG00000143322,ENSG00000050820,ENSG00000100345,ENSG00000097007,ENSG00000196924	CDC42BPB|ABL2|BCAR1|MYH9|ABL1|FLNA
GO:0008180	COP9 signalosome	cellular_component	0.00037043	0.019238	4	192	35	19545	ENSG00000178252,ENSG00000166025,ENSG00000096384,ENSG00000100345	WDR6|AMOTL1|HSP90AB1|MYH9
GO:0044700	single organism signaling	biological_process	0.00037264	0.019306	86	192	6440	19545	ENSG00000075218,ENSG00000155506,ENSG00000165280,ENSG00000139318,ENSG00000038382,ENSG00000100393,ENSG00000173193,ENSG00000185551,ENSG00000005339,ENSG00000128342,ENSG00000166025,ENSG00000133059,ENSG00000171603,ENSG00000143799,ENSG00000145555,ENSG00000115306,ENSG00000044115,ENSG00000160710,ENSG00000099331,ENSG00000109320,ENSG00000100345,ENSG00000134086,ENSG00000136068,ENSG00000143514,ENSG00000120948…	GTSE1|LARP1|VCP|DUSP6|TRIO|EP300|PARP14|NR2F2|CREBBP|LIF|AMOTL1|DSTYK|CLSTN1|PARP1|MYO10|SPTBN1|CTNNA1|ADAR|MYO9B|NFKB1|MYH9|VHL|FLNB|TP53BP2|TARDBP|DNMT1|DCTN1|TNS3|FGF2|KLHL24|SPTAN1|TXLNA|BRPF1|COL1A2|CDC42BPB|DAXX|TLN1|ARHGEF2|ANK1|ASXL1|COL3A1|MCL1|FLNA|APLP2|ACTN4|HSP90AA1|AMOTL2|ABL2|PRKDC|ABL1|SCRIB|BCAR1|TRIM28|ZMYND8|LMNA|ADGRL2|ARID1A|CHD8|MTDH|DDX17|FAT1|MACF1|KPNB1|CLTC|USP9X|COPA|BC…
GO:0031571	mitotic G1 DNA damage checkpoint	biological_process	0.00038225	0.019708	5	192	63	19545	ENSG00000125107,ENSG00000100393,ENSG00000253729,ENSG00000149115,ENSG00000075218	CNOT1|EP300|PRKDC|TNKS1BP1|GTSE1
GO:0044819	mitotic G1/S transition checkpoint	biological_process	0.00038225	0.019708	5	192	63	19545	ENSG00000149115,ENSG00000100393,ENSG00000125107,ENSG00000253729,ENSG00000075218	TNKS1BP1|EP300|CNOT1|PRKDC|GTSE1
GO:0072594	establishment of protein localization to organelle	biological_process	0.00038756	0.019924	15	192	554	19545	ENSG00000115306,ENSG00000143799,ENSG00000100906,ENSG00000196924,ENSG00000137154,ENSG00000086758,ENSG00000104447,ENSG00000080824,ENSG00000143514,ENSG00000096384,ENSG00000124486,ENSG00000160789,ENSG00000130726,ENSG00000108424,ENSG00000065150	SPTBN1|PARP1|NFKBIA|FLNA|RPS6|HUWE1|TRPS1|HSP90AA1|TP53BP2|HSP90AB1|USP9X|LMNA|TRIM28|KPNB1|IPO5
GO:0015031	protein transport	biological_process	0.00038829	0.019924	34	192	1894	19545	ENSG00000096384,ENSG00000086758,ENSG00000100906,ENSG00000112697,ENSG00000095383,ENSG00000153207,ENSG00000168502,ENSG00000116584,ENSG00000196924,ENSG00000137154,ENSG00000143384,ENSG00000130402,ENSG00000104447,ENSG00000080824,ENSG00000148396,ENSG00000116903,ENSG00000165280,ENSG00000075218,ENSG00000097007,ENSG00000065150,ENSG00000130726,ENSG00000160789,ENSG00000143799,ENSG00000147457,ENSG00000115306…	HSP90AB1|HUWE1|NFKBIA|TMEM30A|TBC1D2|AHCTF1|MTCL1|ARHGEF2|FLNA|RPS6|MCL1|ACTN4|TRPS1|HSP90AA1|SEC16A|EXOC8|VCP|GTSE1|ABL1|IPO5|TRIM28|LMNA|PARP1|CHMP7|SPTBN1|PTPN14|MYH9|KPNB1|MACF1|USP9X|PCM1|CLTC|COPA|TARDBP
GO:0023052	signaling	biological_process	0.00039201	0.020053	86	192	6449	19545	ENSG00000109320,ENSG00000100345,ENSG00000099331,ENSG00000134086,ENSG00000136068,ENSG00000120948,ENSG00000143514,ENSG00000139318,ENSG00000038382,ENSG00000075218,ENSG00000155506,ENSG00000165280,ENSG00000100393,ENSG00000185551,ENSG00000005339,ENSG00000173193,ENSG00000166025,ENSG00000133059,ENSG00000145555,ENSG00000171603,ENSG00000115306,ENSG00000143799,ENSG00000128342,ENSG00000044115,ENSG00000160710…	NFKB1|MYH9|MYO9B|VHL|FLNB|TARDBP|TP53BP2|DUSP6|TRIO|GTSE1|LARP1|VCP|EP300|NR2F2|CREBBP|PARP14|AMOTL1|DSTYK|MYO10|CLSTN1|SPTBN1|PARP1|LIF|CTNNA1|ADAR|ARHGEF2|ANK1|DAXX|TLN1|COL3A1|ASXL1|ACTN4|FLNA|APLP2|MCL1|ABL2|PRKDC|HSP90AA1|AMOTL2|DNMT1|SPTAN1|DCTN1|FGF2|TNS3|KLHL24|TXLNA|COL1A2|CDC42BPB|BRPF1|FAT1|CLTC|USP9X|KPNB1|MACF1|COPA|ABL1|SCRIB|ZMYND8|LMNA|BCAR1|TRIM28|ARID1A|ADGRL2|CHD8|DDX17|MTDH|MY…
GO:0016604	nuclear body	cellular_component	0.00039268	0.020053	18	192	743	19545	ENSG00000116350,ENSG00000198563,ENSG00000009954,ENSG00000147649,ENSG00000100201,ENSG00000221978,ENSG00000159140,ENSG00000097007,ENSG00000171940,ENSG00000160789,ENSG00000005339,ENSG00000130402,ENSG00000120948,ENSG00000118900,ENSG00000174231,ENSG00000204209,ENSG00000100241,ENSG00000083168	SRSF4|DDX39B|BAZ1B|MTDH|DDX17|CCNL2|SON|ABL1|ZNF217|LMNA|CREBBP|ACTN4|TARDBP|UBN1|PRPF8|DAXX|SBF1|KAT6A
GO:0051240	positive regulation of multicellular organismal process	biological_process	0.00040103	0.020431	31	192	1667	19545	ENSG00000127603,ENSG00000137801,ENSG00000134954,ENSG00000114867,ENSG00000116584,ENSG00000109320,ENSG00000253729,ENSG00000143322,ENSG00000118523,ENSG00000196924,ENSG00000109685,ENSG00000138685,ENSG00000050820,ENSG00000005339,ENSG00000162434,ENSG00000177606,ENSG00000100393,ENSG00000101040,ENSG00000174705,ENSG00000097007,ENSG00000186174,ENSG00000112697,ENSG00000147649,ENSG00000134013,ENSG00000137497…	MACF1|THBS1|ETS1|EIF4G1|ARHGEF2|NFKB1|PRKDC|ABL2|CTGF|FLNA|NSD2|FGF2|BCAR1|CREBBP|JAK1|JUN|EP300|ZMYND8|SH3PXD2B|ABL1|BCL9L|TMEM30A|MTDH|LOXL2|NUMA1|DDX39B|LIF|CLSTN1|SPTBN1|PARP1|AMOTL1
GO:0032231	regulation of actin filament bundle assembly	biological_process	0.00041065	0.020858	6	192	98	19545	ENSG00000104728,ENSG00000186575,ENSG00000118523,ENSG00000097007,ENSG00000196924,ENSG00000174705	ARHGEF10|NF2|CTGF|ABL1|FLNA|SH3PXD2B
GO:0044783	G1 DNA damage checkpoint	biological_process	0.00041137	0.020858	5	192	64	19545	ENSG00000253729,ENSG00000100393,ENSG00000125107,ENSG00000149115,ENSG00000075218	PRKDC|EP300|CNOT1|TNKS1BP1|GTSE1
GO:0060236	regulation of mitotic spindle organization	biological_process	0.00041356	0.02092	4	192	36	19545	ENSG00000197102,ENSG00000204843,ENSG00000141367,ENSG00000137497	DYNC1H1|DCTN1|CLTC|NUMA1
GO:0007399	nervous system development	biological_process	0.00042562	0.021479	39	192	2299	19545	ENSG00000196924,ENSG00000080824,ENSG00000253729,ENSG00000148396,ENSG00000143322,ENSG00000114867,ENSG00000116584,ENSG00000134954,ENSG00000168542,ENSG00000127616,ENSG00000112697,ENSG00000186575,ENSG00000096384,ENSG00000138685,ENSG00000104728,ENSG00000204843,ENSG00000197694,ENSG00000090861,ENSG00000177606,ENSG00000111962,ENSG00000071127,ENSG00000130559,ENSG00000127603,ENSG00000124486,ENSG00000078674…	FLNA|HSP90AA1|PRKDC|SEC16A|ABL2|EIF4G1|ARHGEF2|ETS1|COL3A1|SMARCA4|TMEM30A|NF2|HSP90AB1|FGF2|ARHGEF10|DCTN1|SPTAN1|AARS|JUN|UST|WDR1|CAMSAP1|MACF1|USP9X|PCM1|LIF|ADGRL2|CLSTN1|NAV1|SPTBN1|ARID1A|TACC1|CHD8|CTNNA1|SCRIB|ABL1|NR2F2|EP300|ZMYND8
GO:0000902	cell morphogenesis	biological_process	0.00044085	0.022156	27	192	1377	19545	ENSG00000111962,ENSG00000196924,ENSG00000130402,ENSG00000136068,ENSG00000080824,ENSG00000135862,ENSG00000100345,ENSG00000116584,ENSG00000071127,ENSG00000127603,ENSG00000130559,ENSG00000134086,ENSG00000124486,ENSG00000171456,ENSG00000078674,ENSG00000128342,ENSG00000115306,ENSG00000145555,ENSG00000100201,ENSG00000134013,ENSG00000180900,ENSG00000097007,ENSG00000096384,ENSG00000186174,ENSG00000130726…	UST|FLNA|ACTN4|FLNB|HSP90AA1|LAMC1|MYH9|ARHGEF2|WDR1|MACF1|CAMSAP1|VHL|USP9X|ASXL1|PCM1|LIF|SPTBN1|MYO10|DDX17|LOXL2|SCRIB|ABL1|HSP90AB1|BCL9L|TRIM28|SPTAN1|EP300
GO:0044770	cell cycle phase transition	biological_process	0.00044182	0.022156	15	192	561	19545	ENSG00000075218,ENSG00000114867,ENSG00000149115,ENSG00000175216,ENSG00000204843,ENSG00000166508,ENSG00000078674,ENSG00000100393,ENSG00000137154,ENSG00000147457,ENSG00000197102,ENSG00000080824,ENSG00000180198,ENSG00000253729,ENSG00000125107	GTSE1|EIF4G1|TNKS1BP1|CKAP5|DCTN1|MCM7|PCM1|EP300|RPS6|CHMP7|DYNC1H1|HSP90AA1|RCC1|PRKDC|CNOT1
GO:0071230	cellular response to amino acid stimulus	biological_process	0.00044215	0.022156	5	192	65	19545	ENSG00000130816,ENSG00000164692,ENSG00000204262,ENSG00000168542,ENSG00000065150	DNMT1|COL1A2|COL5A2|COL3A1|IPO5
GO:0071345	cellular response to cytokine stimulus	biological_process	0.0004613	0.023062	22	192	1023	19545	ENSG00000143384,ENSG00000136068,ENSG00000130508,ENSG00000080824,ENSG00000169710,ENSG00000174231,ENSG00000116584,ENSG00000109320,ENSG00000137801,ENSG00000100906,ENSG00000127616,ENSG00000128342,ENSG00000084652,ENSG00000115053,ENSG00000152104,ENSG00000164692,ENSG00000160710,ENSG00000180900,ENSG00000096384,ENSG00000138685,ENSG00000162434,ENSG00000173193	MCL1|FLNB|PXDN|HSP90AA1|FASN|PRPF8|ARHGEF2|NFKB1|THBS1|NFKBIA|SMARCA4|LIF|TXLNA|NCL|PTPN14|COL1A2|ADAR|SCRIB|HSP90AB1|FGF2|JAK1|PARP14
GO:0009888	tissue development	biological_process	0.00048249	0.024065	36	192	2074	19545	ENSG00000137497,ENSG00000148154,ENSG00000134013,ENSG00000186575,ENSG00000127616,ENSG00000177606,ENSG00000110375,ENSG00000138685,ENSG00000186174,ENSG00000197321,ENSG00000135047,ENSG00000075426,ENSG00000253729,ENSG00000104447,ENSG00000196924,ENSG00000118523,ENSG00000137801,ENSG00000168542,ENSG00000171456,ENSG00000204262,ENSG00000100201,ENSG00000117713,ENSG00000128342,ENSG00000198563,ENSG00000100393…	NUMA1|UGCG|LOXL2|NF2|SMARCA4|JUN|UPK2|FGF2|BCL9L|SVIL|CTSL|FOSL2|PRKDC|TRPS1|FLNA|CTGF|THBS1|COL3A1|ASXL1|COL5A2|DDX17|ARID1A|LIF|DDX39B|EP300|NR2F2|LMNA|TRIM28|SH3PXD2B|ABL1|SCRIB|EYS|FLNB|CLTC|WDR1|LAMC1
GO:0051179	localization	biological_process	0.00049522	0.024642	86	192	6491	19545	ENSG00000109320,ENSG00000135862,ENSG00000100345,ENSG00000058673,ENSG00000071127,ENSG00000136068,ENSG00000143514,ENSG00000120948,ENSG00000174705,ENSG00000075218,ENSG00000062716,ENSG00000165280,ENSG00000065150,ENSG00000109685,ENSG00000185551,ENSG00000198563,ENSG00000128342,ENSG00000166025,ENSG00000147457,ENSG00000134369,ENSG00000145555,ENSG00000143799,ENSG00000115306,ENSG00000152104,ENSG00000044115…	NFKB1|LAMC1|MYH9|ZC3H11A|WDR1|FLNB|TP53BP2|TARDBP|SH3PXD2B|GTSE1|VMP1|VCP|IPO5|NSD2|NR2F2|DDX39B|LIF|AMOTL1|CHMP7|NAV1|MYO10|PARP1|SPTBN1|PTPN14|CTNNA1|AHCTF1|TLN1|ARHGEF2|ANK1|MTCL1|COL3A1|FLNA|MCL1|APLP2|ACTN4|TRPS1|HSP90AA1|AMOTL2|ABL2|SEC16A|GOLGA3|DCTN1|FGF2|KLHL24|TNS3|SPTAN1|SRSF4|TXLNA|ATP6V1G2-DDX39B|AHNAK|COL1A2|CDC42BPB|TBC1D2|FAT1|PDXK|KPNB1|MACF1|PCM1|CLTC|USP9X|COPA|ABL1|SCRIB|BCAR1…
GO:0060205	cytoplasmic membrane-bounded vesicle lumen	cellular_component	0.00050303	0.024973	11	192	336	19545	ENSG00000109320,ENSG00000096384,ENSG00000165280,ENSG00000197694,ENSG00000137801,ENSG00000108424,ENSG00000160209,ENSG00000130402,ENSG00000086758,ENSG00000080824,ENSG00000197102	NFKB1|HSP90AB1|VCP|SPTAN1|THBS1|KPNB1|PDXK|ACTN4|HUWE1|HSP90AA1|DYNC1H1
GO:0016407	acetyltransferase activity	molecular_function	0.00050863	0.025047	6	192	102	19545	ENSG00000125484,ENSG00000005339,ENSG00000083168,ENSG00000100393,ENSG00000169710,ENSG00000156983	GTF3C4|CREBBP|KAT6A|EP300|FASN|BRPF1
GO:0031982	vesicle	cellular_component	0.00050876	0.025047	52	192	3404	19545	ENSG00000180900,ENSG00000165280,ENSG00000044115,ENSG00000204469,ENSG00000166025,ENSG00000115306,ENSG00000152102,ENSG00000141367,ENSG00000071127,ENSG00000160209,ENSG00000108424,ENSG00000109320,ENSG00000083857,ENSG00000196305,ENSG00000100345,ENSG00000135862,ENSG00000188107,ENSG00000178209,ENSG00000136068,ENSG00000122218,ENSG00000197694,ENSG00000090861,ENSG00000110375,ENSG00000096384,ENSG00000185567…	SCRIB|VCP|CTNNA1|PRRC2A|AMOTL1|SPTBN1|FAM168B|CLTC|WDR1|PDXK|KPNB1|NFKB1|FAT1|IARS|MYH9|LAMC1|EYS|PLEC|FLNB|COPA|SPTAN1|AARS|UPK2|HSP90AB1|AHNAK2|EIF3B|CTSL|NUMA1|CDC42BPB|COL1A2|TBC1D2|NCL|TMEM30A|AHNAK|HUWE1|PSMA8|THBS1|ARHGEF2|AHCTF1|TLN1|MYOF|SEC16A|HSP90AA1|DYNC1H1|AMOTL2|FASN|DST|ACTN4|PXDN|APLP2|FLNA|GARS
GO:0034212	peptide N-acetyltransferase activity	molecular_function	0.00050887	0.025047	5	192	67	19545	ENSG00000156983,ENSG00000005339,ENSG00000083168,ENSG00000100393,ENSG00000125484	BRPF1|CREBBP|KAT6A|EP300|GTF3C4
GO:0045197	establishment or maintenance of epithelial cell apical/basal polarity	biological_process	0.00051038	0.025047	4	192	38	19545	ENSG00000071127,ENSG00000180900,ENSG00000029534,ENSG00000168502	WDR1|SCRIB|ANK1|MTCL1
GO:0090224	regulation of spindle organization	biological_process	0.00051038	0.025047	4	192	38	19545	ENSG00000137497,ENSG00000141367,ENSG00000204843,ENSG00000197102	NUMA1|CLTC|DCTN1|DYNC1H1
GO:0031983	vesicle lumen	cellular_component	0.00051563	0.025247	11	192	337	19545	ENSG00000086758,ENSG00000130402,ENSG00000197102,ENSG00000080824,ENSG00000165280,ENSG00000109320,ENSG00000096384,ENSG00000108424,ENSG00000160209,ENSG00000137801,ENSG00000197694	HUWE1|ACTN4|DYNC1H1|HSP90AA1|VCP|NFKB1|HSP90AB1|KPNB1|PDXK|THBS1|SPTAN1
GO:0090287	regulation of cellular response to growth factor stimulus	biological_process	0.00052946	0.025865	10	192	285	19545	ENSG00000100393,ENSG00000005339,ENSG00000137801,ENSG00000138685,ENSG00000186174,ENSG00000096384,ENSG00000097007,ENSG00000138119,ENSG00000137497,ENSG00000133059	EP300|CREBBP|THBS1|FGF2|BCL9L|HSP90AB1|ABL1|MYOF|NUMA1|DSTYK
GO:0010506	regulation of autophagy	biological_process	0.00054406	0.026517	10	192	286	19545	ENSG00000147649,ENSG00000143322,ENSG00000116903,ENSG00000143384,ENSG00000178252,ENSG00000100393,ENSG00000097007,ENSG00000155506,ENSG00000114867,ENSG00000168502	MTDH|ABL2|EXOC8|MCL1|WDR6|EP300|ABL1|LARP1|EIF4G1|MTCL1
GO:0030027	lamellipodium	cellular_component	0.00054929	0.026712	8	192	188	19545	ENSG00000186575,ENSG00000044115,ENSG00000198752,ENSG00000166025,ENSG00000145555,ENSG00000050820,ENSG00000180900,ENSG00000083857	NF2|CTNNA1|CDC42BPB|AMOTL1|MYO10|BCAR1|SCRIB|FAT1
GO:0090092	regulation of transmembrane receptor protein serine/threonine kinase signaling pathway	biological_process	0.00055428	0.026893	9	192	236	19545	ENSG00000097007,ENSG00000096384,ENSG00000186174,ENSG00000137801,ENSG00000005339,ENSG00000100393,ENSG00000115306,ENSG00000143799,ENSG00000137497	ABL1|HSP90AB1|BCL9L|THBS1|CREBBP|EP300|SPTBN1|PARP1|NUMA1
GO:0048286	lung alveolus development	biological_process	0.00056439	0.027142	4	192	39	19545	ENSG00000136205,ENSG00000056586,ENSG00000171456,ENSG00000128342	TNS3|RC3H2|ASXL1|LIF
GO:0018076	N-terminal peptidyl-lysine acetylation	biological_process	0.00056702	0.027142	2	192	4	19545	ENSG00000005339,ENSG00000100393	CREBBP|EP300
GO:0030951	establishment or maintenance of microtubule cytoskeleton polarity	biological_process	0.00056702	0.027142	2	192	4	19545	ENSG00000175216,ENSG00000160789	CKAP5|LMNA
GO:0033256	I-kappaB/NF-kappaB complex	cellular_component	0.00056702	0.027142	2	192	4	19545	ENSG00000100906,ENSG00000109320	NFKBIA|NFKB1
GO:0090309	positive regulation of methylation-dependent chromatin silencing	biological_process	0.00056702	0.027142	2	192	4	19545	ENSG00000130726,ENSG00000130816	TRIM28|DNMT1
GO:1900042	positive regulation of interleukin-2 secretion	biological_process	0.00056702	0.027142	2	192	4	19545	ENSG00000115306,ENSG00000097007	SPTBN1|ABL1
GO:0043923	positive regulation by host of viral transcription	biological_process	0.00057106	0.027153	3	192	17	19545	ENSG00000127616,ENSG00000177606,ENSG00000100393	SMARCA4|JUN|EP300
GO:0051010	microtubule plus-end binding	molecular_function	0.00057106	0.027153	3	192	17	19545	ENSG00000151914,ENSG00000137497,ENSG00000175216	DST|NUMA1|CKAP5
GO:0070182	DNA polymerase binding	molecular_function	0.00057106	0.027153	3	192	17	19545	ENSG00000080824,ENSG00000096384,ENSG00000127616	HSP90AA1|HSP90AB1|SMARCA4
GO:0030518	intracellular steroid hormone receptor signaling pathway	biological_process	0.00057914	0.027476	7	192	145	19545	ENSG00000117713,ENSG00000143799,ENSG00000127616,ENSG00000204209,ENSG00000125107,ENSG00000100393,ENSG00000100201	ARID1A|PARP1|SMARCA4|DAXX|CNOT1|EP300|DDX17
GO:0010631	epithelial cell migration	biological_process	0.00058267	0.027583	11	192	342	19545	ENSG00000097007,ENSG00000100345,ENSG00000050820,ENSG00000127603,ENSG00000138685,ENSG00000177606,ENSG00000137801,ENSG00000185551,ENSG00000134954,ENSG00000166025,ENSG00000134013	ABL1|MYH9|BCAR1|MACF1|FGF2|JUN|THBS1|NR2F2|ETS1|AMOTL1|LOXL2
GO:0031032	actomyosin structure organization	biological_process	0.00058895	0.027818	8	192	190	19545	ENSG00000097007,ENSG00000174705,ENSG00000100345,ENSG00000071127,ENSG00000104728,ENSG00000118523,ENSG00000186575,ENSG00000198752	ABL1|SH3PXD2B|MYH9|WDR1|ARHGEF10|CTGF|NF2|CDC42BPB
GO:0009719	response to endogenous stimulus	biological_process	0.00059312	0.027903	31	192	1706	19545	ENSG00000253729,ENSG00000118523,ENSG00000168542,ENSG00000124486,ENSG00000137801,ENSG00000134954,ENSG00000166508,ENSG00000116584,ENSG00000109320,ENSG00000204262,ENSG00000164692,ENSG00000044115,ENSG00000137497,ENSG00000115053,ENSG00000143799,ENSG00000116350,ENSG00000133059,ENSG00000100906,ENSG00000185551,ENSG00000005339,ENSG00000177606,ENSG00000100393,ENSG00000065150,ENSG00000138685,ENSG00000050820…	PRKDC|CTGF|COL3A1|USP9X|THBS1|ETS1|MCM7|ARHGEF2|NFKB1|COL5A2|COL1A2|CTNNA1|NUMA1|NCL|PARP1|SRSF4|DSTYK|NFKBIA|NR2F2|CREBBP|JUN|EP300|IPO5|FGF2|BCAR1|DNMT1|HSP90AB1|BCL9L|CTSL|LARP1|ABL1
GO:0090100	positive regulation of transmembrane receptor protein serine/threonine kinase signaling pathway	biological_process	0.00059335	0.027903	6	192	105	19545	ENSG00000096384,ENSG00000143799,ENSG00000100393,ENSG00000137497,ENSG00000005339,ENSG00000137801	HSP90AB1|PARP1|EP300|NUMA1|CREBBP|THBS1
GO:0034622	cellular macromolecular complex assembly	biological_process	0.00061517	0.028866	23	192	1116	19545	ENSG00000096384,ENSG00000106263,ENSG00000097007,ENSG00000197694,ENSG00000204843,ENSG00000143799,ENSG00000115306,ENSG00000127616,ENSG00000198563,ENSG00000137497,ENSG00000160710,ENSG00000204209,ENSG00000153207,ENSG00000141367,ENSG00000083168,ENSG00000175216,ENSG00000130559,ENSG00000125107,ENSG00000116903,ENSG00000197102,ENSG00000080824,ENSG00000118900,ENSG00000174231	HSP90AB1|EIF3B|ABL1|SPTAN1|DCTN1|PARP1|SPTBN1|SMARCA4|DDX39B|NUMA1|ADAR|DAXX|AHCTF1|CLTC|KAT6A|CKAP5|CAMSAP1|CNOT1|EXOC8|DYNC1H1|HSP90AA1|UBN1|PRPF8
GO:1901699	cellular response to nitrogen compound	biological_process	0.00062371	0.029069	16	192	643	19545	ENSG00000155506,ENSG00000097007,ENSG00000130816,ENSG00000065150,ENSG00000050820,ENSG00000143799,ENSG00000204262,ENSG00000160710,ENSG00000164692,ENSG00000044115,ENSG00000204209,ENSG00000116584,ENSG00000109320,ENSG00000168542,ENSG00000137801,ENSG00000253729	LARP1|ABL1|DNMT1|IPO5|BCAR1|PARP1|COL5A2|ADAR|COL1A2|CTNNA1|DAXX|ARHGEF2|NFKB1|COL3A1|THBS1|PRKDC
GO:0051101	regulation of DNA binding	biological_process	0.0006239	0.029069	6	192	106	19545	ENSG00000165671,ENSG00000130726,ENSG00000177606,ENSG00000128342,ENSG00000100906,ENSG00000143799	NSD1|TRIM28|JUN|LIF|NFKBIA|PARP1
GO:0043241	protein complex disassembly	biological_process	0.00062525	0.029069	9	192	240	19545	ENSG00000116584,ENSG00000165280,ENSG00000197694,ENSG00000130559,ENSG00000071127,ENSG00000175216,ENSG00000115306,ENSG00000117713,ENSG00000127616	ARHGEF2|VCP|SPTAN1|CAMSAP1|WDR1|CKAP5|SPTBN1|ARID1A|SMARCA4
GO:0015630	microtubule cytoskeleton	cellular_component	0.00062538	0.029069	24	192	1189	19545	ENSG00000175216,ENSG00000130559,ENSG00000127603,ENSG00000144021,ENSG00000141367,ENSG00000078674,ENSG00000034677,ENSG00000131747,ENSG00000168502,ENSG00000100345,ENSG00000116584,ENSG00000111642,ENSG00000197102,ENSG00000264324,ENSG00000151914,ENSG00000104728,ENSG00000204843,ENSG00000197694,ENSG00000075218,ENSG00000197321,ENSG00000170004,ENSG00000137497,ENSG00000134369,ENSG00000147526	CKAP5|CAMSAP1|MACF1|CIAO1|CLTC|PCM1|RNF19A|TOP2A|MTCL1|MYH9|ARHGEF2|CHD4|DYNC1H1|AC006030.1|DST|ARHGEF10|DCTN1|SPTAN1|GTSE1|SVIL|CHD3|NUMA1|NAV1|TACC1
GO:0090132	epithelium migration	biological_process	0.00062629	0.029069	11	192	345	19545	ENSG00000134013,ENSG00000166025,ENSG00000177606,ENSG00000185551,ENSG00000137801,ENSG00000134954,ENSG00000050820,ENSG00000138685,ENSG00000127603,ENSG00000100345,ENSG00000097007	LOXL2|AMOTL1|JUN|NR2F2|THBS1|ETS1|BCAR1|FGF2|MACF1|MYH9|ABL1
GO:0019827	stem cell population maintenance	biological_process	0.00062834	0.029101	7	192	147	19545	ENSG00000128342,ENSG00000186174,ENSG00000117713,ENSG00000138685,ENSG00000134013,ENSG00000078674,ENSG00000125107	LIF|BCL9L|ARID1A|FGF2|LOXL2|PCM1|CNOT1
GO:0000790	nuclear chromatin	cellular_component	0.00064142	0.029642	11	192	346	19545	ENSG00000083168,ENSG00000005339,ENSG00000177606,ENSG00000149115,ENSG00000130726,ENSG00000120948,ENSG00000111642,ENSG00000180198,ENSG00000104447,ENSG00000117713,ENSG00000127616	KAT6A|CREBBP|JUN|TNKS1BP1|TRIM28|TARDBP|CHD4|RCC1|TRPS1|ARID1A|SMARCA4
GO:0006473	protein acetylation	biological_process	0.00065275	0.030036	8	192	193	19545	ENSG00000128342,ENSG00000188895,ENSG00000156983,ENSG00000125484,ENSG00000005339,ENSG00000083168,ENSG00000100393,ENSG00000168137	LIF|MSL1|BRPF1|GTF3C4|CREBBP|KAT6A|EP300|SETD5
GO:0008022	protein C-terminus binding	molecular_function	0.00065275	0.030036	8	192	193	19545	ENSG00000100393,ENSG00000097007,ENSG00000131747,ENSG00000137497,ENSG00000117523,ENSG00000115053,ENSG00000151914,ENSG00000118523	EP300|ABL1|TOP2A|NUMA1|PRRC2C|NCL|DST|CTGF
GO:0051261	protein depolymerization	biological_process	0.00065565	0.030105	6	192	107	19545	ENSG00000115306,ENSG00000116584,ENSG00000197694,ENSG00000071127,ENSG00000175216,ENSG00000130559	SPTBN1|ARHGEF2|SPTAN1|WDR1|CKAP5|CAMSAP1
GO:0030521	androgen receptor signaling pathway	biological_process	0.0006647	0.03039	5	192	71	19545	ENSG00000100201,ENSG00000100393,ENSG00000204209,ENSG00000127616,ENSG00000117713	DDX17|EP300|DAXX|SMARCA4|ARID1A
GO:0042641	actomyosin	cellular_component	0.0006647	0.03039	5	192	71	19545	ENSG00000136068,ENSG00000130402,ENSG00000100345,ENSG00000198752,ENSG00000071127	FLNB|ACTN4|MYH9|CDC42BPB|WDR1
GO:0031109	microtubule polymerization or depolymerization	biological_process	0.00068865	0.031284	6	192	108	19545	ENSG00000116584,ENSG00000097007,ENSG00000137497,ENSG00000204843,ENSG00000130559,ENSG00000175216	ARHGEF2|ABL1|NUMA1|DCTN1|CAMSAP1|CKAP5
GO:0044774	mitotic DNA integrity checkpoint	biological_process	0.00068865	0.031284	6	192	108	19545	ENSG00000149115,ENSG00000253729,ENSG00000125107,ENSG00000100393,ENSG00000131747,ENSG00000075218	TNKS1BP1|PRKDC|CNOT1|EP300|TOP2A|GTSE1
GO:0098727	maintenance of cell number	biological_process	0.00070831	0.031924	7	192	150	19545	ENSG00000138685,ENSG00000078674,ENSG00000125107,ENSG00000134013,ENSG00000128342,ENSG00000117713,ENSG00000186174	FGF2|PCM1|CNOT1|LOXL2|LIF|ARID1A|BCL9L
GO:0008026	ATP-dependent helicase activity	molecular_function	0.00070869	0.031924	5	192	72	19545	ENSG00000198563,ENSG00000170004,ENSG00000111642,ENSG00000166508,ENSG00000130589	DDX39B|CHD3|CHD4|MCM7|HELZ2
GO:0046785	microtubule polymerization	biological_process	0.00070869	0.031924	5	192	72	19545	ENSG00000097007,ENSG00000137497,ENSG00000130559,ENSG00000175216,ENSG00000204843	ABL1|NUMA1|CAMSAP1|CKAP5|DCTN1
GO:0070035	purine NTP-dependent helicase activity	molecular_function	0.00070869	0.031924	5	192	72	19545	ENSG00000166508,ENSG00000130589,ENSG00000170004,ENSG00000111642,ENSG00000198563	MCM7|HELZ2|CHD3|CHD4|DDX39B
GO:0043167	ion binding	molecular_function	0.0007165	0.032208	82	192	6178	19545	ENSG00000127616,ENSG00000137497,ENSG00000134013,ENSG00000096384,ENSG00000126012,ENSG00000168264,ENSG00000056586,ENSG00000162434,ENSG00000118523,ENSG00000100426,ENSG00000130508,ENSG00000151914,ENSG00000197102,ENSG00000138119,ENSG00000083168,ENSG00000137801,ENSG00000130749,ENSG00000100888,ENSG00000100201,ENSG00000097007,ENSG00000130726,ENSG00000119669,ENSG00000101040,ENSG00000111642,ENSG00000188107…	SMARCA4|NUMA1|LOXL2|HSP90AB1|KDM5C|IRF2BP2|RC3H2|JAK1|CTGF|ZBED4|PXDN|DST|DYNC1H1|MYOF|KAT6A|THBS1|ZC3H4|CHD8|DDX17|ABL1|TRIM28|IRF2BPL|ZMYND8|CHD4|EYS|RNF19A|TOP2A|FAT1|MACF1|KPNB1|PDXK|MCM7|RCC1|BRPF1|CHD3|CDC42BPB|COL1A2|KDM2A|ZNF217|DNMT1|ZNF518B|FGF2|SPTAN1|AARS|APLP2|GARS|ACTN4|TRPS1|HSP90AA1|ZBED6|FASN|ABL2|PRKDC|TLN1|ARHGEF2|EIF4G1|ASXL1|COL3A1|DDX39B|DSTYK|PARP1|CLSTN1|MYO10|SPTBN1|BAZ1B…
GO:0090130	tissue migration	biological_process	0.00072172	0.032374	11	192	351	19545	ENSG00000166025,ENSG00000134013,ENSG00000097007,ENSG00000100345,ENSG00000138685,ENSG00000127603,ENSG00000050820,ENSG00000185551,ENSG00000134954,ENSG00000137801,ENSG00000177606	AMOTL1|LOXL2|ABL1|MYH9|FGF2|MACF1|BCAR1|NR2F2|ETS1|THBS1|JUN
GO:0060284	regulation of cell development	biological_process	0.00073433	0.032871	21	192	989	19545	ENSG00000186174,ENSG00000097007,ENSG00000100393,ENSG00000101040,ENSG00000128342,ENSG00000198563,ENSG00000134013,ENSG00000044115,ENSG00000186575,ENSG00000112697,ENSG00000114867,ENSG00000116584,ENSG00000168542,ENSG00000078674,ENSG00000127603,ENSG00000071127,ENSG00000130402,ENSG00000111962,ENSG00000196924,ENSG00000125107,ENSG00000143322	BCL9L|ABL1|EP300|ZMYND8|LIF|DDX39B|LOXL2|CTNNA1|NF2|TMEM30A|EIF4G1|ARHGEF2|COL3A1|PCM1|MACF1|WDR1|ACTN4|UST|FLNA|CNOT1|ABL2
GO:1901698	response to nitrogen compound	biological_process	0.00074385	0.033228	21	192	990	19545	ENSG00000044115,ENSG00000204262,ENSG00000164692,ENSG00000160710,ENSG00000100906,ENSG00000116350,ENSG00000143799,ENSG00000050820,ENSG00000065150,ENSG00000177606,ENSG00000097007,ENSG00000155506,ENSG00000096384,ENSG00000130816,ENSG00000253729,ENSG00000118523,ENSG00000168542,ENSG00000137801,ENSG00000204209,ENSG00000116584,ENSG00000109320	CTNNA1|COL5A2|COL1A2|ADAR|NFKBIA|SRSF4|PARP1|BCAR1|IPO5|JUN|ABL1|LARP1|HSP90AB1|DNMT1|PRKDC|CTGF|COL3A1|THBS1|DAXX|ARHGEF2|NFKB1
GO:0031110	regulation of microtubule polymerization or depolymerization	biological_process	0.00075482	0.033508	5	192	73	19545	ENSG00000116584,ENSG00000097007,ENSG00000137497,ENSG00000204843,ENSG00000130559	ARHGEF2|ABL1|NUMA1|DCTN1|CAMSAP1
GO:0072401	signal transduction involved in DNA integrity checkpoint	biological_process	0.00075482	0.033508	5	192	73	19545	ENSG00000149115,ENSG00000253729,ENSG00000125107,ENSG00000100393,ENSG00000075218	TNKS1BP1|PRKDC|CNOT1|EP300|GTSE1
GO:0072422	signal transduction involved in DNA damage checkpoint	biological_process	0.00075482	0.033508	5	192	73	19545	ENSG00000075218,ENSG00000100393,ENSG00000125107,ENSG00000253729,ENSG00000149115	GTSE1|EP300|CNOT1|PRKDC|TNKS1BP1
GO:0017111	nucleoside-triphosphatase activity	molecular_function	0.0007634	0.033819	19	192	854	19545	ENSG00000100201,ENSG00000100888,ENSG00000170004,ENSG00000127616,ENSG00000198563,ENSG00000254870,ENSG00000145555,ENSG00000204843,ENSG00000130589,ENSG00000165280,ENSG00000096384,ENSG00000197102,ENSG00000080824,ENSG00000111642,ENSG00000127603,ENSG00000166508,ENSG00000131747,ENSG00000099331,ENSG00000100345	DDX17|CHD8|CHD3|SMARCA4|DDX39B|ATP6V1G2-DDX39B|MYO10|DCTN1|HELZ2|VCP|HSP90AB1|DYNC1H1|HSP90AA1|CHD4|MACF1|MCM7|TOP2A|MYO9B|MYH9
GO:0051017	actin filament bundle assembly	biological_process	0.00076596	0.033862	7	192	152	19545	ENSG00000174705,ENSG00000196924,ENSG00000097007,ENSG00000118523,ENSG00000130402,ENSG00000186575,ENSG00000104728	SH3PXD2B|FLNA|ABL1|CTGF|ACTN4|NF2|ARHGEF10
GO:0044699	single-organism process	biological_process	0.00077759	0.034305	162	192	14613	19545	ENSG00000152778,ENSG00000137801,ENSG00000134954,ENSG00000118523,ENSG00000130508,ENSG00000197102,ENSG00000264324,ENSG00000116903,ENSG00000126012,ENSG00000104728,ENSG00000168264,ENSG00000162434,ENSG00000086758,ENSG00000100906,ENSG00000090621,ENSG00000115053,ENSG00000148154,ENSG00000131747,ENSG00000083857,ENSG00000108424,ENSG00000167522,ENSG00000124486,ENSG00000141367,ENSG00000078674,ENSG00000122218…	IFIT5|THBS1|ETS1|CTGF|PXDN|DYNC1H1|AC006030.1|EXOC8|KDM5C|ARHGEF10|IRF2BP2|JAK1|HUWE1|NFKBIA|PABPC4|NCL|UGCG|TOP2A|FAT1|KPNB1|ANKRD11|USP9X|CLTC|PCM1|COPA|CHD4|ABL1|CCNL2|TRIM28|WDR6|LMNA|NFE2L1|TACC1|MTDH|PRRC2C|DDX17|NUDT6|TLN1|DAXX|ANK1|MTCL1|COL3A1|ASXL1|FLNA|ACTN4|FASN|HSP90AA1|TRPS1|SEC16A|ABL2|MSL1|FOSL2|SVIL|TNS3|AARS|TXLNA|SRSF4|CHD3|BRPF1|AHNAK|KDM2A|COL1A2|MYH9|WDR1|TPM2|CAMSAP1|VHL|TA…
GO:0001933	negative regulation of protein phosphorylation	biological_process	0.00079304	0.034862	12	192	412	19545	ENSG00000177606,ENSG00000173193,ENSG00000185551,ENSG00000065150,ENSG00000139318,ENSG00000114867,ENSG00000097007,ENSG00000253729,ENSG00000160710,ENSG00000120948,ENSG00000186575,ENSG00000128342	JUN|PARP14|NR2F2|IPO5|DUSP6|EIF4G1|ABL1|PRKDC|ADAR|TARDBP|NF2|LIF
GO:0051817	modification of morphology or physiology of other organism involved in symbiotic interaction	biological_process	0.00079538	0.034862	6	192	111	19545	ENSG00000108424,ENSG00000100393,ENSG00000177606,ENSG00000120948,ENSG00000127616,ENSG00000180900	KPNB1|EP300|JUN|TARDBP|SMARCA4|SCRIB
GO:0030017	sarcomere	cellular_component	0.00079707	0.034862	8	192	199	19545	ENSG00000185567,ENSG00000029534,ENSG00000198467,ENSG00000136068,ENSG00000130402,ENSG00000151914,ENSG00000115306,ENSG00000196924	AHNAK2|ANK1|TPM2|FLNB|ACTN4|DST|SPTBN1|FLNA
GO:0030220	platelet formation	biological_process	0.0008021	0.034862	3	192	19	19545	ENSG00000100345,ENSG00000071127,ENSG00000100393	MYH9|WDR1|EP300
GO:0035994	response to muscle stretch	biological_process	0.0008021	0.034862	3	192	19	19545	ENSG00000109320,ENSG00000100906,ENSG00000177606	NFKB1|NFKBIA|JUN
GO:0046426	negative regulation of JAK-STAT cascade	biological_process	0.0008021	0.034862	3	192	19	19545	ENSG00000186575,ENSG00000134086,ENSG00000173193	NF2|VHL|PARP14
GO:0072395	signal transduction involved in cell cycle checkpoint	biological_process	0.00080316	0.034862	5	192	74	19545	ENSG00000253729,ENSG00000125107,ENSG00000100393,ENSG00000149115,ENSG00000075218	PRKDC|CNOT1|EP300|TNKS1BP1|GTSE1
GO:0006259	DNA metabolic process	biological_process	0.00080324	0.034862	21	192	996	19545	ENSG00000100393,ENSG00000177606,ENSG00000130726,ENSG00000149115,ENSG00000138685,ENSG00000109685,ENSG00000096384,ENSG00000130816,ENSG00000097007,ENSG00000165280,ENSG00000173120,ENSG00000143799,ENSG00000198563,ENSG00000086758,ENSG00000166508,ENSG00000124486,ENSG00000108424,ENSG00000131747,ENSG00000253729,ENSG00000080824,ENSG00000118523	EP300|JUN|TRIM28|TNKS1BP1|FGF2|NSD2|HSP90AB1|DNMT1|ABL1|VCP|KDM2A|PARP1|DDX39B|HUWE1|MCM7|USP9X|KPNB1|TOP2A|PRKDC|HSP90AA1|CTGF
GO:0031965	nuclear membrane	cellular_component	0.00080618	0.034919	10	192	301	19545	ENSG00000160789,ENSG00000078674,ENSG00000065150,ENSG00000182095,ENSG00000108424,ENSG00000138119,ENSG00000097007,ENSG00000153207,ENSG00000180198,ENSG00000147649	LMNA|PCM1|IPO5|TNRC18|KPNB1|MYOF|ABL1|AHCTF1|RCC1|MTDH
GO:0009628	response to abiotic stimulus	biological_process	0.00081147	0.035077	23	192	1139	19545	ENSG00000118523,ENSG00000130402,ENSG00000080824,ENSG00000253729,ENSG00000188107,ENSG00000138119,ENSG00000204209,ENSG00000109320,ENSG00000116584,ENSG00000134086,ENSG00000168542,ENSG00000137801,ENSG00000134954,ENSG00000100906,ENSG00000143799,ENSG00000134013,ENSG00000165280,ENSG00000096384,ENSG00000149115,ENSG00000005339,ENSG00000160789,ENSG00000177606,ENSG00000100393	CTGF|ACTN4|HSP90AA1|PRKDC|EYS|MYOF|DAXX|NFKB1|ARHGEF2|VHL|COL3A1|THBS1|ETS1|NFKBIA|PARP1|LOXL2|VCP|HSP90AB1|TNKS1BP1|CREBBP|LMNA|JUN|EP300
GO:0035088	establishment or maintenance of apical/basal cell polarity	biological_process	0.00082134	0.03529	4	192	43	19545	ENSG00000071127,ENSG00000168502,ENSG00000029534,ENSG00000180900	WDR1|MTCL1|ANK1|SCRIB
GO:0046782	regulation of viral transcription	biological_process	0.00082134	0.03529	4	192	43	19545	ENSG00000120948,ENSG00000177606,ENSG00000100393,ENSG00000127616	TARDBP|JUN|EP300|SMARCA4
GO:0061245	establishment or maintenance of bipolar cell polarity	biological_process	0.00082134	0.03529	4	192	43	19545	ENSG00000180900,ENSG00000029534,ENSG00000168502,ENSG00000071127	SCRIB|ANK1|MTCL1|WDR1
GO:0046914	transition metal ion binding	molecular_function	0.00082697	0.035402	22	192	1069	19545	ENSG00000083168,ENSG00000160209,ENSG00000108424,ENSG00000116584,ENSG00000143322,ENSG00000111642,ENSG00000104447,ENSG00000084234,ENSG00000185551,ENSG00000090861,ENSG00000005339,ENSG00000100393,ENSG00000165671,ENSG00000130726,ENSG00000130816,ENSG00000126012,ENSG00000097007,ENSG00000173120,ENSG00000134013,ENSG00000009954,ENSG00000170004,ENSG00000143799	KAT6A|PDXK|KPNB1|ARHGEF2|ABL2|CHD4|TRPS1|APLP2|NR2F2|AARS|CREBBP|EP300|NSD1|TRIM28|DNMT1|KDM5C|ABL1|KDM2A|LOXL2|BAZ1B|CHD3|PARP1
GO:0001764	neuron migration	biological_process	0.00082726	0.035402	7	192	154	19545	ENSG00000078674,ENSG00000185551,ENSG00000168542,ENSG00000124486,ENSG00000116584,ENSG00000134369,ENSG00000196924	PCM1|NR2F2|COL3A1|USP9X|ARHGEF2|NAV1|FLNA
GO:0044763	single-organism cellular process	biological_process	0.0008302	0.035457	152	192	13460	19545	ENSG00000137801,ENSG00000134954,ENSG00000152778,ENSG00000116903,ENSG00000264324,ENSG00000197102,ENSG00000130508,ENSG00000118523,ENSG00000162434,ENSG00000104728,ENSG00000168264,ENSG00000126012,ENSG00000148154,ENSG00000090621,ENSG00000086758,ENSG00000100906,ENSG00000124486,ENSG00000078674,ENSG00000141367,ENSG00000108424,ENSG00000083857,ENSG00000131747,ENSG00000111642,ENSG00000122218,ENSG00000160789…	THBS1|ETS1|IFIT5|EXOC8|AC006030.1|DYNC1H1|PXDN|CTGF|JAK1|ARHGEF10|IRF2BP2|KDM5C|UGCG|PABPC4|HUWE1|NFKBIA|USP9X|PCM1|CLTC|KPNB1|FAT1|TOP2A|CHD4|COPA|LMNA|WDR6|TRIM28|CCNL2|ABL1|NUDT6|PRRC2C|MTDH|DDX17|TACC1|NFE2L1|ASXL1|COL3A1|ANK1|MTCL1|TLN1|DAXX|SEC16A|FOSL2|MSL1|ABL2|FASN|HSP90AA1|TRPS1|ACTN4|FLNA|AARS|TNS3|SVIL|KDM2A|COL1A2|CHD3|BRPF1|AHNAK|TXLNA|TPM2|CAMSAP1|WDR1|VHL|MYH9|TARDBP|NR2F2|CREBBP|…
GO:0005874	microtubule	cellular_component	0.00084448	0.035995	12	192	415	19545	ENSG00000134369,ENSG00000151914,ENSG00000197102,ENSG00000137497,ENSG00000075218,ENSG00000197321,ENSG00000116584,ENSG00000127603,ENSG00000175216,ENSG00000130559,ENSG00000204843,ENSG00000141367	NAV1|DST|DYNC1H1|NUMA1|GTSE1|SVIL|ARHGEF2|MACF1|CKAP5|CAMSAP1|DCTN1|CLTC
GO:0003725	double-stranded RNA binding	molecular_function	0.00085377	0.036175	5	192	75	19545	ENSG00000056586,ENSG00000147649,ENSG00000160710,ENSG00000141367,ENSG00000096384	RC3H2|MTDH|ADAR|CLTC|HSP90AB1
GO:0022617	extracellular matrix disassembly	biological_process	0.00085377	0.036175	5	192	75	19545	ENSG00000134954,ENSG00000116903,ENSG00000135862,ENSG00000135047,ENSG00000174705	ETS1|EXOC8|LAMC1|CTSL|SH3PXD2B
GO:0030864	cortical actin cytoskeleton	cellular_component	0.00085377	0.036175	5	192	75	19545	ENSG00000115306,ENSG00000100345,ENSG00000071127,ENSG00000186575,ENSG00000197694	SPTBN1|MYH9|WDR1|NF2|SPTAN1
GO:0061572	actin filament bundle organization	biological_process	0.00085933	0.036332	7	192	155	19545	ENSG00000130402,ENSG00000196924,ENSG00000174705,ENSG00000097007,ENSG00000118523,ENSG00000186575,ENSG00000104728	ACTN4|FLNA|SH3PXD2B|ABL1|CTGF|NF2|ARHGEF10
GO:0001071	nucleic acid binding transcription factor activity	molecular_function	0.00086257	0.036332	31	192	1745	19545	ENSG00000109320,ENSG00000058673,ENSG00000153207,ENSG00000134954,ENSG00000100426,ENSG00000075426,ENSG00000120948,ENSG00000118900,ENSG00000104447,ENSG00000257315,ENSG00000126012,ENSG00000113716,ENSG00000178163,ENSG00000130816,ENSG00000171940,ENSG00000177606,ENSG00000100393,ENSG00000185551,ENSG00000005339,ENSG00000130726,ENSG00000168264,ENSG00000056586,ENSG00000119669,ENSG00000109685,ENSG00000130749…	NFKB1|ZC3H11A|AHCTF1|ETS1|ZBED4|FOSL2|TARDBP|UBN1|TRPS1|ZBED6|KDM5C|HMGXB3|ZNF518B|DNMT1|ZNF217|JUN|EP300|NR2F2|CREBBP|TRIM28|IRF2BP2|RC3H2|IRF2BPL|NSD2|ZC3H4|ARID1A|PARP1|FOXK1|NFE2L1|E2F3|KDM2A
GO:0003700	transcription factor activity, sequence-specific DNA binding	molecular_function	0.00086257	0.036332	31	192	1745	19545	ENSG00000173120,ENSG00000143799,ENSG00000117713,ENSG00000130749,ENSG00000112242,ENSG00000082641,ENSG00000164916,ENSG00000005339,ENSG00000185551,ENSG00000100393,ENSG00000177606,ENSG00000119669,ENSG00000056586,ENSG00000109685,ENSG00000130726,ENSG00000168264,ENSG00000178163,ENSG00000130816,ENSG00000126012,ENSG00000113716,ENSG00000171940,ENSG00000120948,ENSG00000075426,ENSG00000257315,ENSG00000118900…	KDM2A|PARP1|ARID1A|ZC3H4|E2F3|NFE2L1|FOXK1|CREBBP|NR2F2|EP300|JUN|IRF2BPL|RC3H2|NSD2|TRIM28|IRF2BP2|ZNF518B|DNMT1|KDM5C|HMGXB3|ZNF217|TARDBP|FOSL2|ZBED6|UBN1|TRPS1|ZBED4|ETS1|ZC3H11A|NFKB1|AHCTF1
GO:0060341	regulation of cellular localization	biological_process	0.00088069	0.037022	25	192	1292	19545	ENSG00000168502,ENSG00000141367,ENSG00000078674,ENSG00000196924,ENSG00000148396,ENSG00000120948,ENSG00000143514,ENSG00000080824,ENSG00000197102,ENSG00000096384,ENSG00000097007,ENSG00000075218,ENSG00000160789,ENSG00000101040,ENSG00000065150,ENSG00000130726,ENSG00000143799,ENSG00000115306,ENSG00000128342,ENSG00000086758,ENSG00000100906,ENSG00000137497,ENSG00000152104,ENSG00000112697,ENSG00000186575	MTCL1|CLTC|PCM1|FLNA|SEC16A|TARDBP|TP53BP2|HSP90AA1|DYNC1H1|HSP90AB1|ABL1|GTSE1|LMNA|ZMYND8|IPO5|TRIM28|PARP1|SPTBN1|LIF|HUWE1|NFKBIA|NUMA1|PTPN14|TMEM30A|NF2
GO:1901701	cellular response to oxygen-containing compound	biological_process	0.00088958	0.037322	22	192	1075	19545	ENSG00000116584,ENSG00000109320,ENSG00000137801,ENSG00000168542,ENSG00000134954,ENSG00000174231,ENSG00000253729,ENSG00000143322,ENSG00000165280,ENSG00000155506,ENSG00000097007,ENSG00000130816,ENSG00000065150,ENSG00000050820,ENSG00000177606,ENSG00000127616,ENSG00000100906,ENSG00000143799,ENSG00000147649,ENSG00000204262,ENSG00000164692,ENSG00000044115	ARHGEF2|NFKB1|THBS1|COL3A1|ETS1|PRPF8|PRKDC|ABL2|VCP|LARP1|ABL1|DNMT1|IPO5|BCAR1|JUN|SMARCA4|NFKBIA|PARP1|MTDH|COL5A2|COL1A2|CTNNA1
GO:0031113	regulation of microtubule polymerization	biological_process	0.00089661	0.03747	4	192	44	19545	ENSG00000097007,ENSG00000137497,ENSG00000204843,ENSG00000130559	ABL1|NUMA1|DCTN1|CAMSAP1
GO:0050681	androgen receptor binding	molecular_function	0.00089661	0.03747	4	192	44	19545	ENSG00000127616,ENSG00000204209,ENSG00000100393,ENSG00000165671	SMARCA4|DAXX|EP300|NSD1
GO:0005088	Ras guanyl-nucleotide exchange factor activity	molecular_function	0.00090901	0.037914	9	192	253	19545	ENSG00000115306,ENSG00000180198,ENSG00000100241,ENSG00000038382,ENSG00000116584,ENSG00000104728,ENSG00000138685,ENSG00000162434,ENSG00000197694	SPTBN1|RCC1|SBF1|TRIO|ARHGEF2|ARHGEF10|FGF2|JAK1|SPTAN1
GO:0050896	response to stimulus	biological_process	0.00091833	0.038229	111	192	9078	19545	ENSG00000168542,ENSG00000171456,ENSG00000114867,ENSG00000029534,ENSG00000116584,ENSG00000137076,ENSG00000204209,ENSG00000253729,ENSG00000143322,ENSG00000114019,ENSG00000169710,ENSG00000080824,ENSG00000130402,ENSG00000196924,ENSG00000084234,ENSG00000143384,ENSG00000197694,ENSG00000138685,ENSG00000136205,ENSG00000114796,ENSG00000204843,ENSG00000130816,ENSG00000135047,ENSG00000164692,ENSG00000198752…	COL3A1|ASXL1|EIF4G1|ANK1|ARHGEF2|TLN1|DAXX|PRKDC|ABL2|AMOTL2|FASN|HSP90AA1|ACTN4|FLNA|APLP2|MCL1|SPTAN1|FGF2|TNS3|KLHL24|DCTN1|DNMT1|CTSL|COL1A2|CDC42BPB|KDM2A|BRPF1|SRSF4|TXLNA|VHL|MYH9|NFKB1|MYO9B|TARDBP|PLEC|TP53BP2|FLNB|NR2F2|PARP14|CREBBP|TENT5A|EP300|NSD2|IPO5|TRIO|DUSP6|VMP1|VCP|LARP1|GTSE1|ADAR|COL5A2|CTNNA1|PTPN14|BAZ1B|PARP1|MYO10|SPTBN1|AMOTL1|DSTYK|LIF|DDX39B|THBS1|KAT6A|ETS1|MYOF|IFI…
GO:0036344	platelet morphogenesis	biological_process	0.00093686	0.038859	3	192	20	19545	ENSG00000100393,ENSG00000071127,ENSG00000100345	EP300|WDR1|MYH9
GO:0042799	histone methyltransferase activity (H4-K20 specific)	molecular_function	0.00093893	0.038859	2	192	5	19545	ENSG00000109685,ENSG00000165671	NSD2|NSD1
GO:0090235	regulation of metaphase plate congression	biological_process	0.00093893	0.038859	2	192	5	19545	ENSG00000197102,ENSG00000137497	DYNC1H1|NUMA1
GO:2000145	regulation of cell motility	biological_process	0.00094835	0.039174	20	192	939	19545	ENSG00000097007,ENSG00000075218,ENSG00000185551,ENSG00000160789,ENSG00000101040,ENSG00000177606,ENSG00000138685,ENSG00000050820,ENSG00000166025,ENSG00000044115,ENSG00000186575,ENSG00000116584,ENSG00000134954,ENSG00000137801,ENSG00000168542,ENSG00000127603,ENSG00000130402,ENSG00000196924,ENSG00000143322,ENSG00000114019	ABL1|GTSE1|NR2F2|LMNA|ZMYND8|JUN|FGF2|BCAR1|AMOTL1|CTNNA1|NF2|ARHGEF2|ETS1|THBS1|COL3A1|MACF1|ACTN4|FLNA|ABL2|AMOTL2
GO:1900034	regulation of cellular response to heat	biological_process	0.00097661	0.040263	4	192	45	19545	ENSG00000096384,ENSG00000100393,ENSG00000005339,ENSG00000080824	HSP90AB1|EP300|CREBBP|HSP90AA1
GO:0043066	negative regulation of apoptotic process	biological_process	0.00098584	0.040554	20	192	942	19545	ENSG00000160710,ENSG00000044115,ENSG00000100888,ENSG00000147649,ENSG00000133059,ENSG00000100906,ENSG00000090861,ENSG00000160789,ENSG00000177606,ENSG00000096384,ENSG00000159140,ENSG00000097007,ENSG00000253729,ENSG00000196924,ENSG00000137154,ENSG00000143384,ENSG00000137801,ENSG00000134086,ENSG00000109320,ENSG00000116584	ADAR|CTNNA1|CHD8|MTDH|DSTYK|NFKBIA|AARS|LMNA|JUN|HSP90AB1|SON|ABL1|PRKDC|FLNA|RPS6|MCL1|THBS1|VHL|NFKB1|ARHGEF2
GO:0045216	cell-cell junction organization	biological_process	0.00098747	0.040554	9	192	256	19545	ENSG00000130402,ENSG00000044115,ENSG00000186575,ENSG00000147649,ENSG00000097007,ENSG00000137076,ENSG00000137801,ENSG00000071127,ENSG00000127603	ACTN4|CTNNA1|NF2|MTDH|ABL1|TLN1|THBS1|WDR1|MACF1
GO:0031570	DNA integrity checkpoint	biological_process	0.00099755	0.04089	7	192	159	19545	ENSG00000075218,ENSG00000131747,ENSG00000198563,ENSG00000149115,ENSG00000100393,ENSG00000125107,ENSG00000253729	GTSE1|TOP2A|DDX39B|TNKS1BP1|EP300|CNOT1|PRKDC
GO:0019079	viral genome replication	biological_process	0.0010012	0.04096	6	192	116	19545	ENSG00000130726,ENSG00000160710,ENSG00000152778,ENSG00000165280,ENSG00000155506,ENSG00000131747	TRIM28|ADAR|IFIT5|VCP|LARP1|TOP2A
GO:0006605	protein targeting	biological_process	0.0010039	0.040993	15	192	608	19545	ENSG00000130726,ENSG00000108424,ENSG00000065150,ENSG00000160789,ENSG00000124486,ENSG00000096384,ENSG00000168502,ENSG00000104447,ENSG00000080824,ENSG00000196924,ENSG00000100906,ENSG00000137154,ENSG00000086758,ENSG00000115306,ENSG00000143799	TRIM28|KPNB1|IPO5|LMNA|USP9X|HSP90AB1|MTCL1|TRPS1|HSP90AA1|FLNA|NFKBIA|RPS6|HUWE1|SPTBN1|PARP1
GO:0032984	macromolecular complex disassembly	biological_process	0.0010148	0.04136	9	192	257	19545	ENSG00000117713,ENSG00000115306,ENSG00000127616,ENSG00000116584,ENSG00000165280,ENSG00000197694,ENSG00000071127,ENSG00000130559,ENSG00000175216	ARID1A|SPTBN1|SMARCA4|ARHGEF2|VCP|SPTAN1|WDR1|CAMSAP1|CKAP5
GO:0036464	cytoplasmic ribonucleoprotein granule	cellular_component	0.0010283	0.041831	8	192	207	19545	ENSG00000125107,ENSG00000115053,ENSG00000090621,ENSG00000137154,ENSG00000056586,ENSG00000108424,ENSG00000165280,ENSG00000155506	CNOT1|NCL|PABPC4|RPS6|RC3H2|KPNB1|VCP|LARP1
GO:0007167	enzyme linked receptor protein signaling pathway	biological_process	0.0010319	0.041895	21	192	1016	19545	ENSG00000124486,ENSG00000168542,ENSG00000137801,ENSG00000138119,ENSG00000080824,ENSG00000118523,ENSG00000177606,ENSG00000100393,ENSG00000005339,ENSG00000050820,ENSG00000138685,ENSG00000186174,ENSG00000096384,ENSG00000038382,ENSG00000097007,ENSG00000137497,ENSG00000164692,ENSG00000133059,ENSG00000115306,ENSG00000143799,ENSG00000128342	USP9X|COL3A1|THBS1|MYOF|HSP90AA1|CTGF|JUN|EP300|CREBBP|BCAR1|FGF2|BCL9L|HSP90AB1|TRIO|ABL1|NUMA1|COL1A2|DSTYK|SPTBN1|PARP1|LIF
GO:0043200	response to amino acid	biological_process	0.0010468	0.042422	6	192	117	19545	ENSG00000130816,ENSG00000118523,ENSG00000204262,ENSG00000168542,ENSG00000164692,ENSG00000065150	DNMT1|CTGF|COL5A2|COL3A1|COL1A2|IPO5
GO:0004715	non-membrane spanning protein tyrosine kinase activity	molecular_function	0.0010615	0.042928	4	192	46	19545	ENSG00000162434,ENSG00000009954,ENSG00000143322,ENSG00000097007	JAK1|BAZ1B|ABL2|ABL1
GO:0016310	phosphorylation	biological_process	0.0010633	0.042928	38	192	2328	19545	ENSG00000165280,ENSG00000097007,ENSG00000038382,ENSG00000113716,ENSG00000221978,ENSG00000139318,ENSG00000165671,ENSG00000065150,ENSG00000130726,ENSG00000185551,ENSG00000173193,ENSG00000128342,ENSG00000115306,ENSG00000133059,ENSG00000160710,ENSG00000009954,ENSG00000109320,ENSG00000160209,ENSG00000198796,ENSG00000166508,ENSG00000120948,ENSG00000096384,ENSG00000149115,ENSG00000138685,ENSG00000162434…	VCP|ABL1|TRIO|HMGXB3|CCNL2|DUSP6|NSD1|IPO5|TRIM28|NR2F2|PARP14|LIF|SPTBN1|DSTYK|ADAR|BAZ1B|NFKB1|PDXK|ALPK2|MCM7|TARDBP|HSP90AB1|TNKS1BP1|FGF2|JAK1|SPTAN1|JUN|NF2|CDC42BPB|DAXX|EIF4G1|ARHGEF2|THBS1|KCTD20|CTGF|HSP90AA1|PRKDC|ABL2
GO:0008270	zinc ion binding	molecular_function	0.0010656	0.042938	18	192	810	19545	ENSG00000130816,ENSG00000126012,ENSG00000185551,ENSG00000090861,ENSG00000005339,ENSG00000100393,ENSG00000165671,ENSG00000130726,ENSG00000143799,ENSG00000173120,ENSG00000009954,ENSG00000170004,ENSG00000116584,ENSG00000083168,ENSG00000160209,ENSG00000108424,ENSG00000111642,ENSG00000104447	DNMT1|KDM5C|NR2F2|AARS|CREBBP|EP300|NSD1|TRIM28|PARP1|KDM2A|BAZ1B|CHD3|ARHGEF2|KAT6A|PDXK|KPNB1|CHD4|TRPS1
GO:0043536	positive regulation of blood vessel endothelial cell migration	biological_process	0.0010803	0.0434	5	192	79	19545	ENSG00000137801,ENSG00000134954,ENSG00000138685,ENSG00000166025,ENSG00000097007	THBS1|ETS1|FGF2|AMOTL1|ABL1
GO:0044421	extracellular region part	cellular_component	0.0010833	0.0434	53	192	3602	19545	ENSG00000204262,ENSG00000204469,ENSG00000115306,ENSG00000152102,ENSG00000128342,ENSG00000119669,ENSG00000180900,ENSG00000165280,ENSG00000178209,ENSG00000188107,ENSG00000122218,ENSG00000136068,ENSG00000141367,ENSG00000160209,ENSG00000071127,ENSG00000108424,ENSG00000083857,ENSG00000135862,ENSG00000196305,ENSG00000100345,ENSG00000137497,ENSG00000198752,ENSG00000134013,ENSG00000164692,ENSG00000115053…	COL5A2|PRRC2A|SPTBN1|FAM168B|LIF|IRF2BPL|SCRIB|VCP|PLEC|EYS|COPA|FLNB|CLTC|PDXK|WDR1|KPNB1|FAT1|LAMC1|IARS|MYH9|NUMA1|CDC42BPB|LOXL2|COL1A2|NCL|AHNAK|SMARCA4|HUWE1|SPTAN1|UPK2|AARS|FGF2|HSP90AB1|EIF3B|CTSL|CNOT1|HSP90AA1|DYNC1H1|FASN|DST|PXDN|ACTN4|FLNA|GARS|APLP2|CTGF|PSMA8|THBS1|COL3A1|MTCL1|AHCTF1|TLN1|MYOF
GO:0030506	ankyrin binding	molecular_function	0.0010851	0.0434	3	192	21	19545	ENSG00000178209,ENSG00000141367,ENSG00000115306	PLEC|CLTC|SPTBN1
GO:0050434	positive regulation of viral transcription	biological_process	0.0010851	0.0434	3	192	21	19545	ENSG00000127616,ENSG00000100393,ENSG00000177606	SMARCA4|EP300|JUN
GO:0043005	neuron projection	cellular_component	0.001097	0.043794	23	192	1165	19545	ENSG00000096384,ENSG00000097007,ENSG00000101040,ENSG00000204843,ENSG00000114796,ENSG00000134369,ENSG00000151835,ENSG00000145555,ENSG00000115306,ENSG00000152102,ENSG00000117114,ENSG00000137497,ENSG00000186575,ENSG00000116584,ENSG00000029534,ENSG00000124486,ENSG00000130402,ENSG00000151914,ENSG00000196924,ENSG00000106105,ENSG00000137154,ENSG00000116903,ENSG00000080824	HSP90AB1|ABL1|ZMYND8|DCTN1|KLHL24|NAV1|SACS|MYO10|SPTBN1|FAM168B|ADGRL2|NUMA1|NF2|ARHGEF2|ANK1|USP9X|ACTN4|DST|FLNA|GARS|RPS6|EXOC8|HSP90AA1
GO:0016192	vesicle-mediated transport	biological_process	0.0011032	0.043958	34	192	2009	19545	ENSG00000137801,ENSG00000137076,ENSG00000029534,ENSG00000197102,ENSG00000080824,ENSG00000143322,ENSG00000116903,ENSG00000148396,ENSG00000196924,ENSG00000084234,ENSG00000130402,ENSG00000204843,ENSG00000197694,ENSG00000096384,ENSG00000090615,ENSG00000112697,ENSG00000134013,ENSG00000086758,ENSG00000084652,ENSG00000127603,ENSG00000160209,ENSG00000071127,ENSG00000108424,ENSG00000141367,ENSG00000109320…	THBS1|TLN1|ANK1|DYNC1H1|HSP90AA1|ABL2|EXOC8|SEC16A|FLNA|APLP2|ACTN4|DCTN1|SPTAN1|HSP90AB1|GOLGA3|TMEM30A|LOXL2|HUWE1|TXLNA|MACF1|PDXK|WDR1|KPNB1|CLTC|NFKB1|MYH9|COPA|ABL1|VCP|SCRIB|VMP1|MYO10|CHMP7|SPTBN1
GO:1901990	regulation of mitotic cell cycle phase transition	biological_process	0.0011071	0.044032	11	192	370	19545	ENSG00000197102,ENSG00000080824,ENSG00000125107,ENSG00000253729,ENSG00000075218,ENSG00000114867,ENSG00000204843,ENSG00000175216,ENSG00000149115,ENSG00000100393,ENSG00000078674	DYNC1H1|HSP90AA1|CNOT1|PRKDC|GTSE1|EIF4G1|DCTN1|CKAP5|TNKS1BP1|EP300|PCM1
GO:0097367	carbohydrate derivative binding	molecular_function	0.0011393	0.045227	37	192	2255	19545	ENSG00000166508,ENSG00000198796,ENSG00000160209,ENSG00000100345,ENSG00000196305,ENSG00000131747,ENSG00000099331,ENSG00000111642,ENSG00000130589,ENSG00000038382,ENSG00000097007,ENSG00000165280,ENSG00000009954,ENSG00000100888,ENSG00000100201,ENSG00000133059,ENSG00000145555,ENSG00000198563,ENSG00000137801,ENSG00000114867,ENSG00000137076,ENSG00000143322,ENSG00000253729,ENSG00000197102,ENSG00000080824…	MCM7|ALPK2|PDXK|MYH9|IARS|TOP2A|MYO9B|CHD4|HELZ2|TRIO|ABL1|VCP|BAZ1B|CHD8|DDX17|DSTYK|MYO10|DDX39B|THBS1|EIF4G1|TLN1|ABL2|PRKDC|DYNC1H1|HSP90AA1|ACTN4|GARS|APLP2|CTGF|JAK1|AARS|FGF2|HSP90AB1|CTSL|CDC42BPB|CHD3|SMARCA4
GO:1901879	regulation of protein depolymerization	biological_process	0.0011432	0.045289	5	192	80	19545	ENSG00000197694,ENSG00000130559,ENSG00000071127,ENSG00000116584,ENSG00000115306	SPTAN1|CAMSAP1|WDR1|ARHGEF2|SPTBN1
GO:0043069	negative regulation of programmed cell death	biological_process	0.0011488	0.045289	20	192	954	19545	ENSG00000160789,ENSG00000090861,ENSG00000177606,ENSG00000096384,ENSG00000159140,ENSG00000097007,ENSG00000160710,ENSG00000044115,ENSG00000147649,ENSG00000100888,ENSG00000133059,ENSG00000100906,ENSG00000137801,ENSG00000134086,ENSG00000116584,ENSG00000109320,ENSG00000253729,ENSG00000137154,ENSG00000196924,ENSG00000143384	LMNA|AARS|JUN|HSP90AB1|SON|ABL1|ADAR|CTNNA1|MTDH|CHD8|DSTYK|NFKBIA|THBS1|VHL|ARHGEF2|NFKB1|PRKDC|RPS6|FLNA|MCL1
GO:0006468	protein phosphorylation	biological_process	0.001149	0.045289	33	192	1934	19545	ENSG00000120948,ENSG00000109320,ENSG00000198796,ENSG00000133059,ENSG00000115306,ENSG00000128342,ENSG00000009954,ENSG00000160710,ENSG00000139318,ENSG00000221978,ENSG00000038382,ENSG00000097007,ENSG00000173193,ENSG00000185551,ENSG00000130726,ENSG00000165671,ENSG00000065150,ENSG00000118523,ENSG00000143322,ENSG00000253729,ENSG00000080824,ENSG00000116584,ENSG00000114867,ENSG00000204209,ENSG00000137801…	TARDBP|NFKB1|ALPK2|DSTYK|SPTBN1|LIF|BAZ1B|ADAR|DUSP6|CCNL2|TRIO|ABL1|PARP14|NR2F2|TRIM28|NSD1|IPO5|CTGF|ABL2|PRKDC|HSP90AA1|ARHGEF2|EIF4G1|DAXX|THBS1|CDC42BPB|NF2|HSP90AB1|JUN|JAK1|SPTAN1|TNKS1BP1|FGF2
GO:0003678	DNA helicase activity	molecular_function	0.0011514	0.045289	4	192	47	19545	ENSG00000166508,ENSG00000170004,ENSG00000111642,ENSG00000100888	MCM7|CHD3|CHD4|CHD8
GO:0019083	viral transcription	biological_process	0.0011514	0.045289	4	192	47	19545	ENSG00000177606,ENSG00000100393,ENSG00000120948,ENSG00000127616	JUN|EP300|TARDBP|SMARCA4
GO:0000981	RNA polymerase II transcription factor activity, sequence-specific DNA binding	molecular_function	0.0011557	0.045373	29	192	1621	19545	ENSG00000126012,ENSG00000113716,ENSG00000178163,ENSG00000130816,ENSG00000171940,ENSG00000177606,ENSG00000100393,ENSG00000005339,ENSG00000185551,ENSG00000168264,ENSG00000119669,ENSG00000109685,ENSG00000056586,ENSG00000117713,ENSG00000130749,ENSG00000143799,ENSG00000164916,ENSG00000082641,ENSG00000112242,ENSG00000173120,ENSG00000109320,ENSG00000058673,ENSG00000153207,ENSG00000134954,ENSG00000100426…	KDM5C|HMGXB3|ZNF518B|DNMT1|ZNF217|JUN|EP300|CREBBP|NR2F2|IRF2BP2|IRF2BPL|NSD2|RC3H2|ARID1A|ZC3H4|PARP1|FOXK1|NFE2L1|E2F3|KDM2A|NFKB1|ZC3H11A|AHCTF1|ETS1|ZBED4|FOSL2|TARDBP|TRPS1|ZBED6
GO:0006955	immune response	biological_process	0.0011794	0.046218	36	192	2178	19545	ENSG00000197102,ENSG00000080824,ENSG00000253729,ENSG00000137154,ENSG00000130508,ENSG00000137801,ENSG00000168542,ENSG00000134954,ENSG00000152778,ENSG00000116584,ENSG00000112697,ENSG00000164692,ENSG00000100906,ENSG00000086758,ENSG00000056586,ENSG00000177606,ENSG00000197694,ENSG00000162434,ENSG00000135047,ENSG00000096384,ENSG00000136068,ENSG00000108424,ENSG00000160209,ENSG00000109320,ENSG00000160710…	DYNC1H1|HSP90AA1|PRKDC|RPS6|PXDN|THBS1|COL3A1|ETS1|IFIT5|ARHGEF2|TMEM30A|COL1A2|NFKBIA|HUWE1|RC3H2|JUN|SPTAN1|JAK1|CTSL|HSP90AB1|FLNB|KPNB1|PDXK|NFKB1|ADAR|LIF|MYO10|BCAR1|TRIM28|NSD2|EP300|PARP14|CREBBP|ABL1|SCRIB|VCP
GO:0032989	cellular component morphogenesis	biological_process	0.0011819	0.046231	27	192	1470	19545	ENSG00000128342,ENSG00000145555,ENSG00000115306,ENSG00000100201,ENSG00000134013,ENSG00000180900,ENSG00000097007,ENSG00000186174,ENSG00000096384,ENSG00000130726,ENSG00000197694,ENSG00000100393,ENSG00000111962,ENSG00000196924,ENSG00000130402,ENSG00000136068,ENSG00000080824,ENSG00000135862,ENSG00000100345,ENSG00000116584,ENSG00000071127,ENSG00000127603,ENSG00000130559,ENSG00000134086,ENSG00000124486…	LIF|MYO10|SPTBN1|DDX17|LOXL2|SCRIB|ABL1|BCL9L|HSP90AB1|TRIM28|SPTAN1|EP300|UST|FLNA|ACTN4|FLNB|HSP90AA1|LAMC1|MYH9|ARHGEF2|WDR1|MACF1|CAMSAP1|VHL|USP9X|ASXL1|PCM1
GO:0000082	G1/S transition of mitotic cell cycle	biological_process	0.001192	0.04626	9	192	263	19545	ENSG00000100393,ENSG00000166508,ENSG00000149115,ENSG00000114867,ENSG00000075218,ENSG00000125107,ENSG00000253729,ENSG00000180198,ENSG00000137154	EP300|MCM7|TNKS1BP1|EIF4G1|GTSE1|CNOT1|PRKDC|RCC1|RPS6
GO:0001227	transcriptional repressor activity, RNA polymerase II transcription regulatory region sequence-specific binding	molecular_function	0.001192	0.04626	9	192	263	19545	ENSG00000168264,ENSG00000119669,ENSG00000005339,ENSG00000171940,ENSG00000126012,ENSG00000109320,ENSG00000104447,ENSG00000164916,ENSG00000112242	IRF2BP2|IRF2BPL|CREBBP|ZNF217|KDM5C|NFKB1|TRPS1|FOXK1|E2F3
GO:0043542	endothelial cell migration	biological_process	0.001192	0.04626	9	192	263	19545	ENSG00000166025,ENSG00000134013,ENSG00000100345,ENSG00000097007,ENSG00000134954,ENSG00000185551,ENSG00000137801,ENSG00000138685,ENSG00000050820	AMOTL1|LOXL2|MYH9|ABL1|ETS1|NR2F2|THBS1|FGF2|BCAR1
GO:0007417	central nervous system development	biological_process	0.001193	0.04626	20	192	957	19545	ENSG00000080824,ENSG00000253729,ENSG00000148396,ENSG00000196924,ENSG00000071127,ENSG00000078674,ENSG00000134954,ENSG00000168542,ENSG00000186575,ENSG00000100888,ENSG00000117114,ENSG00000128342,ENSG00000147526,ENSG00000117713,ENSG00000204843,ENSG00000185551,ENSG00000090861,ENSG00000097007,ENSG00000180900,ENSG00000096384	HSP90AA1|PRKDC|SEC16A|FLNA|WDR1|PCM1|ETS1|COL3A1|NF2|CHD8|ADGRL2|LIF|TACC1|ARID1A|DCTN1|NR2F2|AARS|ABL1|SCRIB|HSP90AB1
GO:0044420	extracellular matrix component	cellular_component	0.0011934	0.04626	6	192	120	19545	ENSG00000151914,ENSG00000135862,ENSG00000204262,ENSG00000134013,ENSG00000168542,ENSG00000164692	DST|LAMC1|COL5A2|LOXL2|COL3A1|COL1A2
GO:0032886	regulation of microtubule-based process	biological_process	0.0011982	0.046361	8	192	212	19545	ENSG00000197102,ENSG00000137497,ENSG00000204843,ENSG00000127603,ENSG00000130559,ENSG00000141367,ENSG00000097007,ENSG00000116584	DYNC1H1|NUMA1|DCTN1|MACF1|CAMSAP1|CLTC|ABL1|ARHGEF2
GO:0000123	histone acetyltransferase complex	cellular_component	0.0012089	0.046691	5	192	81	19545	ENSG00000156983,ENSG00000188895,ENSG00000100393,ENSG00000083168,ENSG00000005339	BRPF1|MSL1|EP300|KAT6A|CREBBP
GO:0007265	Ras protein signal transduction	biological_process	0.0012392	0.047776	12	192	434	19545	ENSG00000168542,ENSG00000177606,ENSG00000138685,ENSG00000108424,ENSG00000104728,ENSG00000130726,ENSG00000130816,ENSG00000038382,ENSG00000116584,ENSG00000099331,ENSG00000097007,ENSG00000164692	COL3A1|JUN|FGF2|KPNB1|ARHGEF10|TRIM28|DNMT1|TRIO|ARHGEF2|MYO9B|ABL1|COL1A2
GO:0005102	receptor binding	molecular_function	0.0012465	0.047835	29	192	1629	19545	ENSG00000196924,ENSG00000118523,ENSG00000122218,ENSG00000151914,ENSG00000130402,ENSG00000130508,ENSG00000125107,ENSG00000204209,ENSG00000137076,ENSG00000099331,ENSG00000100345,ENSG00000141367,ENSG00000171456,ENSG00000168542,ENSG00000137801,ENSG00000127616,ENSG00000128342,ENSG00000117713,ENSG00000084652,ENSG00000143799,ENSG00000152104,ENSG00000097007,ENSG00000165280,ENSG00000180900,ENSG00000096384…	FLNA|CTGF|COPA|DST|ACTN4|PXDN|CNOT1|DAXX|TLN1|MYO9B|MYH9|CLTC|ASXL1|COL3A1|THBS1|SMARCA4|LIF|ARID1A|TXLNA|PARP1|PTPN14|ABL1|VCP|SCRIB|HSP90AB1|FGF2|NSD1|EP300|JAK1
GO:0000146	microfilament motor activity	molecular_function	0.0012475	0.047835	3	192	22	19545	ENSG00000099331,ENSG00000100345,ENSG00000145555	MYO9B|MYH9|MYO10
GO:0098644	complex of collagen trimers	cellular_component	0.0012475	0.047835	3	192	22	19545	ENSG00000164692,ENSG00000204262,ENSG00000168542	COL1A2|COL5A2|COL3A1
GO:0051223	regulation of protein transport	biological_process	0.0012693	0.048586	16	192	688	19545	ENSG00000097007,ENSG00000075218,ENSG00000096384,ENSG00000065150,ENSG00000130726,ENSG00000086758,ENSG00000100906,ENSG00000115306,ENSG00000143799,ENSG00000112697,ENSG00000152104,ENSG00000168502,ENSG00000078674,ENSG00000196924,ENSG00000148396,ENSG00000120948	ABL1|GTSE1|HSP90AB1|IPO5|TRIM28|HUWE1|NFKBIA|SPTBN1|PARP1|TMEM30A|PTPN14|MTCL1|PCM1|FLNA|SEC16A|TARDBP
GO:0008080	N-acetyltransferase activity	molecular_function	0.0012773	0.048772	5	192	82	19545	ENSG00000005339,ENSG00000083168,ENSG00000100393,ENSG00000156983,ENSG00000125484	CREBBP|KAT6A|EP300|BRPF1|GTF3C4
GO:0010634	positive regulation of epithelial cell migration	biological_process	0.001281	0.048772	7	192	166	19545	ENSG00000166025,ENSG00000097007,ENSG00000137801,ENSG00000134954,ENSG00000177606,ENSG00000138685,ENSG00000050820	AMOTL1|ABL1|THBS1|ETS1|JUN|FGF2|BCAR1
GO:0050821	protein stabilization	biological_process	0.001281	0.048772	7	192	166	19545	ENSG00000080824,ENSG00000134086,ENSG00000124486,ENSG00000100393,ENSG00000196924,ENSG00000075218,ENSG00000096384	HSP90AA1|VHL|USP9X|EP300|FLNA|GTSE1|HSP90AB1
GO:0006888	ER to Golgi vesicle-mediated transport	biological_process	0.0013104	0.049803	8	192	215	19545	ENSG00000115306,ENSG00000122218,ENSG00000148396,ENSG00000197102,ENSG00000029534,ENSG00000165280,ENSG00000197694,ENSG00000204843	SPTBN1|COPA|SEC16A|DYNC1H1|ANK1|VCP|SPTAN1|DCTN1
GO:0031256	leading edge membrane	cellular_component	0.0013262	0.050312	7	192	167	19545	ENSG00000116584,ENSG00000029534,ENSG00000115306,ENSG00000152778,ENSG00000137076,ENSG00000186575,ENSG00000127603	ARHGEF2|ANK1|SPTBN1|IFIT5|TLN1|NF2|MACF1
GO:0043065	positive regulation of apoptotic process	biological_process	0.0013407	0.050772	15	192	626	19545	ENSG00000116584,ENSG00000139318,ENSG00000038382,ENSG00000097007,ENSG00000180900,ENSG00000131747,ENSG00000165280,ENSG00000177606,ENSG00000137801,ENSG00000137154,ENSG00000143384,ENSG00000118523,ENSG00000044115,ENSG00000253729,ENSG00000143514	ARHGEF2|DUSP6|TRIO|ABL1|SCRIB|TOP2A|VCP|JUN|THBS1|RPS6|MCL1|CTGF|CTNNA1|PRKDC|TP53BP2
GO:0045104	intermediate filament cytoskeleton organization	biological_process	0.0013471	0.050925	4	192	49	19545	ENSG00000114796,ENSG00000127603,ENSG00000178209,ENSG00000151914	KLHL24|MACF1|PLEC|DST
GO:0010595	positive regulation of endothelial cell migration	biological_process	0.0013553	0.051144	6	192	123	19545	ENSG00000138685,ENSG00000050820,ENSG00000134954,ENSG00000137801,ENSG00000097007,ENSG00000166025	FGF2|BCAR1|ETS1|THBS1|ABL1|AMOTL1
GO:0048471	perinuclear region of cytoplasm	cellular_component	0.0013674	0.051507	16	192	693	19545	ENSG00000083857,ENSG00000099331,ENSG00000178209,ENSG00000116903,ENSG00000143514,ENSG00000080824,ENSG00000130402,ENSG00000118523,ENSG00000137154,ENSG00000196924,ENSG00000096384,ENSG00000165280,ENSG00000097007,ENSG00000186575,ENSG00000147649,ENSG00000152102	FAT1|MYO9B|PLEC|EXOC8|TP53BP2|HSP90AA1|ACTN4|CTGF|RPS6|FLNA|HSP90AB1|VCP|ABL1|NF2|MTDH|FAM168B
GO:0045177	apical part of cell	cellular_component	0.0013701	0.051507	11	192	380	19545	ENSG00000110375,ENSG00000078674,ENSG00000168502,ENSG00000096384,ENSG00000152778,ENSG00000114019,ENSG00000147649,ENSG00000186575,ENSG00000112697,ENSG00000133059,ENSG00000166025	UPK2|PCM1|MTCL1|HSP90AB1|IFIT5|AMOTL2|MTDH|NF2|TMEM30A|DSTYK|AMOTL1
GO:0001775	cell activation	biological_process	0.0013721	0.051507	26	192	1409	19545	ENSG00000196924,ENSG00000137154,ENSG00000118523,ENSG00000080824,ENSG00000197102,ENSG00000253729,ENSG00000137076,ENSG00000109320,ENSG00000100345,ENSG00000108424,ENSG00000160209,ENSG00000168542,ENSG00000137801,ENSG00000086758,ENSG00000084652,ENSG00000112697,ENSG00000164692,ENSG00000097007,ENSG00000165280,ENSG00000096384,ENSG00000168264,ENSG00000109685,ENSG00000056586,ENSG00000177606,ENSG00000100393…	FLNA|RPS6|CTGF|HSP90AA1|DYNC1H1|PRKDC|TLN1|NFKB1|MYH9|KPNB1|PDXK|COL3A1|THBS1|HUWE1|TXLNA|TMEM30A|COL1A2|ABL1|VCP|HSP90AB1|IRF2BP2|NSD2|RC3H2|JUN|EP300|SPTAN1
GO:0035090	maintenance of apical/basal cell polarity	biological_process	0.0013993	0.052162	2	192	6	19545	ENSG00000029534,ENSG00000071127	ANK1|WDR1
GO:0045199	maintenance of epithelial cell apical/basal polarity	biological_process	0.0013993	0.052162	2	192	6	19545	ENSG00000071127,ENSG00000029534	WDR1|ANK1
GO:0097427	microtubule bundle	cellular_component	0.0013993	0.052162	2	192	6	19545	ENSG00000137497,ENSG00000168502	NUMA1|MTCL1
GO:1902949	positive regulation of tau-protein kinase activity	biological_process	0.0013993	0.052162	2	192	6	19545	ENSG00000080824,ENSG00000096384	HSP90AA1|HSP90AB1
GO:0005578	proteinaceous extracellular matrix	cellular_component	0.0014128	0.052572	6	192	124	19545	ENSG00000151914,ENSG00000135862,ENSG00000204262,ENSG00000168542,ENSG00000134013,ENSG00000164692	DST|LAMC1|COL5A2|COL3A1|LOXL2|COL1A2
GO:0051492	regulation of stress fiber assembly	biological_process	0.0014226	0.052725	5	192	84	19545	ENSG00000186575,ENSG00000104728,ENSG00000097007,ENSG00000174705,ENSG00000118523	NF2|ARHGEF10|ABL1|SH3PXD2B|CTGF
GO:0000132	establishment of mitotic spindle orientation	biological_process	0.0014243	0.052725	3	192	23	19545	ENSG00000116584,ENSG00000137497,ENSG00000204843	ARHGEF2|NUMA1|DCTN1
GO:0070840	dynein complex binding	molecular_function	0.0014243	0.052725	3	192	23	19545	ENSG00000204843,ENSG00000137497,ENSG00000264324	DCTN1|NUMA1|AC006030.1
GO:0043068	positive regulation of programmed cell death	biological_process	0.0014272	0.052742	15	192	630	19545	ENSG00000038382,ENSG00000139318,ENSG00000116584,ENSG00000165280,ENSG00000180900,ENSG00000131747,ENSG00000097007,ENSG00000137801,ENSG00000177606,ENSG00000118523,ENSG00000143384,ENSG00000137154,ENSG00000253729,ENSG00000044115,ENSG00000143514	TRIO|DUSP6|ARHGEF2|VCP|SCRIB|TOP2A|ABL1|THBS1|JUN|CTGF|MCL1|RPS6|PRKDC|CTNNA1|TP53BP2
GO:0035770	ribonucleoprotein granule	cellular_component	0.0014308	0.052786	8	192	218	19545	ENSG00000165280,ENSG00000155506,ENSG00000056586,ENSG00000108424,ENSG00000137154,ENSG00000115053,ENSG00000090621,ENSG00000125107	VCP|LARP1|RC3H2|KPNB1|RPS6|NCL|PABPC4|CNOT1
GO:0045103	intermediate filament-based process	biological_process	0.0014531	0.053515	4	192	50	19545	ENSG00000151914,ENSG00000178209,ENSG00000127603,ENSG00000114796	DST|PLEC|MACF1|KLHL24
GO:0007093	mitotic cell cycle checkpoint	biological_process	0.0014692	0.054014	7	192	170	19545	ENSG00000100393,ENSG00000125107,ENSG00000253729,ENSG00000149115,ENSG00000075218,ENSG00000137154,ENSG00000131747	EP300|CNOT1|PRKDC|TNKS1BP1|GTSE1|RPS6|TOP2A
GO:0048584	positive regulation of response to stimulus	biological_process	0.001477	0.054207	38	192	2370	19545	ENSG00000253729,ENSG00000080824,ENSG00000130402,ENSG00000118523,ENSG00000196924,ENSG00000143384,ENSG00000137801,ENSG00000171456,ENSG00000134954,ENSG00000168542,ENSG00000152778,ENSG00000204209,ENSG00000137497,ENSG00000100906,ENSG00000127616,ENSG00000177606,ENSG00000056586,ENSG00000138685,ENSG00000096384,ENSG00000143514,ENSG00000127603,ENSG00000109320,ENSG00000044115,ENSG00000147649,ENSG00000145555…	PRKDC|HSP90AA1|ACTN4|CTGF|FLNA|MCL1|THBS1|ASXL1|ETS1|COL3A1|IFIT5|DAXX|NUMA1|NFKBIA|SMARCA4|JUN|RC3H2|FGF2|HSP90AB1|TP53BP2|MACF1|NFKB1|CTNNA1|MTDH|MYO10|PARP1|DSTYK|LIF|PARP14|CREBBP|EP300|NSD2|TRIM28|BCAR1|DUSP6|VCP|LARP1|ABL1
GO:0045930	negative regulation of mitotic cell cycle	biological_process	0.0015041	0.055108	9	192	272	19545	ENSG00000137154,ENSG00000125107,ENSG00000253729,ENSG00000097007,ENSG00000075218,ENSG00000180900,ENSG00000131747,ENSG00000100393,ENSG00000149115	RPS6|CNOT1|PRKDC|ABL1|GTSE1|SCRIB|TOP2A|EP300|TNKS1BP1
GO:0000075	cell cycle checkpoint	biological_process	0.0015159	0.055445	8	192	220	19545	ENSG00000100393,ENSG00000149115,ENSG00000131747,ENSG00000075218,ENSG00000253729,ENSG00000125107,ENSG00000198563,ENSG00000137154	EP300|TNKS1BP1|TOP2A|GTSE1|PRKDC|CNOT1|DDX39B|RPS6
GO:0002576	platelet degranulation	biological_process	0.0015333	0.055988	6	192	126	19545	ENSG00000071127,ENSG00000137801,ENSG00000137076,ENSG00000196924,ENSG00000084234,ENSG00000130402	WDR1|THBS1|TLN1|FLNA|APLP2|ACTN4
GO:0000975	regulatory region DNA binding	molecular_function	0.0015604	0.056782	19	192	908	19545	ENSG00000109320,ENSG00000134954,ENSG00000130402,ENSG00000111642,ENSG00000104447,ENSG00000075426,ENSG00000171940,ENSG00000165671,ENSG00000119669,ENSG00000168264,ENSG00000005339,ENSG00000177606,ENSG00000100393,ENSG00000112242,ENSG00000082641,ENSG00000164916,ENSG00000127616,ENSG00000143799,ENSG00000130749	NFKB1|ETS1|ACTN4|CHD4|TRPS1|FOSL2|ZNF217|NSD1|IRF2BPL|IRF2BP2|CREBBP|JUN|EP300|E2F3|NFE2L1|FOXK1|SMARCA4|PARP1|ZC3H4
GO:0044212	transcription regulatory region DNA binding	molecular_function	0.0015604	0.056782	19	192	908	19545	ENSG00000130749,ENSG00000143799,ENSG00000127616,ENSG00000164916,ENSG00000112242,ENSG00000082641,ENSG00000171940,ENSG00000177606,ENSG00000100393,ENSG00000005339,ENSG00000168264,ENSG00000165671,ENSG00000119669,ENSG00000130402,ENSG00000075426,ENSG00000104447,ENSG00000111642,ENSG00000109320,ENSG00000134954	ZC3H4|PARP1|SMARCA4|FOXK1|E2F3|NFE2L1|ZNF217|JUN|EP300|CREBBP|IRF2BP2|NSD1|IRF2BPL|ACTN4|FOSL2|TRPS1|CHD4|NFKB1|ETS1
GO:0030199	collagen fibril organization	biological_process	0.0015648	0.056847	4	192	51	19545	ENSG00000204262,ENSG00000168542,ENSG00000164692,ENSG00000134013	COL5A2|COL3A1|COL1A2|LOXL2
GO:0030018	Z disc	cellular_component	0.0015965	0.057898	6	192	127	19545	ENSG00000185567,ENSG00000136068,ENSG00000130402,ENSG00000151914,ENSG00000029534,ENSG00000196924	AHNAK2|FLNB|ACTN4|DST|ANK1|FLNA
GO:0001067	regulatory region nucleic acid binding	molecular_function	0.0016001	0.05793	19	192	910	19545	ENSG00000177606,ENSG00000100393,ENSG00000005339,ENSG00000168264,ENSG00000165671,ENSG00000119669,ENSG00000171940,ENSG00000130749,ENSG00000143799,ENSG00000127616,ENSG00000164916,ENSG00000082641,ENSG00000112242,ENSG00000134954,ENSG00000109320,ENSG00000075426,ENSG00000104447,ENSG00000111642,ENSG00000130402	JUN|EP300|CREBBP|IRF2BP2|NSD1|IRF2BPL|ZNF217|ZC3H4|PARP1|SMARCA4|FOXK1|NFE2L1|E2F3|ETS1|NFKB1|FOSL2|TRPS1|CHD4|ACTN4
GO:0018108	peptidyl-tyrosine phosphorylation	biological_process	0.0016156	0.058394	11	192	388	19545	ENSG00000009954,ENSG00000143322,ENSG00000080824,ENSG00000186575,ENSG00000133059,ENSG00000128342,ENSG00000162434,ENSG00000173193,ENSG00000138685,ENSG00000116584,ENSG00000097007	BAZ1B|ABL2|HSP90AA1|NF2|DSTYK|LIF|JAK1|PARP14|FGF2|ARHGEF2|ABL1
GO:0043254	regulation of protein complex assembly	biological_process	0.0016192	0.058425	12	192	448	19545	ENSG00000115306,ENSG00000143799,ENSG00000080824,ENSG00000137497,ENSG00000097007,ENSG00000165280,ENSG00000116584,ENSG00000204843,ENSG00000130559,ENSG00000177606,ENSG00000100393,ENSG00000197694	SPTBN1|PARP1|HSP90AA1|NUMA1|ABL1|VCP|ARHGEF2|DCTN1|CAMSAP1|JUN|EP300|SPTAN1
GO:0042326	negative regulation of phosphorylation	biological_process	0.0016497	0.059424	12	192	449	19545	ENSG00000097007,ENSG00000139318,ENSG00000114867,ENSG00000065150,ENSG00000177606,ENSG00000185551,ENSG00000173193,ENSG00000128342,ENSG00000186575,ENSG00000120948,ENSG00000253729,ENSG00000160710	ABL1|DUSP6|EIF4G1|IPO5|JUN|NR2F2|PARP14|LIF|NF2|TARDBP|PRKDC|ADAR
GO:0001944	vasculature development	biological_process	0.0016593	0.059645	17	192	774	19545	ENSG00000134954,ENSG00000137801,ENSG00000168542,ENSG00000100345,ENSG00000118523,ENSG00000177606,ENSG00000185551,ENSG00000162434,ENSG00000138685,ENSG00000097007,ENSG00000152104,ENSG00000134013,ENSG00000164692,ENSG00000147649,ENSG00000115053,ENSG00000117713,ENSG00000128342	ETS1|THBS1|COL3A1|MYH9|CTGF|JUN|NR2F2|JAK1|FGF2|ABL1|PTPN14|LOXL2|COL1A2|MTDH|NCL|ARID1A|LIF
GO:0098590	plasma membrane region	cellular_component	0.0016614	0.059645	21	192	1056	19545	ENSG00000127603,ENSG00000137076,ENSG00000138119,ENSG00000152778,ENSG00000168502,ENSG00000029534,ENSG00000116584,ENSG00000114019,ENSG00000151914,ENSG00000110375,ENSG00000180900,ENSG00000096384,ENSG00000112697,ENSG00000186575,ENSG00000147649,ENSG00000044115,ENSG00000115306,ENSG00000171603,ENSG00000145555,ENSG00000133059,ENSG00000166025	MACF1|TLN1|MYOF|IFIT5|MTCL1|ANK1|ARHGEF2|AMOTL2|DST|UPK2|SCRIB|HSP90AB1|TMEM30A|NF2|MTDH|CTNNA1|SPTBN1|CLSTN1|MYO10|DSTYK|AMOTL1
GO:0043566	structure-specific DNA binding	molecular_function	0.0016806	0.060133	10	192	332	19545	ENSG00000152778,ENSG00000177606,ENSG00000100393,ENSG00000166508,ENSG00000127616,ENSG00000130402,ENSG00000180198,ENSG00000111642,ENSG00000253729,ENSG00000120948	IFIT5|JUN|EP300|MCM7|SMARCA4|ACTN4|RCC1|CHD4|PRKDC|TARDBP
GO:0001667	ameboidal-type cell migration	biological_process	0.0016806	0.060133	12	192	450	19545	ENSG00000138685,ENSG00000127603,ENSG00000050820,ENSG00000185551,ENSG00000134954,ENSG00000137801,ENSG00000177606,ENSG00000097007,ENSG00000100345,ENSG00000114019,ENSG00000134013,ENSG00000166025	FGF2|MACF1|BCAR1|NR2F2|ETS1|THBS1|JUN|ABL1|MYH9|AMOTL2|LOXL2|AMOTL1
GO:0018212	peptidyl-tyrosine modification	biological_process	0.0017165	0.061272	11	192	391	19545	ENSG00000173193,ENSG00000162434,ENSG00000138685,ENSG00000116584,ENSG00000097007,ENSG00000143322,ENSG00000009954,ENSG00000080824,ENSG00000186575,ENSG00000133059,ENSG00000128342	PARP14|JAK1|FGF2|ARHGEF2|ABL1|ABL2|BAZ1B|HSP90AA1|NF2|DSTYK|LIF
GO:0032956	regulation of actin cytoskeleton organization	biological_process	0.0017182	0.061272	10	192	333	19545	ENSG00000118523,ENSG00000196924,ENSG00000115306,ENSG00000186575,ENSG00000143322,ENSG00000174705,ENSG00000097007,ENSG00000071127,ENSG00000104728,ENSG00000197694	CTGF|FLNA|SPTBN1|NF2|ABL2|SH3PXD2B|ABL1|WDR1|ARHGEF10|SPTAN1
GO:0009987	cellular process	biological_process	0.0017609	0.06269	174	192	16236	19545	ENSG00000009954,ENSG00000044115,ENSG00000160710,ENSG00000204262,ENSG00000166025,ENSG00000134369,ENSG00000115306,ENSG00000128342,ENSG00000198563,ENSG00000100393,ENSG00000173193,ENSG00000165671,ENSG00000109685,ENSG00000038382,ENSG00000165280,ENSG00000062716,ENSG00000155506,ENSG00000178209,ENSG00000143514,ENSG00000136068,ENSG00000198796,ENSG00000109320,ENSG00000196305,ENSG00000135862,ENSG00000182670…	BAZ1B|CTNNA1|ADAR|COL5A2|AMOTL1|NAV1|SPTBN1|LIF|DDX39B|EP300|PARP14|NSD1|NSD2|TRIO|VCP|VMP1|LARP1|PLEC|TP53BP2|FLNB|ALPK2|NFKB1|IARS|LAMC1|TTC3|ZC3H11A|MYO9B|CDC42BPB|RCC1|ATP6V1G2-DDX39B|SETD5|SPTAN1|DCTN1|FGF2|KLHL24|DNMT1|CTSL|PRKDC|AMOTL2|ZBED6|APLP2|MCL1|GARS|ARHGEF2|EIF4G1|AHCTF1|CHD8|ARID1A|ADGRL2|ZMYND8|BCAR1|HMGXB3|SCRIB|UST|MCM7|CIAO1|PDXK|MACF1|RNF19A|SBF1|NUMA1|LOXL2|TMEM30A|NF2|FOXK1…
GO:0001501	skeletal system development	biological_process	0.0018021	0.064052	13	192	516	19545	ENSG00000174705,ENSG00000137801,ENSG00000171456,ENSG00000168542,ENSG00000100393,ENSG00000138685,ENSG00000109685,ENSG00000167522,ENSG00000118523,ENSG00000164692,ENSG00000204262,ENSG00000134013,ENSG00000104447	SH3PXD2B|THBS1|ASXL1|COL3A1|EP300|FGF2|NSD2|ANKRD11|CTGF|COL1A2|COL5A2|LOXL2|TRPS1
GO:0031988	membrane-bounded vesicle	cellular_component	0.0018071	0.064123	47	192	3159	19545	ENSG00000136068,ENSG00000122218,ENSG00000188107,ENSG00000178209,ENSG00000196305,ENSG00000135862,ENSG00000100345,ENSG00000083857,ENSG00000109320,ENSG00000108424,ENSG00000160209,ENSG00000071127,ENSG00000141367,ENSG00000152102,ENSG00000115306,ENSG00000204469,ENSG00000044115,ENSG00000165280,ENSG00000180900,ENSG00000196924,ENSG00000106105,ENSG00000084234,ENSG00000130402,ENSG00000130508,ENSG00000169710…	FLNB|COPA|EYS|PLEC|IARS|LAMC1|MYH9|FAT1|NFKB1|KPNB1|PDXK|WDR1|CLTC|FAM168B|SPTBN1|PRRC2A|CTNNA1|VCP|SCRIB|FLNA|GARS|APLP2|ACTN4|PXDN|FASN|DYNC1H1|HSP90AA1|SEC16A|MYOF|TLN1|AHCTF1|THBS1|PSMA8|HUWE1|NCL|AHNAK|TMEM30A|CDC42BPB|COL1A2|NUMA1|CTSL|EIF3B|HSP90AB1|AHNAK2|SPTAN1|UPK2|AARS
GO:0060330	regulation of response to interferon-gamma	biological_process	0.0018233	0.064483	3	192	25	19545	ENSG00000162434,ENSG00000173193,ENSG00000096384	JAK1|PARP14|HSP90AB1
GO:0060334	regulation of interferon-gamma-mediated signaling pathway	biological_process	0.0018233	0.064483	3	192	25	19545	ENSG00000162434,ENSG00000173193,ENSG00000096384	JAK1|PARP14|HSP90AB1
GO:0045069	regulation of viral genome replication	biological_process	0.001839	0.064932	5	192	89	19545	ENSG00000152778,ENSG00000155506,ENSG00000131747,ENSG00000160710,ENSG00000130726	IFIT5|LARP1|TOP2A|ADAR|TRIM28
GO:0042770	signal transduction in response to DNA damage	biological_process	0.0018691	0.065885	6	192	131	19545	ENSG00000253729,ENSG00000100393,ENSG00000125107,ENSG00000149115,ENSG00000097007,ENSG00000075218	PRKDC|EP300|CNOT1|TNKS1BP1|ABL1|GTSE1
GO:0001228	transcriptional activator activity, RNA polymerase II transcription regulatory region sequence-specific binding	molecular_function	0.0018764	0.066034	12	192	456	19545	ENSG00000120948,ENSG00000075426,ENSG00000143799,ENSG00000112242,ENSG00000082641,ENSG00000164916,ENSG00000134954,ENSG00000100393,ENSG00000177606,ENSG00000119669,ENSG00000168264,ENSG00000109320	TARDBP|FOSL2|PARP1|E2F3|NFE2L1|FOXK1|ETS1|EP300|JUN|IRF2BPL|IRF2BP2|NFKB1
GO:0010632	regulation of epithelial cell migration	biological_process	0.0019246	0.067389	9	192	282	19545	ENSG00000166025,ENSG00000097007,ENSG00000134954,ENSG00000185551,ENSG00000137801,ENSG00000177606,ENSG00000127603,ENSG00000138685,ENSG00000050820	AMOTL1|ABL1|ETS1|NR2F2|THBS1|JUN|MACF1|FGF2|BCAR1
GO:0032587	ruffle membrane	cellular_component	0.0019319	0.067389	5	192	90	19545	ENSG00000127603,ENSG00000186575,ENSG00000116584,ENSG00000152778,ENSG00000137076	MACF1|NF2|ARHGEF2|IFIT5|TLN1
GO:0007566	embryo implantation	biological_process	0.0019356	0.067389	4	192	54	19545	ENSG00000130726,ENSG00000062716,ENSG00000128342,ENSG00000117713	TRIM28|VMP1|LIF|ARID1A
GO:0030056	hemidesmosome	cellular_component	0.0019464	0.067389	2	192	7	19545	ENSG00000178209,ENSG00000151914	PLEC|DST
GO:0030953	astral microtubule organization	biological_process	0.0019464	0.067389	2	192	7	19545	ENSG00000137497,ENSG00000108424	NUMA1|KPNB1
GO:0070775	H3 histone acetyltransferase complex	cellular_component	0.0019464	0.067389	2	192	7	19545	ENSG00000156983,ENSG00000083168	BRPF1|KAT6A
GO:0070776	MOZ/MORF histone acetyltransferase complex	cellular_component	0.0019464	0.067389	2	192	7	19545	ENSG00000083168,ENSG00000156983	KAT6A|BRPF1
GO:0090308	regulation of methylation-dependent chromatin silencing	biological_process	0.0019464	0.067389	2	192	7	19545	ENSG00000130816,ENSG00000130726	DNMT1|TRIM28
GO:1900125	regulation of hyaluronan biosynthetic process	biological_process	0.0019464	0.067389	2	192	7	19545	ENSG00000109320,ENSG00000141367	NFKB1|CLTC
GO:1901535	regulation of DNA demethylation	biological_process	0.0019464	0.067389	2	192	7	19545	ENSG00000124486,ENSG00000130726	USP9X|TRIM28
GO:0044843	cell cycle G1/S phase transition	biological_process	0.0019713	0.068144	9	192	283	19545	ENSG00000166508,ENSG00000100393,ENSG00000149115,ENSG00000114867,ENSG00000075218,ENSG00000253729,ENSG00000125107,ENSG00000180198,ENSG00000137154	MCM7|EP300|TNKS1BP1|EIF4G1|GTSE1|PRKDC|CNOT1|RCC1|RPS6
GO:0034620	cellular response to unfolded protein	biological_process	0.0020179	0.06964	6	192	133	19545	ENSG00000204843,ENSG00000160789,ENSG00000100393,ENSG00000137076,ENSG00000165280,ENSG00000204209	DCTN1|LMNA|EP300|TLN1|VCP|DAXX
GO:0031248	protein acetyltransferase complex	cellular_component	0.0020283	0.069773	5	192	91	19545	ENSG00000156983,ENSG00000083168,ENSG00000005339,ENSG00000188895,ENSG00000100393	BRPF1|KAT6A|CREBBP|MSL1|EP300
GO:1902493	acetyltransferase complex	cellular_component	0.0020283	0.069773	5	192	91	19545	ENSG00000005339,ENSG00000083168,ENSG00000100393,ENSG00000188895,ENSG00000156983	CREBBP|KAT6A|EP300|MSL1|BRPF1
GO:0008139	nuclear localization sequence binding	molecular_function	0.0020463	0.07028	3	192	26	19545	ENSG00000100906,ENSG00000065150,ENSG00000108424	NFKBIA|IPO5|KPNB1
GO:0040007	growth	biological_process	0.0020529	0.070394	20	192	1002	19545	ENSG00000171603,ENSG00000198563,ENSG00000127616,ENSG00000096384,ENSG00000139318,ENSG00000097007,ENSG00000174705,ENSG00000056586,ENSG00000138685,ENSG00000130726,ENSG00000050820,ENSG00000118523,ENSG00000253729,ENSG00000188107,ENSG00000080824,ENSG00000114867,ENSG00000124486,ENSG00000137801,ENSG00000127603,ENSG00000167522	CLSTN1|DDX39B|SMARCA4|HSP90AB1|DUSP6|ABL1|SH3PXD2B|RC3H2|FGF2|TRIM28|BCAR1|CTGF|PRKDC|EYS|HSP90AA1|EIF4G1|USP9X|THBS1|MACF1|ANKRD11
GO:0006998	nuclear envelope organization	biological_process	0.0020716	0.070697	4	192	55	19545	ENSG00000204843,ENSG00000120948,ENSG00000160789,ENSG00000147457	DCTN1|TARDBP|LMNA|CHMP7
GO:0051310	metaphase plate congression	biological_process	0.0020716	0.070697	4	192	55	19545	ENSG00000147457,ENSG00000108424,ENSG00000197102,ENSG00000137497	CHMP7|KPNB1|DYNC1H1|NUMA1
GO:2000573	positive regulation of DNA biosynthetic process	biological_process	0.0020716	0.070697	4	192	55	19545	ENSG00000198563,ENSG00000096384,ENSG00000138685,ENSG00000080824	DDX39B|HSP90AB1|FGF2|HSP90AA1
GO:0032970	regulation of actin filament-based process	biological_process	0.0020907	0.071233	11	192	401	19545	ENSG00000174705,ENSG00000097007,ENSG00000100345,ENSG00000104728,ENSG00000071127,ENSG00000197694,ENSG00000196924,ENSG00000118523,ENSG00000115306,ENSG00000186575,ENSG00000143322	SH3PXD2B|ABL1|MYH9|ARHGEF10|WDR1|SPTAN1|FLNA|CTGF|SPTBN1|NF2|ABL2
GO:0043543	protein acylation	biological_process	0.0021141	0.071916	8	192	232	19545	ENSG00000128342,ENSG00000188895,ENSG00000156983,ENSG00000125484,ENSG00000083168,ENSG00000005339,ENSG00000100393,ENSG00000168137	LIF|MSL1|BRPF1|GTF3C4|KAT6A|CREBBP|EP300|SETD5
GO:0004713	protein tyrosine kinase activity	molecular_function	0.0021655	0.073539	7	192	182	19545	ENSG00000138685,ENSG00000080824,ENSG00000162434,ENSG00000009954,ENSG00000143322,ENSG00000097007,ENSG00000133059	FGF2|HSP90AA1|JAK1|BAZ1B|ABL2|ABL1|DSTYK
GO:0043168	anion binding	molecular_function	0.0021705	0.073539	42	192	2758	19545	ENSG00000131747,ENSG00000099331,ENSG00000196305,ENSG00000100345,ENSG00000160209,ENSG00000166508,ENSG00000198796,ENSG00000111642,ENSG00000097007,ENSG00000174705,ENSG00000165280,ENSG00000038382,ENSG00000130589,ENSG00000185551,ENSG00000198563,ENSG00000133059,ENSG00000145555,ENSG00000115306,ENSG00000100201,ENSG00000100888,ENSG00000009954,ENSG00000137076,ENSG00000138119,ENSG00000114867,ENSG00000137801…	TOP2A|MYO9B|IARS|MYH9|PDXK|MCM7|ALPK2|CHD4|ABL1|SH3PXD2B|VCP|TRIO|HELZ2|NR2F2|DDX39B|DSTYK|MYO10|SPTBN1|DDX17|CHD8|BAZ1B|TLN1|MYOF|EIF4G1|THBS1|APLP2|GARS|CTGF|HSP90AA1|DYNC1H1|FASN|ABL2|PRKDC|HSP90AB1|FGF2|JAK1|AARS|SMARCA4|RCC1|CHD3|NUMA1|CDC42BPB
GO:0033135	regulation of peptidyl-serine phosphorylation	biological_process	0.0021755	0.073539	6	192	135	19545	ENSG00000165671,ENSG00000149115,ENSG00000080824,ENSG00000128342,ENSG00000114867,ENSG00000096384	NSD1|TNKS1BP1|HSP90AA1|LIF|EIF4G1|HSP90AB1
GO:0034399	nuclear periphery	cellular_component	0.0021755	0.073539	6	192	135	19545	ENSG00000153207,ENSG00000198563,ENSG00000108424,ENSG00000065150,ENSG00000137497,ENSG00000160789	AHCTF1|DDX39B|KPNB1|IPO5|NUMA1|LMNA
GO:0009611	response to wounding	biological_process	0.0021999	0.074246	20	192	1008	19545	ENSG00000118523,ENSG00000196924,ENSG00000151914,ENSG00000188107,ENSG00000178209,ENSG00000137076,ENSG00000138119,ENSG00000100345,ENSG00000109320,ENSG00000127603,ENSG00000134954,ENSG00000168542,ENSG00000137801,ENSG00000100906,ENSG00000090621,ENSG00000164692,ENSG00000044115,ENSG00000180900,ENSG00000138685,ENSG00000177606	CTGF|FLNA|DST|EYS|PLEC|TLN1|MYOF|MYH9|NFKB1|MACF1|ETS1|COL3A1|THBS1|NFKBIA|PABPC4|COL1A2|CTNNA1|SCRIB|FGF2|JUN
GO:0006977	DNA damage response, signal transduction by p53 class mediator resulting in cell cycle arrest	biological_process	0.0022141	0.074607	4	192	56	19545	ENSG00000100393,ENSG00000125107,ENSG00000149115,ENSG00000075218	EP300|CNOT1|TNKS1BP1|GTSE1
GO:0048589	developmental growth	biological_process	0.0022708	0.076395	15	192	661	19545	ENSG00000198563,ENSG00000188107,ENSG00000253729,ENSG00000080824,ENSG00000096384,ENSG00000139318,ENSG00000174705,ENSG00000097007,ENSG00000137801,ENSG00000124486,ENSG00000167522,ENSG00000130726,ENSG00000127603,ENSG00000138685,ENSG00000056586	DDX39B|EYS|PRKDC|HSP90AA1|HSP90AB1|DUSP6|SH3PXD2B|ABL1|THBS1|USP9X|ANKRD11|TRIM28|MACF1|FGF2|RC3H2
GO:0006607	NLS-bearing protein import into nucleus	biological_process	0.0022856	0.076773	3	192	27	19545	ENSG00000104447,ENSG00000108424,ENSG00000065150	TRPS1|KPNB1|IPO5
GO:0008017	microtubule binding	molecular_function	0.0022893	0.076778	8	192	235	19545	ENSG00000175216,ENSG00000130559,ENSG00000127603,ENSG00000204843,ENSG00000168502,ENSG00000116584,ENSG00000137497,ENSG00000151914	CKAP5|CAMSAP1|MACF1|DCTN1|MTCL1|ARHGEF2|NUMA1|DST
GO:0060537	muscle tissue development	biological_process	0.0023013	0.077059	11	192	406	19545	ENSG00000117713,ENSG00000136068,ENSG00000198563,ENSG00000100201,ENSG00000197321,ENSG00000186174,ENSG00000160789,ENSG00000168542,ENSG00000185551,ENSG00000100393,ENSG00000138685	ARID1A|FLNB|DDX39B|DDX17|SVIL|BCL9L|LMNA|COL3A1|NR2F2|EP300|FGF2
GO:0035023	regulation of Rho protein signal transduction	biological_process	0.0023423	0.078309	6	192	137	19545	ENSG00000104728,ENSG00000168542,ENSG00000097007,ENSG00000099331,ENSG00000116584,ENSG00000038382	ARHGEF10|COL3A1|ABL1|MYO9B|ARHGEF2|TRIO
GO:0001882	nucleoside binding	molecular_function	0.0023568	0.078671	31	192	1859	19545	ENSG00000162434,ENSG00000090861,ENSG00000130589,ENSG00000038382,ENSG00000096384,ENSG00000165280,ENSG00000097007,ENSG00000198752,ENSG00000009954,ENSG00000170004,ENSG00000100888,ENSG00000100201,ENSG00000145555,ENSG00000133059,ENSG00000198563,ENSG00000127616,ENSG00000198796,ENSG00000166508,ENSG00000160209,ENSG00000114867,ENSG00000196305,ENSG00000100345,ENSG00000131747,ENSG00000099331,ENSG00000253729…	JAK1|AARS|HELZ2|TRIO|HSP90AB1|VCP|ABL1|CDC42BPB|BAZ1B|CHD3|CHD8|DDX17|MYO10|DSTYK|DDX39B|SMARCA4|ALPK2|MCM7|PDXK|EIF4G1|IARS|MYH9|TOP2A|MYO9B|PRKDC|ABL2|CHD4|HSP90AA1|DYNC1H1|ACTN4|GARS
GO:0001960	negative regulation of cytokine-mediated signaling pathway	biological_process	0.0023632	0.078762	4	192	57	19545	ENSG00000173193,ENSG00000160710,ENSG00000180900,ENSG00000130508	PARP14|ADAR|SCRIB|PXDN
GO:0040012	regulation of locomotion	biological_process	0.0023827	0.079287	20	192	1015	19545	ENSG00000044115,ENSG00000186575,ENSG00000166025,ENSG00000160789,ENSG00000185551,ENSG00000101040,ENSG00000177606,ENSG00000138685,ENSG00000050820,ENSG00000097007,ENSG00000075218,ENSG00000143322,ENSG00000114019,ENSG00000130402,ENSG00000196924,ENSG00000137801,ENSG00000134954,ENSG00000168542,ENSG00000127603,ENSG00000116584	CTNNA1|NF2|AMOTL1|LMNA|NR2F2|ZMYND8|JUN|FGF2|BCAR1|ABL1|GTSE1|ABL2|AMOTL2|ACTN4|FLNA|THBS1|ETS1|COL3A1|MACF1|ARHGEF2
GO:1901987	regulation of cell cycle phase transition	biological_process	0.0024357	0.080926	11	192	409	19545	ENSG00000080824,ENSG00000197102,ENSG00000253729,ENSG00000125107,ENSG00000175216,ENSG00000149115,ENSG00000204843,ENSG00000078674,ENSG00000100393,ENSG00000075218,ENSG00000114867	HSP90AA1|DYNC1H1|PRKDC|CNOT1|CKAP5|TNKS1BP1|DCTN1|PCM1|EP300|GTSE1|EIF4G1
GO:0070507	regulation of microtubule cytoskeleton organization	biological_process	0.0024467	0.081167	7	192	186	19545	ENSG00000204843,ENSG00000197102,ENSG00000130559,ENSG00000137497,ENSG00000141367,ENSG00000097007,ENSG00000116584	DCTN1|DYNC1H1|CAMSAP1|NUMA1|CLTC|ABL1|ARHGEF2
GO:0031674	I band	cellular_component	0.0025185	0.082715	6	192	139	19545	ENSG00000136068,ENSG00000185567,ENSG00000130402,ENSG00000151914,ENSG00000029534,ENSG00000196924	FLNB|AHNAK2|ACTN4|DST|ANK1|FLNA
GO:1902531	regulation of intracellular signal transduction	biological_process	0.0025378	0.082715	31	192	1868	19545	ENSG00000116584,ENSG00000204209,ENSG00000099331,ENSG00000152778,ENSG00000137801,ENSG00000168542,ENSG00000083168,ENSG00000134086,ENSG00000130402,ENSG00000196924,ENSG00000143384,ENSG00000118523,ENSG00000080824,ENSG00000143514,ENSG00000139318,ENSG00000096384,ENSG00000038382,ENSG00000097007,ENSG00000177606,ENSG00000100393,ENSG00000173193,ENSG00000104728,ENSG00000138685,ENSG00000056586,ENSG00000133059…	ARHGEF2|DAXX|MYO9B|IFIT5|THBS1|COL3A1|KAT6A|VHL|ACTN4|FLNA|MCL1|CTGF|HSP90AA1|TP53BP2|DUSP6|HSP90AB1|TRIO|ABL1|JUN|EP300|PARP14|ARHGEF10|FGF2|RC3H2|DSTYK|PARP1|NFKBIA|LIF|BRPF1|NF2|MTDH
GO:0030507	spectrin binding	molecular_function	0.0025415	0.082715	3	192	28	19545	ENSG00000130559,ENSG00000029534,ENSG00000145555	CAMSAP1|ANK1|MYO10
GO:0051059	NF-kappaB binding	molecular_function	0.0025415	0.082715	3	192	28	19545	ENSG00000100906,ENSG00000147649,ENSG00000143514	NFKBIA|MTDH|TP53BP2
GO:0010243	response to organonitrogen compound	biological_process	0.0025491	0.082715	18	192	877	19545	ENSG00000177606,ENSG00000065150,ENSG00000050820,ENSG00000130816,ENSG00000096384,ENSG00000155506,ENSG00000097007,ENSG00000204262,ENSG00000164692,ENSG00000044115,ENSG00000143799,ENSG00000116350,ENSG00000100906,ENSG00000168542,ENSG00000109320,ENSG00000116584,ENSG00000253729,ENSG00000118523	JUN|IPO5|BCAR1|DNMT1|HSP90AB1|LARP1|ABL1|COL5A2|COL1A2|CTNNA1|PARP1|SRSF4|NFKBIA|COL3A1|NFKB1|ARHGEF2|PRKDC|CTGF
GO:0044802	single-organism membrane organization	biological_process	0.0025494	0.082715	20	192	1021	19545	ENSG00000147457,ENSG00000115306,ENSG00000112697,ENSG00000174705,ENSG00000180900,ENSG00000165280,ENSG00000101040,ENSG00000160789,ENSG00000204843,ENSG00000137154,ENSG00000196924,ENSG00000120948,ENSG00000148396,ENSG00000080824,ENSG00000143514,ENSG00000029534,ENSG00000168502,ENSG00000138119,ENSG00000141367,ENSG00000127603	CHMP7|SPTBN1|TMEM30A|SH3PXD2B|SCRIB|VCP|ZMYND8|LMNA|DCTN1|RPS6|FLNA|TARDBP|SEC16A|HSP90AA1|TP53BP2|ANK1|MTCL1|MYOF|CLTC|MACF1
GO:0042221	response to chemical	biological_process	0.0025593	0.082715	61	192	4461	19545	ENSG00000253729,ENSG00000143322,ENSG00000169710,ENSG00000174231,ENSG00000080824,ENSG00000130508,ENSG00000118523,ENSG00000143384,ENSG00000134954,ENSG00000171456,ENSG00000168542,ENSG00000137801,ENSG00000116584,ENSG00000138119,ENSG00000137076,ENSG00000204209,ENSG00000134013,ENSG00000164692,ENSG00000137497,ENSG00000115053,ENSG00000112697,ENSG00000084652,ENSG00000116350,ENSG00000100906,ENSG00000127616…	PRKDC|ABL2|FASN|PRPF8|HSP90AA1|PXDN|CTGF|MCL1|ETS1|ASXL1|COL3A1|THBS1|ARHGEF2|MYOF|TLN1|DAXX|LOXL2|COL1A2|NUMA1|NCL|TMEM30A|TXLNA|SRSF4|NFKBIA|SMARCA4|SPTAN1|JAK1|JUN|FGF2|DCTN1|DNMT1|BCL9L|HSP90AB1|CTSL|FLNB|USP9X|MCM7|VHL|NFKB1|ADAR|COL5A2|PTPN14|CTNNA1|MTDH|SPTBN1|PARP1|DSTYK|NFE2L1|LIF|NR2F2|PARP14|LMNA|CREBBP|EP300|IPO5|BCAR1|DUSP6|VCP|SCRIB|LARP1|ABL1
GO:0043244	regulation of protein complex disassembly	biological_process	0.0025633	0.082715	5	192	96	19545	ENSG00000115306,ENSG00000116584,ENSG00000197694,ENSG00000130559,ENSG00000071127	SPTBN1|ARHGEF2|SPTAN1|CAMSAP1|WDR1
GO:0048699	generation of neurons	biological_process	0.0025667	0.082715	26	192	1474	19545	ENSG00000100393,ENSG00000177606,ENSG00000101040,ENSG00000185551,ENSG00000197694,ENSG00000096384,ENSG00000097007,ENSG00000180900,ENSG00000044115,ENSG00000112697,ENSG00000186575,ENSG00000134369,ENSG00000115306,ENSG00000128342,ENSG00000078674,ENSG00000168542,ENSG00000124486,ENSG00000071127,ENSG00000130559,ENSG00000127603,ENSG00000116584,ENSG00000114867,ENSG00000143322,ENSG00000080824,ENSG00000196924…	EP300|JUN|ZMYND8|NR2F2|SPTAN1|HSP90AB1|ABL1|SCRIB|CTNNA1|TMEM30A|NF2|NAV1|SPTBN1|LIF|PCM1|COL3A1|USP9X|WDR1|CAMSAP1|MACF1|ARHGEF2|EIF4G1|ABL2|HSP90AA1|FLNA|UST
GO:0007517	muscle organ development	biological_process	0.0025764	0.082715	11	192	412	19545	ENSG00000100201,ENSG00000198563,ENSG00000128342,ENSG00000164916,ENSG00000136068,ENSG00000138685,ENSG00000168542,ENSG00000185551,ENSG00000100393,ENSG00000186174,ENSG00000197321	DDX17|DDX39B|LIF|FOXK1|FLNB|FGF2|COL3A1|NR2F2|EP300|BCL9L|SVIL
GO:0006610	ribosomal protein import into nucleus	biological_process	0.0025784	0.082715	2	192	8	19545	ENSG00000108424,ENSG00000065150	KPNB1|IPO5
GO:0008091	spectrin	cellular_component	0.0025784	0.082715	2	192	8	19545	ENSG00000115306,ENSG00000197694	SPTBN1|SPTAN1
GO:0014731	spectrin-associated cytoskeleton	cellular_component	0.0025784	0.082715	2	192	8	19545	ENSG00000029534,ENSG00000115306	ANK1|SPTBN1
GO:0030911	TPR domain binding	molecular_function	0.0025784	0.082715	2	192	8	19545	ENSG00000080824,ENSG00000096384	HSP90AA1|HSP90AB1
GO:0031937	positive regulation of chromatin silencing	biological_process	0.0025784	0.082715	2	192	8	19545	ENSG00000130726,ENSG00000130816	TRIM28|DNMT1
GO:0036480	neuron intrinsic apoptotic signaling pathway in response to oxidative stress	biological_process	0.0025784	0.082715	2	192	8	19545	ENSG00000143799,ENSG00000143384	PARP1|MCL1
GO:0043008	ATP-dependent protein binding	molecular_function	0.0025784	0.082715	2	192	8	19545	ENSG00000198563,ENSG00000096384	DDX39B|HSP90AB1
GO:0043045	DNA methylation involved in embryo development	biological_process	0.0025784	0.082715	2	192	8	19545	ENSG00000130726,ENSG00000130816	TRIM28|DNMT1
GO:1900040	regulation of interleukin-2 secretion	biological_process	0.0025784	0.082715	2	192	8	19545	ENSG00000097007,ENSG00000115306	ABL1|SPTBN1
GO:1901538	changes to DNA methylation involved in embryo development	biological_process	0.0025784	0.082715	2	192	8	19545	ENSG00000130816,ENSG00000130726	DNMT1|TRIM28
GO:1902947	regulation of tau-protein kinase activity	biological_process	0.0025784	0.082715	2	192	8	19545	ENSG00000080824,ENSG00000096384	HSP90AA1|HSP90AB1
GO:1903376	regulation of oxidative stress-induced neuron intrinsic apoptotic signaling pathway	biological_process	0.0025784	0.082715	2	192	8	19545	ENSG00000143799,ENSG00000143384	PARP1|MCL1
GO:0006333	chromatin assembly or disassembly	biological_process	0.0025975	0.083203	7	192	188	19545	ENSG00000117713,ENSG00000204209,ENSG00000127616,ENSG00000083168,ENSG00000009954,ENSG00000170004,ENSG00000118900	ARID1A|DAXX|SMARCA4|KAT6A|BAZ1B|CHD3|UBN1
GO:0031329	regulation of cellular catabolic process	biological_process	0.0026556	0.084935	15	192	672	19545	ENSG00000143384,ENSG00000147649,ENSG00000080824,ENSG00000143322,ENSG00000116903,ENSG00000125107,ENSG00000165280,ENSG00000034677,ENSG00000155506,ENSG00000097007,ENSG00000168502,ENSG00000114867,ENSG00000096384,ENSG00000178252,ENSG00000100393	MCL1|MTDH|HSP90AA1|ABL2|EXOC8|CNOT1|VCP|RNF19A|LARP1|ABL1|MTCL1|EIF4G1|HSP90AB1|WDR6|EP300
GO:0007050	cell cycle arrest	biological_process	0.0026739	0.085391	8	192	241	19545	ENSG00000125107,ENSG00000100393,ENSG00000137801,ENSG00000178252,ENSG00000149115,ENSG00000096384,ENSG00000097007,ENSG00000075218	CNOT1|EP300|THBS1|WDR6|TNKS1BP1|HSP90AB1|ABL1|GTSE1
GO:0043149	stress fiber assembly	biological_process	0.0026814	0.085391	5	192	97	19545	ENSG00000118523,ENSG00000097007,ENSG00000174705,ENSG00000104728,ENSG00000186575	CTGF|ABL1|SH3PXD2B|ARHGEF10|NF2
GO:0010494	cytoplasmic stress granule	cellular_component	0.0026818	0.085391	4	192	59	19545	ENSG00000165280,ENSG00000155506,ENSG00000090621,ENSG00000108424	VCP|LARP1|PABPC4|KPNB1
GO:1901214	regulation of neuron death	biological_process	0.0027265	0.086686	9	192	297	19545	ENSG00000143799,ENSG00000143384,ENSG00000143514,ENSG00000096384,ENSG00000114867,ENSG00000204209,ENSG00000097007,ENSG00000177606,ENSG00000090861	PARP1|MCL1|TP53BP2|HSP90AB1|EIF4G1|DAXX|ABL1|JUN|AARS
GO:0051050	positive regulation of transport	biological_process	0.0027484	0.087253	19	192	955	19545	ENSG00000112697,ENSG00000137497,ENSG00000086758,ENSG00000100906,ENSG00000143799,ENSG00000115306,ENSG00000065150,ENSG00000130726,ENSG00000075218,ENSG00000097007,ENSG00000096384,ENSG00000143514,ENSG00000197102,ENSG00000120948,ENSG00000148396,ENSG00000196924,ENSG00000130402,ENSG00000078674,ENSG00000168502	TMEM30A|NUMA1|HUWE1|NFKBIA|PARP1|SPTBN1|IPO5|TRIM28|GTSE1|ABL1|HSP90AB1|TP53BP2|DYNC1H1|TARDBP|SEC16A|FLNA|ACTN4|PCM1|MTCL1
GO:0030334	regulation of cell migration	biological_process	0.0027743	0.087944	18	192	884	19545	ENSG00000114019,ENSG00000196924,ENSG00000130402,ENSG00000127603,ENSG00000137801,ENSG00000134954,ENSG00000168542,ENSG00000116584,ENSG00000186575,ENSG00000166025,ENSG00000138685,ENSG00000050820,ENSG00000185551,ENSG00000160789,ENSG00000177606,ENSG00000101040,ENSG00000075218,ENSG00000097007	AMOTL2|FLNA|ACTN4|MACF1|THBS1|ETS1|COL3A1|ARHGEF2|NF2|AMOTL1|FGF2|BCAR1|NR2F2|LMNA|JUN|ZMYND8|GTSE1|ABL1
GO:0001968	fibronectin binding	molecular_function	0.0028145	0.088691	3	192	29	19545	ENSG00000118523,ENSG00000135047,ENSG00000137801	CTGF|CTSL|THBS1
GO:0010586	miRNA metabolic process	biological_process	0.0028145	0.088691	3	192	29	19545	ENSG00000109320,ENSG00000056586,ENSG00000100201	NFKB1|RC3H2|DDX17
GO:0051294	establishment of spindle orientation	biological_process	0.0028145	0.088691	3	192	29	19545	ENSG00000137497,ENSG00000204843,ENSG00000116584	NUMA1|DCTN1|ARHGEF2
GO:0060338	regulation of type I interferon-mediated signaling pathway	biological_process	0.0028145	0.088691	3	192	29	19545	ENSG00000180900,ENSG00000096384,ENSG00000160710	SCRIB|HSP90AB1|ADAR
GO:0030520	intracellular estrogen receptor signaling pathway	biological_process	0.0028516	0.089599	4	192	60	19545	ENSG00000143799,ENSG00000117713,ENSG00000125107,ENSG00000100201	PARP1|ARID1A|CNOT1|DDX17
GO:0032508	DNA duplex unwinding	biological_process	0.0028516	0.089599	4	192	60	19545	ENSG00000166508,ENSG00000170004,ENSG00000111642,ENSG00000100888	MCM7|CHD3|CHD4|CHD8
GO:0045088	regulation of innate immune response	biological_process	0.0029025	0.091063	10	192	358	19545	ENSG00000005339,ENSG00000162434,ENSG00000173193,ENSG00000100393,ENSG00000180900,ENSG00000109320,ENSG00000096384,ENSG00000160710,ENSG00000253729,ENSG00000100906	CREBBP|JAK1|PARP14|EP300|SCRIB|NFKB1|HSP90AB1|ADAR|PRKDC|NFKBIA
GO:0044773	mitotic DNA damage checkpoint	biological_process	0.0029296	0.091778	5	192	99	19545	ENSG00000075218,ENSG00000253729,ENSG00000100393,ENSG00000125107,ENSG00000149115	GTSE1|PRKDC|EP300|CNOT1|TNKS1BP1
GO:0080135	regulation of cellular response to stress	biological_process	0.0029451	0.09213	17	192	818	19545	ENSG00000155506,ENSG00000097007,ENSG00000096384,ENSG00000109685,ENSG00000130726,ENSG00000005339,ENSG00000100393,ENSG00000198563,ENSG00000143799,ENSG00000204209,ENSG00000114867,ENSG00000116584,ENSG00000118523,ENSG00000143384,ENSG00000080824,ENSG00000253729,ENSG00000116903	LARP1|ABL1|HSP90AB1|NSD2|TRIM28|CREBBP|EP300|DDX39B|PARP1|DAXX|EIF4G1|ARHGEF2|CTGF|MCL1|HSP90AA1|PRKDC|EXOC8
GO:0022008	neurogenesis	biological_process	0.0029619	0.09252	27	192	1568	19545	ENSG00000111962,ENSG00000196924,ENSG00000143322,ENSG00000080824,ENSG00000114867,ENSG00000116584,ENSG00000124486,ENSG00000168542,ENSG00000078674,ENSG00000127603,ENSG00000130559,ENSG00000071127,ENSG00000115306,ENSG00000134369,ENSG00000128342,ENSG00000044115,ENSG00000186575,ENSG00000112697,ENSG00000096384,ENSG00000180900,ENSG00000097007,ENSG00000185551,ENSG00000197694,ENSG00000177606,ENSG00000100393…	UST|FLNA|ABL2|HSP90AA1|EIF4G1|ARHGEF2|USP9X|COL3A1|PCM1|MACF1|CAMSAP1|WDR1|SPTBN1|NAV1|LIF|CTNNA1|NF2|TMEM30A|HSP90AB1|SCRIB|ABL1|NR2F2|SPTAN1|JUN|EP300|ZMYND8|ARHGEF10
GO:0032940	secretion by cell	biological_process	0.0029702	0.092645	26	192	1490	19545	ENSG00000128342,ENSG00000086758,ENSG00000084652,ENSG00000115306,ENSG00000112697,ENSG00000097007,ENSG00000180900,ENSG00000165280,ENSG00000062716,ENSG00000096384,ENSG00000197694,ENSG00000196924,ENSG00000084234,ENSG00000118523,ENSG00000130402,ENSG00000197102,ENSG00000080824,ENSG00000116903,ENSG00000120948,ENSG00000137076,ENSG00000109320,ENSG00000029534,ENSG00000160209,ENSG00000071127,ENSG00000108424…	LIF|HUWE1|TXLNA|SPTBN1|TMEM30A|ABL1|SCRIB|VCP|VMP1|HSP90AB1|SPTAN1|FLNA|APLP2|CTGF|ACTN4|DYNC1H1|HSP90AA1|EXOC8|TARDBP|TLN1|NFKB1|ANK1|PDXK|WDR1|KPNB1|THBS1
GO:0098589	membrane region	cellular_component	0.0029992	0.09341	23	192	1260	19545	ENSG00000151914,ENSG00000114019,ENSG00000152778,ENSG00000138119,ENSG00000137076,ENSG00000116584,ENSG00000029534,ENSG00000168502,ENSG00000127603,ENSG00000141367,ENSG00000133059,ENSG00000166025,ENSG00000145555,ENSG00000171603,ENSG00000115306,ENSG00000186575,ENSG00000147649,ENSG00000124942,ENSG00000112697,ENSG00000044115,ENSG00000180900,ENSG00000096384,ENSG00000110375	DST|AMOTL2|IFIT5|MYOF|TLN1|ARHGEF2|ANK1|MTCL1|MACF1|CLTC|DSTYK|AMOTL1|MYO10|CLSTN1|SPTBN1|NF2|MTDH|AHNAK|TMEM30A|CTNNA1|SCRIB|HSP90AB1|UPK2
GO:0035580	specific granule lumen	cellular_component	0.0030287	0.094057	4	192	61	19545	ENSG00000109320,ENSG00000108424,ENSG00000160209,ENSG00000197694	NFKB1|KPNB1|PDXK|SPTAN1
GO:0060761	negative regulation of response to cytokine stimulus	biological_process	0.0030287	0.094057	4	192	61	19545	ENSG00000160710,ENSG00000173193,ENSG00000130508,ENSG00000180900	ADAR|PARP14|PXDN|SCRIB
GO:0000980	RNA polymerase II distal enhancer sequence-specific DNA binding	molecular_function	0.0030597	0.094744	5	192	100	19545	ENSG00000109320,ENSG00000127616,ENSG00000082641,ENSG00000177606,ENSG00000111642	NFKB1|SMARCA4|NFE2L1|JUN|CHD4
GO:0016410	N-acyltransferase activity	molecular_function	0.0030597	0.094744	5	192	100	19545	ENSG00000156983,ENSG00000083168,ENSG00000005339,ENSG00000100393,ENSG00000125484	BRPF1|KAT6A|CREBBP|EP300|GTF3C4
GO:0000166	nucleotide binding	molecular_function	0.0031003	0.095863	34	192	2138	19545	ENSG00000127616,ENSG00000198752,ENSG00000170004,ENSG00000130816,ENSG00000096384,ENSG00000090861,ENSG00000162434,ENSG00000106105,ENSG00000253729,ENSG00000143322,ENSG00000169710,ENSG00000080824,ENSG00000197102,ENSG00000114867,ENSG00000143799,ENSG00000145555,ENSG00000133059,ENSG00000198563,ENSG00000170917,ENSG00000009954,ENSG00000100888,ENSG00000100201,ENSG00000038382,ENSG00000165280,ENSG00000097007…	SMARCA4|CDC42BPB|CHD3|DNMT1|HSP90AB1|AARS|JAK1|GARS|PRKDC|ABL2|FASN|HSP90AA1|DYNC1H1|EIF4G1|PARP1|MYO10|DSTYK|DDX39B|NUDT6|BAZ1B|CHD8|DDX17|TRIO|VCP|ABL1|HELZ2|CHD4|IARS|MYH9|MYO9B|TOP2A|ALPK2|MCM7|PDXK
GO:0048384	retinoic acid receptor signaling pathway	biological_process	0.0031048	0.095863	3	192	30	19545	ENSG00000130402,ENSG00000171456,ENSG00000125107	ACTN4|ASXL1|CNOT1
GO:1901265	nucleoside phosphate binding	molecular_function	0.0031236	0.096305	34	192	2139	19545	ENSG00000111642,ENSG00000131747,ENSG00000099331,ENSG00000196305,ENSG00000100345,ENSG00000160209,ENSG00000166508,ENSG00000198796,ENSG00000198563,ENSG00000133059,ENSG00000143799,ENSG00000145555,ENSG00000100888,ENSG00000100201,ENSG00000009954,ENSG00000170917,ENSG00000097007,ENSG00000165280,ENSG00000038382,ENSG00000130589,ENSG00000106105,ENSG00000080824,ENSG00000197102,ENSG00000169710,ENSG00000143322…	CHD4|TOP2A|MYO9B|IARS|MYH9|PDXK|MCM7|ALPK2|DDX39B|DSTYK|PARP1|MYO10|CHD8|DDX17|BAZ1B|NUDT6|ABL1|VCP|TRIO|HELZ2|GARS|HSP90AA1|DYNC1H1|FASN|ABL2|PRKDC|EIF4G1|SMARCA4|CHD3|CDC42BPB|HSP90AB1|DNMT1|AARS|JAK1
GO:0080134	regulation of response to stress	biological_process	0.0031767	0.097802	27	192	1576	19545	ENSG00000204209,ENSG00000109320,ENSG00000116584,ENSG00000114867,ENSG00000134954,ENSG00000137801,ENSG00000143384,ENSG00000118523,ENSG00000080824,ENSG00000116903,ENSG00000253729,ENSG00000097007,ENSG00000180900,ENSG00000155506,ENSG00000096384,ENSG00000130726,ENSG00000109685,ENSG00000138685,ENSG00000100393,ENSG00000162434,ENSG00000173193,ENSG00000160789,ENSG00000005339,ENSG00000100906,ENSG00000198563…	DAXX|NFKB1|ARHGEF2|EIF4G1|ETS1|THBS1|MCL1|CTGF|HSP90AA1|EXOC8|PRKDC|ABL1|SCRIB|LARP1|HSP90AB1|TRIM28|NSD2|FGF2|EP300|JAK1|PARP14|LMNA|CREBBP|NFKBIA|DDX39B|PARP1|ADAR
GO:0002504	antigen processing and presentation of peptide or polysaccharide antigen via MHC class II	biological_process	0.0031939	0.09819	5	192	101	19545	ENSG00000141367,ENSG00000137801,ENSG00000204843,ENSG00000197102,ENSG00000135047	CLTC|THBS1|DCTN1|DYNC1H1|CTSL
GO:0051270	regulation of cellular component movement	biological_process	0.0032826	0.10039	20	192	1044	19545	ENSG00000127603,ENSG00000168542,ENSG00000137801,ENSG00000134954,ENSG00000116584,ENSG00000114019,ENSG00000143322,ENSG00000196924,ENSG00000130402,ENSG00000138685,ENSG00000050820,ENSG00000160789,ENSG00000185551,ENSG00000177606,ENSG00000101040,ENSG00000097007,ENSG00000075218,ENSG00000186575,ENSG00000044115,ENSG00000166025	MACF1|COL3A1|THBS1|ETS1|ARHGEF2|AMOTL2|ABL2|FLNA|ACTN4|FGF2|BCAR1|LMNA|NR2F2|JUN|ZMYND8|ABL1|GTSE1|NF2|CTNNA1|AMOTL1
GO:0005869	dynactin complex	cellular_component	0.0032938	0.10039	2	192	9	19545	ENSG00000204843,ENSG00000264324	DCTN1|AC006030.1
GO:0030235	nitric-oxide synthase regulator activity	molecular_function	0.0032938	0.10039	2	192	9	19545	ENSG00000080824,ENSG00000096384	HSP90AA1|HSP90AB1
GO:0034454	microtubule anchoring at centrosome	biological_process	0.0032938	0.10039	2	192	9	19545	ENSG00000204843,ENSG00000078674	DCTN1|PCM1
GO:0044294	dendritic growth cone	cellular_component	0.0032938	0.10039	2	192	9	19545	ENSG00000096384,ENSG00000080824	HSP90AB1|HSP90AA1
GO:0097157	pre-mRNA intronic binding	molecular_function	0.0032938	0.10039	2	192	9	19545	ENSG00000100393,ENSG00000174231	EP300|PRPF8
GO:0000077	DNA damage checkpoint	biological_process	0.0033245	0.10119	6	192	147	19545	ENSG00000075218,ENSG00000198563,ENSG00000149115,ENSG00000100393,ENSG00000125107,ENSG00000253729	GTSE1|DDX39B|TNKS1BP1|EP300|CNOT1|PRKDC
GO:0051225	spindle assembly	biological_process	0.0033323	0.10128	5	192	102	19545	ENSG00000180198,ENSG00000108424,ENSG00000104728,ENSG00000137497,ENSG00000196924	RCC1|KPNB1|ARHGEF10|NUMA1|FLNA
GO:1901700	response to oxygen-containing compound	biological_process	0.0033464	0.10157	27	192	1582	19545	ENSG00000100906,ENSG00000127616,ENSG00000143799,ENSG00000116350,ENSG00000147649,ENSG00000164692,ENSG00000204262,ENSG00000044115,ENSG00000155506,ENSG00000165280,ENSG00000097007,ENSG00000130816,ENSG00000096384,ENSG00000065150,ENSG00000050820,ENSG00000185551,ENSG00000177606,ENSG00000118523,ENSG00000174231,ENSG00000253729,ENSG00000143322,ENSG00000116584,ENSG00000109320,ENSG00000171456,ENSG00000168542…	NFKBIA|SMARCA4|PARP1|SRSF4|MTDH|COL1A2|COL5A2|CTNNA1|LARP1|VCP|ABL1|DNMT1|HSP90AB1|IPO5|BCAR1|NR2F2|JUN|CTGF|PRPF8|PRKDC|ABL2|ARHGEF2|NFKB1|ASXL1|COL3A1|ETS1|THBS1
GO:0006974	cellular response to DNA damage stimulus	biological_process	0.0033722	0.1022	17	192	829	19545	ENSG00000166508,ENSG00000131747,ENSG00000125107,ENSG00000253729,ENSG00000143384,ENSG00000100393,ENSG00000130726,ENSG00000109685,ENSG00000149115,ENSG00000097007,ENSG00000075218,ENSG00000165280,ENSG00000009954,ENSG00000173120,ENSG00000143799,ENSG00000198563,ENSG00000086758	MCM7|TOP2A|CNOT1|PRKDC|MCL1|EP300|TRIM28|NSD2|TNKS1BP1|ABL1|GTSE1|VCP|BAZ1B|KDM2A|PARP1|DDX39B|HUWE1
GO:0043297	apical junction assembly	biological_process	0.003405	0.10305	4	192	63	19545	ENSG00000044115,ENSG00000147649,ENSG00000071127,ENSG00000130402	CTNNA1|MTDH|WDR1|ACTN4
GO:0009303	rRNA transcription	biological_process	0.0034129	0.10314	3	192	31	19545	ENSG00000127616,ENSG00000125484,ENSG00000115053	SMARCA4|GTF3C4|NCL
GO:0097458	neuron part	cellular_component	0.0034266	0.10341	26	192	1506	19545	ENSG00000204843,ENSG00000114796,ENSG00000101040,ENSG00000097007,ENSG00000180900,ENSG00000096384,ENSG00000186575,ENSG00000137497,ENSG00000152102,ENSG00000127616,ENSG00000117114,ENSG00000117713,ENSG00000151835,ENSG00000134369,ENSG00000145555,ENSG00000115306,ENSG00000124486,ENSG00000116584,ENSG00000029534,ENSG00000080824,ENSG00000116903,ENSG00000137154,ENSG00000196924,ENSG00000106105,ENSG00000130402…	DCTN1|KLHL24|ZMYND8|ABL1|SCRIB|HSP90AB1|NF2|NUMA1|FAM168B|SMARCA4|ADGRL2|ARID1A|SACS|NAV1|MYO10|SPTBN1|USP9X|ARHGEF2|ANK1|HSP90AA1|EXOC8|RPS6|FLNA|GARS|ACTN4|DST
GO:0036094	small molecule binding	molecular_function	0.0034331	0.10344	38	192	2486	19545	ENSG00000166508,ENSG00000198796,ENSG00000160209,ENSG00000100345,ENSG00000196305,ENSG00000131747,ENSG00000099331,ENSG00000111642,ENSG00000130589,ENSG00000185551,ENSG00000038382,ENSG00000097007,ENSG00000165280,ENSG00000009954,ENSG00000170917,ENSG00000100888,ENSG00000100201,ENSG00000133059,ENSG00000145555,ENSG00000143799,ENSG00000198563,ENSG00000137801,ENSG00000114867,ENSG00000137076,ENSG00000143322…	MCM7|ALPK2|PDXK|MYH9|IARS|TOP2A|MYO9B|CHD4|HELZ2|NR2F2|TRIO|ABL1|VCP|BAZ1B|NUDT6|CHD8|DDX17|DSTYK|MYO10|PARP1|DDX39B|THBS1|EIF4G1|TLN1|ABL2|PRKDC|DYNC1H1|HSP90AA1|FASN|ACTN4|GARS|AARS|JAK1|HSP90AB1|DNMT1|CDC42BPB|CHD3|SMARCA4
GO:0030705	cytoskeleton-dependent intracellular transport	biological_process	0.0034373	0.10344	6	192	148	19545	ENSG00000197102,ENSG00000204843,ENSG00000078674,ENSG00000264324,ENSG00000151914,ENSG00000145555	DYNC1H1|DCTN1|PCM1|AC006030.1|DST|MYO10
GO:0048193	Golgi vesicle transport	biological_process	0.0034618	0.10403	10	192	367	19545	ENSG00000197102,ENSG00000148396,ENSG00000122218,ENSG00000115306,ENSG00000204843,ENSG00000127603,ENSG00000197694,ENSG00000165280,ENSG00000090615,ENSG00000029534	DYNC1H1|SEC16A|COPA|SPTBN1|DCTN1|MACF1|SPTAN1|VCP|GOLGA3|ANK1
GO:0033138	positive regulation of peptidyl-serine phosphorylation	biological_process	0.003475	0.10428	5	192	103	19545	ENSG00000080824,ENSG00000149115,ENSG00000096384,ENSG00000114867,ENSG00000128342	HSP90AA1|TNKS1BP1|HSP90AB1|EIF4G1|LIF
GO:0043296	apical junction complex	cellular_component	0.003553	0.10647	6	192	149	19545	ENSG00000166025,ENSG00000116584,ENSG00000044115,ENSG00000147649,ENSG00000118900,ENSG00000114019	AMOTL1|ARHGEF2|CTNNA1|MTDH|UBN1|AMOTL2
GO:0005903	brush border	cellular_component	0.003622	0.10824	5	192	104	19545	ENSG00000178209,ENSG00000096384,ENSG00000136068,ENSG00000100345,ENSG00000130402	PLEC|HSP90AB1|FLNB|MYH9|ACTN4
GO:2001237	negative regulation of extrinsic apoptotic signaling pathway	biological_process	0.003622	0.10824	5	192	104	19545	ENSG00000160789,ENSG00000137801,ENSG00000044115,ENSG00000143384,ENSG00000116584	LMNA|THBS1|CTNNA1|MCL1|ARHGEF2
GO:0071897	DNA biosynthetic process	biological_process	0.0036715	0.10957	6	192	150	19545	ENSG00000198563,ENSG00000165280,ENSG00000118523,ENSG00000096384,ENSG00000080824,ENSG00000138685	DDX39B|VCP|CTGF|HSP90AB1|HSP90AA1|FGF2
GO:0071417	cellular response to organonitrogen compound	biological_process	0.0036953	0.11012	13	192	561	19545	ENSG00000044115,ENSG00000253729,ENSG00000204262,ENSG00000164692,ENSG00000143799,ENSG00000168542,ENSG00000050820,ENSG00000065150,ENSG00000109320,ENSG00000116584,ENSG00000130816,ENSG00000097007,ENSG00000155506	CTNNA1|PRKDC|COL5A2|COL1A2|PARP1|COL3A1|BCAR1|IPO5|NFKB1|ARHGEF2|DNMT1|ABL1|LARP1
GO:0061418	regulation of transcription from RNA polymerase II promoter in response to hypoxia	biological_process	0.003739	0.11112	3	192	32	19545	ENSG00000100393,ENSG00000005339,ENSG00000134086	EP300|CREBBP|VHL
GO:0071353	cellular response to interleukin-4	biological_process	0.003739	0.11112	3	192	32	19545	ENSG00000096384,ENSG00000169710,ENSG00000173193	HSP90AB1|FASN|PARP14
GO:0007266	Rho protein signal transduction	biological_process	0.0037592	0.11156	7	192	201	19545	ENSG00000104728,ENSG00000164692,ENSG00000168542,ENSG00000097007,ENSG00000099331,ENSG00000116584,ENSG00000038382	ARHGEF10|COL1A2|COL3A1|ABL1|MYO9B|ARHGEF2|TRIO
GO:0017016	Ras GTPase binding	molecular_function	0.0037731	0.11167	9	192	312	19545	ENSG00000065150,ENSG00000108424,ENSG00000116584,ENSG00000099331,ENSG00000095383,ENSG00000198752,ENSG00000116903,ENSG00000180198,ENSG00000196924	IPO5|KPNB1|ARHGEF2|MYO9B|TBC1D2|CDC42BPB|EXOC8|RCC1|FLNA
GO:0005200	structural constituent of cytoskeleton	molecular_function	0.0037735	0.11167	5	192	105	19545	ENSG00000137076,ENSG00000029534,ENSG00000115306,ENSG00000197694,ENSG00000178209	TLN1|ANK1|SPTBN1|SPTAN1|PLEC
GO:0035967	cellular response to topologically incorrect protein	biological_process	0.0037929	0.1121	6	192	151	19545	ENSG00000204209,ENSG00000137076,ENSG00000165280,ENSG00000100393,ENSG00000160789,ENSG00000204843	DAXX|TLN1|VCP|EP300|LMNA|DCTN1
GO:0032481	positive regulation of type I interferon production	biological_process	0.003812	0.11235	4	192	65	19545	ENSG00000100393,ENSG00000005339,ENSG00000253729,ENSG00000109320	EP300|CREBBP|PRKDC|NFKB1
GO:1901880	negative regulation of protein depolymerization	biological_process	0.003812	0.11235	4	192	65	19545	ENSG00000116584,ENSG00000115306,ENSG00000130559,ENSG00000197694	ARHGEF2|SPTBN1|CAMSAP1|SPTAN1
GO:0035639	purine ribonucleoside triphosphate binding	molecular_function	0.0038456	0.11318	30	192	1839	19545	ENSG00000090861,ENSG00000162434,ENSG00000130589,ENSG00000165280,ENSG00000097007,ENSG00000038382,ENSG00000096384,ENSG00000170004,ENSG00000100888,ENSG00000100201,ENSG00000198752,ENSG00000009954,ENSG00000198563,ENSG00000127616,ENSG00000145555,ENSG00000133059,ENSG00000160209,ENSG00000198796,ENSG00000166508,ENSG00000131747,ENSG00000099331,ENSG00000196305,ENSG00000114867,ENSG00000100345,ENSG00000111642…	AARS|JAK1|HELZ2|VCP|ABL1|TRIO|HSP90AB1|CHD3|CHD8|DDX17|CDC42BPB|BAZ1B|DDX39B|SMARCA4|MYO10|DSTYK|PDXK|ALPK2|MCM7|TOP2A|MYO9B|IARS|EIF4G1|MYH9|CHD4|HSP90AA1|DYNC1H1|PRKDC|ABL2|GARS
GO:0002244	hematopoietic progenitor cell differentiation	biological_process	0.0038626	0.11353	7	192	202	19545	ENSG00000117523,ENSG00000137801,ENSG00000253729,ENSG00000160710,ENSG00000100393,ENSG00000131747,ENSG00000097007	PRRC2C|THBS1|PRKDC|ADAR|EP300|TOP2A|ABL1
GO:0006810	transport	biological_process	0.0038685	0.11355	67	192	5093	19545	ENSG00000084652,ENSG00000116350,ENSG00000254870,ENSG00000124942,ENSG00000095383,ENSG00000090615,ENSG00000204843,ENSG00000138685,ENSG00000114796,ENSG00000197694,ENSG00000196924,ENSG00000084234,ENSG00000143384,ENSG00000130402,ENSG00000104447,ENSG00000080824,ENSG00000143322,ENSG00000148396,ENSG00000153207,ENSG00000137076,ENSG00000116584,ENSG00000029534,ENSG00000168502,ENSG00000128342,ENSG00000198563…	TXLNA|SRSF4|ATP6V1G2-DDX39B|AHNAK|TBC1D2|GOLGA3|DCTN1|FGF2|KLHL24|SPTAN1|FLNA|APLP2|MCL1|ACTN4|TRPS1|HSP90AA1|ABL2|SEC16A|AHCTF1|TLN1|ARHGEF2|ANK1|MTCL1|LIF|DDX39B|SPTBN1|CHMP7|MYO10|PARP1|PTPN14|GTSE1|VCP|VMP1|IPO5|TP53BP2|TARDBP|NFKB1|ZC3H11A|MYH9|WDR1|NFKBIA|HUWE1|TMEM30A|NUMA1|LOXL2|SLC25A37|HSP90AB1|RPS6|CTGF|DST|DYNC1H1|AC006030.1|EXOC8|CKAP5|THBS1|ARID1A|ABL1|SCRIB|TRIM28|LMNA|COPA|KPNB1|M…
GO:0001890	placenta development	biological_process	0.0039173	0.11466	6	192	152	19545	ENSG00000130726,ENSG00000185551,ENSG00000137154,ENSG00000128342,ENSG00000117713,ENSG00000096384	TRIM28|NR2F2|RPS6|LIF|ARID1A|HSP90AB1
GO:0043902	positive regulation of multi-organism process	biological_process	0.0039173	0.11466	6	192	152	19545	ENSG00000100393,ENSG00000177606,ENSG00000160710,ENSG00000127616,ENSG00000131747,ENSG00000155506	EP300|JUN|ADAR|SMARCA4|TOP2A|LARP1
GO:0060322	head development	biological_process	0.0039433	0.11527	16	192	771	19545	ENSG00000117114,ENSG00000147526,ENSG00000117713,ENSG00000186575,ENSG00000100888,ENSG00000180900,ENSG00000097007,ENSG00000185551,ENSG00000090861,ENSG00000196924,ENSG00000148396,ENSG00000253729,ENSG00000167522,ENSG00000168542,ENSG00000134954,ENSG00000078674	ADGRL2|TACC1|ARID1A|NF2|CHD8|SCRIB|ABL1|NR2F2|AARS|FLNA|SEC16A|PRKDC|ANKRD11|COL3A1|ETS1|PCM1
GO:1902578	single-organism localization	biological_process	0.0039556	0.11547	64	192	4819	19545	ENSG00000152104,ENSG00000198563,ENSG00000128342,ENSG00000145555,ENSG00000147457,ENSG00000115306,ENSG00000143799,ENSG00000065150,ENSG00000075218,ENSG00000174705,ENSG00000062716,ENSG00000165280,ENSG00000143514,ENSG00000120948,ENSG00000136068,ENSG00000071127,ENSG00000109320,ENSG00000058673,ENSG00000100345,ENSG00000124942,ENSG00000116350,ENSG00000084652,ENSG00000254870,ENSG00000204843,ENSG00000114796…	PTPN14|DDX39B|LIF|MYO10|CHMP7|SPTBN1|PARP1|IPO5|GTSE1|SH3PXD2B|VMP1|VCP|TP53BP2|TARDBP|FLNB|WDR1|NFKB1|ZC3H11A|MYH9|AHNAK|SRSF4|TXLNA|ATP6V1G2-DDX39B|DCTN1|KLHL24|FGF2|SPTAN1|GOLGA3|HSP90AA1|TRPS1|SEC16A|FLNA|MCL1|APLP2|ACTN4|TLN1|ARHGEF2|ANK1|MTCL1|TRIM28|ZMYND8|LMNA|ABL1|SCRIB|COPA|PDXK|KPNB1|MACF1|CLTC|PCM1|USP9X|TMEM30A|NUMA1|NFKBIA|HUWE1|SLC25A37|HSP90AB1|DYNC1H1|EXOC8|AC006030.1|RPS6|CTGF|D…
GO:0007507	heart development	biological_process	0.0039802	0.11603	13	192	566	19545	ENSG00000253729,ENSG00000117713,ENSG00000198563,ENSG00000177606,ENSG00000100393,ENSG00000160789,ENSG00000171456,ENSG00000137801,ENSG00000168542,ENSG00000109685,ENSG00000138685,ENSG00000139318,ENSG00000174705	PRKDC|ARID1A|DDX39B|JUN|EP300|LMNA|ASXL1|THBS1|COL3A1|NSD2|FGF2|DUSP6|SH3PXD2B
GO:0032392	DNA geometric change	biological_process	0.0040273	0.1171	4	192	66	19545	ENSG00000166508,ENSG00000170004,ENSG00000111642,ENSG00000100888	MCM7|CHD3|CHD4|CHD8
GO:0045787	positive regulation of cell cycle	biological_process	0.004028	0.1171	10	192	375	19545	ENSG00000197321,ENSG00000221978,ENSG00000114867,ENSG00000097007,ENSG00000075218,ENSG00000100393,ENSG00000149115,ENSG00000118523,ENSG00000137497,ENSG00000125107	SVIL|CCNL2|EIF4G1|ABL1|GTSE1|EP300|TNKS1BP1|CTGF|NUMA1|CNOT1
GO:0031369	translation initiation factor binding	molecular_function	0.0040835	0.11733	3	192	33	19545	ENSG00000106263,ENSG00000114867,ENSG00000155506	EIF3B|EIF4G1|LARP1
GO:0071156	regulation of cell cycle arrest	biological_process	0.0040899	0.11733	5	192	107	19545	ENSG00000075218,ENSG00000096384,ENSG00000149115,ENSG00000100393,ENSG00000125107	GTSE1|HSP90AB1|TNKS1BP1|EP300|CNOT1
GO:0002327	immature B cell differentiation	biological_process	0.0040907	0.11733	2	192	10	19545	ENSG00000168264,ENSG00000097007	IRF2BP2|ABL1
GO:0003334	keratinocyte development	biological_process	0.0040907	0.11733	2	192	10	19545	ENSG00000075426,ENSG00000136068	FOSL2|FLNB
GO:0007016	cytoskeletal anchoring at plasma membrane	biological_process	0.0040907	0.11733	2	192	10	19545	ENSG00000137076,ENSG00000136068	TLN1|FLNB
GO:0008190	eukaryotic initiation factor 4E binding	molecular_function	0.0040907	0.11733	2	192	10	19545	ENSG00000114867,ENSG00000155506	EIF4G1|LARP1
GO:0034770	histone H4-K20 methylation	biological_process	0.0040907	0.11733	2	192	10	19545	ENSG00000109685,ENSG00000165671	NSD2|NSD1
GO:0070016	armadillo repeat domain binding	molecular_function	0.0040907	0.11733	2	192	10	19545	ENSG00000100888,ENSG00000125107	CHD8|CNOT1
GO:1901838	positive regulation of transcription of nuclear large rRNA transcript from RNA polymerase I promoter	biological_process	0.0040907	0.11733	2	192	10	19545	ENSG00000127616,ENSG00000115053	SMARCA4|NCL
GO:2000628	regulation of miRNA metabolic process	biological_process	0.0040907	0.11733	2	192	10	19545	ENSG00000109320,ENSG00000056586	NFKB1|RC3H2
GO:0048585	negative regulation of response to stimulus	biological_process	0.0041046	0.11757	27	192	1606	19545	ENSG00000097007,ENSG00000180900,ENSG00000186174,ENSG00000139318,ENSG00000056586,ENSG00000138685,ENSG00000160789,ENSG00000173193,ENSG00000127616,ENSG00000100906,ENSG00000198563,ENSG00000128342,ENSG00000186575,ENSG00000100888,ENSG00000044115,ENSG00000160710,ENSG00000109320,ENSG00000116584,ENSG00000134086,ENSG00000171456,ENSG00000137801,ENSG00000168542,ENSG00000134954,ENSG00000143384,ENSG00000130508…	ABL1|SCRIB|BCL9L|DUSP6|RC3H2|FGF2|LMNA|PARP14|SMARCA4|NFKBIA|DDX39B|LIF|NF2|CHD8|CTNNA1|ADAR|NFKB1|ARHGEF2|VHL|ASXL1|THBS1|COL3A1|ETS1|MCL1|PXDN|CNOT1|PRKDC
GO:0051234	establishment of localization	biological_process	0.0041396	0.11841	68	192	5200	19545	ENSG00000143514,ENSG00000120948,ENSG00000071127,ENSG00000058673,ENSG00000100345,ENSG00000109320,ENSG00000152104,ENSG00000128342,ENSG00000198563,ENSG00000147457,ENSG00000115306,ENSG00000145555,ENSG00000143799,ENSG00000109685,ENSG00000065150,ENSG00000062716,ENSG00000165280,ENSG00000075218,ENSG00000104447,ENSG00000080824,ENSG00000148396,ENSG00000143322,ENSG00000143384,ENSG00000196924,ENSG00000084234…	TP53BP2|TARDBP|WDR1|ZC3H11A|MYH9|NFKB1|PTPN14|LIF|DDX39B|CHMP7|SPTBN1|MYO10|PARP1|NSD2|IPO5|VMP1|VCP|GTSE1|TRPS1|HSP90AA1|SEC16A|ABL2|MCL1|FLNA|APLP2|ACTN4|TLN1|AHCTF1|ANK1|MTCL1|ARHGEF2|AHNAK|TBC1D2|ATP6V1G2-DDX39B|TXLNA|SRSF4|KLHL24|FGF2|DCTN1|SPTAN1|GOLGA3|COPA|MACF1|KPNB1|PDXK|USP9X|CLTC|PCM1|ARID1A|TRIM28|LMNA|SCRIB|ABL1|DYNC1H1|EXOC8|AC006030.1|CTGF|RPS6|DST|CKAP5|THBS1|TMEM30A|LOXL2|NUMA1|…
GO:0032550	purine ribonucleoside binding	molecular_function	0.004159	0.11881	30	192	1849	19545	ENSG00000100201,ENSG00000100888,ENSG00000170004,ENSG00000009954,ENSG00000198752,ENSG00000127616,ENSG00000198563,ENSG00000133059,ENSG00000145555,ENSG00000130589,ENSG00000162434,ENSG00000090861,ENSG00000097007,ENSG00000165280,ENSG00000096384,ENSG00000038382,ENSG00000080824,ENSG00000197102,ENSG00000111642,ENSG00000143322,ENSG00000253729,ENSG00000106105,ENSG00000160209,ENSG00000166508,ENSG00000198796…	DDX17|CHD8|CHD3|BAZ1B|CDC42BPB|SMARCA4|DDX39B|DSTYK|MYO10|HELZ2|JAK1|AARS|ABL1|VCP|HSP90AB1|TRIO|HSP90AA1|DYNC1H1|CHD4|ABL2|PRKDC|GARS|PDXK|MCM7|ALPK2|TOP2A|MYO9B|EIF4G1|IARS|MYH9
GO:0001883	purine nucleoside binding	molecular_function	0.0042572	0.12129	30	192	1852	19545	ENSG00000127616,ENSG00000198563,ENSG00000133059,ENSG00000145555,ENSG00000100888,ENSG00000100201,ENSG00000170004,ENSG00000009954,ENSG00000198752,ENSG00000097007,ENSG00000165280,ENSG00000096384,ENSG00000038382,ENSG00000130589,ENSG00000090861,ENSG00000162434,ENSG00000106105,ENSG00000080824,ENSG00000197102,ENSG00000111642,ENSG00000143322,ENSG00000253729,ENSG00000131747,ENSG00000099331,ENSG00000100345…	SMARCA4|DDX39B|DSTYK|MYO10|CHD8|DDX17|CHD3|BAZ1B|CDC42BPB|ABL1|VCP|HSP90AB1|TRIO|HELZ2|AARS|JAK1|GARS|HSP90AA1|DYNC1H1|CHD4|ABL2|PRKDC|TOP2A|MYO9B|MYH9|IARS|EIF4G1|PDXK|MCM7|ALPK2
GO:0032549	ribonucleoside binding	molecular_function	0.0042572	0.12129	30	192	1852	19545	ENSG00000196305,ENSG00000114867,ENSG00000100345,ENSG00000099331,ENSG00000131747,ENSG00000166508,ENSG00000198796,ENSG00000160209,ENSG00000106105,ENSG00000143322,ENSG00000253729,ENSG00000197102,ENSG00000080824,ENSG00000111642,ENSG00000096384,ENSG00000038382,ENSG00000097007,ENSG00000165280,ENSG00000130589,ENSG00000162434,ENSG00000090861,ENSG00000133059,ENSG00000145555,ENSG00000127616,ENSG00000198563…	IARS|EIF4G1|MYH9|MYO9B|TOP2A|MCM7|ALPK2|PDXK|GARS|ABL2|PRKDC|DYNC1H1|HSP90AA1|CHD4|HSP90AB1|TRIO|ABL1|VCP|HELZ2|JAK1|AARS|DSTYK|MYO10|SMARCA4|DDX39B|BAZ1B|CDC42BPB|CHD8|DDX17|CHD3
GO:0010720	positive regulation of cell development	biological_process	0.0042827	0.12186	13	192	571	19545	ENSG00000198563,ENSG00000128342,ENSG00000196924,ENSG00000112697,ENSG00000134013,ENSG00000143322,ENSG00000097007,ENSG00000114867,ENSG00000116584,ENSG00000186174,ENSG00000127603,ENSG00000100393,ENSG00000101040	DDX39B|LIF|FLNA|TMEM30A|LOXL2|ABL2|ABL1|EIF4G1|ARHGEF2|BCL9L|MACF1|EP300|ZMYND8
GO:0001959	regulation of cytokine-mediated signaling pathway	biological_process	0.0043087	0.12227	6	192	155	19545	ENSG00000173193,ENSG00000162434,ENSG00000160710,ENSG00000130508,ENSG00000096384,ENSG00000180900	PARP14|JAK1|ADAR|PXDN|HSP90AB1|SCRIB
GO:0005201	extracellular matrix structural constituent	molecular_function	0.0043087	0.12227	6	192	155	19545	ENSG00000164692,ENSG00000204262,ENSG00000168542,ENSG00000137801,ENSG00000135862,ENSG00000130508	COL1A2|COL5A2|COL3A1|THBS1|LAMC1|PXDN
GO:0034976	response to endoplasmic reticulum stress	biological_process	0.0043313	0.12275	8	192	261	19545	ENSG00000137076,ENSG00000165280,ENSG00000160789,ENSG00000137801,ENSG00000100393,ENSG00000177606,ENSG00000204843,ENSG00000120948	TLN1|VCP|LMNA|THBS1|EP300|JUN|DCTN1|TARDBP
GO:0050767	regulation of neurogenesis	biological_process	0.004352	0.12317	16	192	779	19545	ENSG00000196924,ENSG00000111962,ENSG00000143322,ENSG00000116584,ENSG00000114867,ENSG00000078674,ENSG00000168542,ENSG00000071127,ENSG00000127603,ENSG00000128342,ENSG00000044115,ENSG00000186575,ENSG00000112697,ENSG00000097007,ENSG00000101040,ENSG00000100393	FLNA|UST|ABL2|ARHGEF2|EIF4G1|PCM1|COL3A1|WDR1|MACF1|LIF|CTNNA1|NF2|TMEM30A|ABL1|ZMYND8|EP300
GO:0036293	response to decreased oxygen levels	biological_process	0.0043584	0.12319	9	192	319	19545	ENSG00000130402,ENSG00000118523,ENSG00000134013,ENSG00000100393,ENSG00000160789,ENSG00000005339,ENSG00000134954,ENSG00000137801,ENSG00000134086	ACTN4|CTGF|LOXL2|EP300|LMNA|CREBBP|ETS1|THBS1|VHL
GO:0047485	protein N-terminus binding	molecular_function	0.0044248	0.1249	5	192	109	19545	ENSG00000130402,ENSG00000143799,ENSG00000204209,ENSG00000127616,ENSG00000101040	ACTN4|PARP1|DAXX|SMARCA4|ZMYND8
GO:0006356	regulation of transcription from RNA polymerase I promoter	biological_process	0.0044467	0.12519	3	192	34	19545	ENSG00000115053,ENSG00000196924,ENSG00000127616	NCL|FLNA|SMARCA4
GO:0048536	spleen development	biological_process	0.0044467	0.12519	3	192	34	19545	ENSG00000056586,ENSG00000253729,ENSG00000097007	RC3H2|PRKDC|ABL1
GO:0043242	negative regulation of protein complex disassembly	biological_process	0.0044823	0.12603	4	192	68	19545	ENSG00000197694,ENSG00000130559,ENSG00000115306,ENSG00000116584	SPTAN1|CAMSAP1|SPTBN1|ARHGEF2
GO:0016607	nuclear speck	cellular_component	0.0045814	0.12865	10	192	382	19545	ENSG00000100201,ENSG00000174231,ENSG00000120948,ENSG00000198563,ENSG00000116350,ENSG00000083168,ENSG00000160789,ENSG00000159140,ENSG00000171940,ENSG00000221978	DDX17|PRPF8|TARDBP|DDX39B|SRSF4|KAT6A|LMNA|SON|ZNF217|CCNL2
GO:0009887	organ morphogenesis	biological_process	0.0047681	0.13371	19	192	1005	19545	ENSG00000180900,ENSG00000174705,ENSG00000097007,ENSG00000177606,ENSG00000100393,ENSG00000109685,ENSG00000138685,ENSG00000117713,ENSG00000128342,ENSG00000164692,ENSG00000204262,ENSG00000044115,ENSG00000186575,ENSG00000171456,ENSG00000137801,ENSG00000168542,ENSG00000141367,ENSG00000167522,ENSG00000118523	SCRIB|SH3PXD2B|ABL1|JUN|EP300|NSD2|FGF2|ARID1A|LIF|COL1A2|COL5A2|CTNNA1|NF2|ASXL1|THBS1|COL3A1|CLTC|ANKRD11|CTGF
GO:0042325	regulation of phosphorylation	biological_process	0.0047947	0.13428	26	192	1545	19545	ENSG00000186575,ENSG00000160710,ENSG00000128342,ENSG00000133059,ENSG00000165671,ENSG00000149115,ENSG00000138685,ENSG00000065150,ENSG00000177606,ENSG00000185551,ENSG00000173193,ENSG00000097007,ENSG00000165280,ENSG00000139318,ENSG00000221978,ENSG00000096384,ENSG00000080824,ENSG00000120948,ENSG00000253729,ENSG00000112078,ENSG00000118523,ENSG00000166508,ENSG00000137801,ENSG00000204209,ENSG00000116584…	NF2|ADAR|LIF|DSTYK|NSD1|TNKS1BP1|FGF2|IPO5|JUN|NR2F2|PARP14|ABL1|VCP|DUSP6|CCNL2|HSP90AB1|HSP90AA1|TARDBP|PRKDC|KCTD20|CTGF|MCM7|THBS1|DAXX|ARHGEF2|EIF4G1
GO:0046903	secretion	biological_process	0.0048036	0.13436	27	192	1625	19545	ENSG00000128342,ENSG00000086758,ENSG00000084652,ENSG00000115306,ENSG00000112697,ENSG00000097007,ENSG00000062716,ENSG00000180900,ENSG00000165280,ENSG00000096384,ENSG00000197694,ENSG00000084234,ENSG00000196924,ENSG00000118523,ENSG00000122218,ENSG00000130402,ENSG00000080824,ENSG00000197102,ENSG00000116903,ENSG00000120948,ENSG00000137076,ENSG00000109320,ENSG00000029534,ENSG00000108424,ENSG00000160209…	LIF|HUWE1|TXLNA|SPTBN1|TMEM30A|ABL1|VMP1|SCRIB|VCP|HSP90AB1|SPTAN1|APLP2|FLNA|CTGF|COPA|ACTN4|HSP90AA1|DYNC1H1|EXOC8|TARDBP|TLN1|NFKB1|ANK1|KPNB1|PDXK|WDR1|THBS1
GO:0050776	regulation of immune response	biological_process	0.0048185	0.1346	19	192	1006	19545	ENSG00000109685,ENSG00000056586,ENSG00000050820,ENSG00000173193,ENSG00000005339,ENSG00000162434,ENSG00000177606,ENSG00000100393,ENSG00000180900,ENSG00000097007,ENSG00000096384,ENSG00000164692,ENSG00000160710,ENSG00000100906,ENSG00000145555,ENSG00000168542,ENSG00000109320,ENSG00000080824,ENSG00000253729	NSD2|RC3H2|BCAR1|PARP14|CREBBP|JAK1|JUN|EP300|SCRIB|ABL1|HSP90AB1|COL1A2|ADAR|NFKBIA|MYO10|COL3A1|NFKB1|HSP90AA1|PRKDC
GO:0043198	dendritic shaft	cellular_component	0.0048288	0.13471	3	192	35	19545	ENSG00000196924,ENSG00000116584,ENSG00000101040	FLNA|ARHGEF2|ZMYND8
GO:0017070	U6 snRNA binding	molecular_function	0.0049676	0.13724	2	192	11	19545	ENSG00000174231,ENSG00000198563	PRPF8|DDX39B
GO:0017166	vinculin binding	molecular_function	0.0049676	0.13724	2	192	11	19545	ENSG00000044115,ENSG00000137076	CTNNA1|TLN1
GO:0042532	negative regulation of tyrosine phosphorylation of STAT protein	biological_process	0.0049676	0.13724	2	192	11	19545	ENSG00000186575,ENSG00000173193	NF2|PARP14
GO:0060339	negative regulation of type I interferon-mediated signaling pathway	biological_process	0.0049676	0.13724	2	192	11	19545	ENSG00000180900,ENSG00000160710	SCRIB|ADAR
GO:0070970	interleukin-2 secretion	biological_process	0.0049676	0.13724	2	192	11	19545	ENSG00000115306,ENSG00000097007	SPTBN1|ABL1
GO:0072393	microtubule anchoring at microtubule organizing center	biological_process	0.0049676	0.13724	2	192	11	19545	ENSG00000204843,ENSG00000078674	DCTN1|PCM1
GO:1903025	regulation of RNA polymerase II regulatory region sequence-specific DNA binding	biological_process	0.0049676	0.13724	2	192	11	19545	ENSG00000165671,ENSG00000128342	NSD1|LIF
GO:0070988	demethylation	biological_process	0.0049707	0.13724	4	192	70	19545	ENSG00000173120,ENSG00000124486,ENSG00000130726,ENSG00000126012	KDM2A|USP9X|TRIM28|KDM5C
GO:0043900	regulation of multi-organism process	biological_process	0.0050122	0.1382	10	192	387	19545	ENSG00000180900,ENSG00000152778,ENSG00000155506,ENSG00000131747,ENSG00000130726,ENSG00000177606,ENSG00000100393,ENSG00000127616,ENSG00000120948,ENSG00000160710	SCRIB|IFIT5|LARP1|TOP2A|TRIM28|JUN|EP300|SMARCA4|TARDBP|ADAR
GO:2000045	regulation of G1/S transition of mitotic cell cycle	biological_process	0.0050241	0.13835	6	192	160	19545	ENSG00000100393,ENSG00000125107,ENSG00000253729,ENSG00000149115,ENSG00000114867,ENSG00000075218	EP300|CNOT1|PRKDC|TNKS1BP1|EIF4G1|GTSE1
GO:0042127	regulation of cell proliferation	biological_process	0.0050442	0.13873	27	192	1631	19545	ENSG00000097007,ENSG00000130816,ENSG00000178252,ENSG00000138685,ENSG00000136205,ENSG00000177606,ENSG00000185551,ENSG00000160789,ENSG00000100906,ENSG00000112242,ENSG00000128342,ENSG00000186575,ENSG00000044115,ENSG00000152104,ENSG00000170917,ENSG00000116584,ENSG00000114867,ENSG00000135862,ENSG00000134086,ENSG00000134954,ENSG00000144021,ENSG00000137801,ENSG00000196924,ENSG00000118523,ENSG00000075426…	ABL1|DNMT1|WDR6|FGF2|TNS3|JUN|NR2F2|LMNA|NFKBIA|E2F3|LIF|NF2|CTNNA1|PTPN14|NUDT6|ARHGEF2|EIF4G1|LAMC1|VHL|ETS1|CIAO1|THBS1|FLNA|CTGF|FOSL2|ABL2|PRKDC
GO:0009894	regulation of catabolic process	biological_process	0.0050899	0.13981	16	192	792	19545	ENSG00000100393,ENSG00000178252,ENSG00000096384,ENSG00000155506,ENSG00000165280,ENSG00000097007,ENSG00000147649,ENSG00000114867,ENSG00000168502,ENSG00000034677,ENSG00000125107,ENSG00000116903,ENSG00000143322,ENSG00000080824,ENSG00000196924,ENSG00000143384	EP300|WDR6|HSP90AB1|LARP1|VCP|ABL1|MTDH|EIF4G1|MTCL1|RNF19A|CNOT1|EXOC8|ABL2|HSP90AA1|FLNA|MCL1
GO:0032271	regulation of protein polymerization	biological_process	0.0051483	0.14116	7	192	213	19545	ENSG00000197694,ENSG00000137497,ENSG00000130559,ENSG00000204843,ENSG00000080824,ENSG00000115306,ENSG00000097007	SPTAN1|NUMA1|CAMSAP1|DCTN1|HSP90AA1|SPTBN1|ABL1
GO:2000134	negative regulation of G1/S transition of mitotic cell cycle	biological_process	0.0051525	0.14116	5	192	113	19545	ENSG00000253729,ENSG00000100393,ENSG00000125107,ENSG00000149115,ENSG00000075218	PRKDC|EP300|CNOT1|TNKS1BP1|GTSE1
GO:0035821	modification of morphology or physiology of other organism	biological_process	0.0051771	0.14165	6	192	161	19545	ENSG00000108424,ENSG00000120948,ENSG00000100393,ENSG00000177606,ENSG00000180900,ENSG00000127616	KPNB1|TARDBP|EP300|JUN|SCRIB|SMARCA4
GO:0010563	negative regulation of phosphorus metabolic process	biological_process	0.0052299	0.14166	13	192	585	19545	ENSG00000253729,ENSG00000160710,ENSG00000120948,ENSG00000186575,ENSG00000143799,ENSG00000128342,ENSG00000177606,ENSG00000173193,ENSG00000185551,ENSG00000065150,ENSG00000139318,ENSG00000114867,ENSG00000097007	PRKDC|ADAR|TARDBP|NF2|PARP1|LIF|JUN|PARP14|NR2F2|IPO5|DUSP6|EIF4G1|ABL1
GO:0045936	negative regulation of phosphate metabolic process	biological_process	0.0052299	0.14166	13	192	585	19545	ENSG00000114867,ENSG00000139318,ENSG00000097007,ENSG00000173193,ENSG00000185551,ENSG00000177606,ENSG00000065150,ENSG00000143799,ENSG00000128342,ENSG00000253729,ENSG00000120948,ENSG00000160710,ENSG00000186575	EIF4G1|DUSP6|ABL1|PARP14|NR2F2|JUN|IPO5|PARP1|LIF|PRKDC|TARDBP|ADAR|NF2
GO:0004003	ATP-dependent DNA helicase activity	molecular_function	0.0052302	0.14166	3	192	36	19545	ENSG00000166508,ENSG00000170004,ENSG00000111642	MCM7|CHD3|CHD4
GO:0010742	macrophage derived foam cell differentiation	biological_process	0.0052302	0.14166	3	192	36	19545	ENSG00000100393,ENSG00000100906,ENSG00000109320	EP300|NFKBIA|NFKB1
GO:0030212	hyaluronan metabolic process	biological_process	0.0052302	0.14166	3	192	36	19545	ENSG00000138685,ENSG00000141367,ENSG00000109320	FGF2|CLTC|NFKB1
GO:0045070	positive regulation of viral genome replication	biological_process	0.0052302	0.14166	3	192	36	19545	ENSG00000160710,ENSG00000155506,ENSG00000131747	ADAR|LARP1|TOP2A
GO:0070670	response to interleukin-4	biological_process	0.0052302	0.14166	3	192	36	19545	ENSG00000096384,ENSG00000173193,ENSG00000169710	HSP90AB1|PARP14|FASN
GO:0090077	foam cell differentiation	biological_process	0.0052302	0.14166	3	192	36	19545	ENSG00000109320,ENSG00000100906,ENSG00000100393	NFKB1|NFKBIA|EP300
GO:0019221	cytokine-mediated signaling pathway	biological_process	0.0052788	0.14279	15	192	724	19545	ENSG00000173193,ENSG00000162434,ENSG00000138685,ENSG00000096384,ENSG00000109320,ENSG00000180900,ENSG00000164692,ENSG00000160710,ENSG00000080824,ENSG00000130508,ENSG00000084652,ENSG00000128342,ENSG00000127616,ENSG00000143384,ENSG00000100906	PARP14|JAK1|FGF2|HSP90AB1|NFKB1|SCRIB|COL1A2|ADAR|HSP90AA1|PXDN|TXLNA|LIF|SMARCA4|MCL1|NFKBIA
GO:0014706	striated muscle tissue development	biological_process	0.0052856	0.1428	10	192	390	19545	ENSG00000100201,ENSG00000198563,ENSG00000117713,ENSG00000136068,ENSG00000138685,ENSG00000185551,ENSG00000160789,ENSG00000100393,ENSG00000186174,ENSG00000197321	DDX17|DDX39B|ARID1A|FLNB|FGF2|NR2F2|LMNA|EP300|BCL9L|SVIL
GO:0005085	guanyl-nucleotide exchange factor activity	molecular_function	0.005315	0.14341	9	192	329	19545	ENSG00000180198,ENSG00000115306,ENSG00000162434,ENSG00000197694,ENSG00000104728,ENSG00000138685,ENSG00000038382,ENSG00000116584,ENSG00000100241	RCC1|SPTBN1|JAK1|SPTAN1|ARHGEF10|FGF2|TRIO|ARHGEF2|SBF1
GO:0042826	histone deacetylase binding	molecular_function	0.0053469	0.14404	5	192	114	19545	ENSG00000096384,ENSG00000143799,ENSG00000131747,ENSG00000080824,ENSG00000111642	HSP90AB1|PARP1|TOP2A|HSP90AA1|CHD4
GO:0032555	purine ribonucleotide binding	molecular_function	0.0053519	0.14404	30	192	1882	19545	ENSG00000198796,ENSG00000166508,ENSG00000160209,ENSG00000196305,ENSG00000100345,ENSG00000114867,ENSG00000099331,ENSG00000131747,ENSG00000253729,ENSG00000143322,ENSG00000111642,ENSG00000080824,ENSG00000197102,ENSG00000106105,ENSG00000090861,ENSG00000162434,ENSG00000130589,ENSG00000038382,ENSG00000096384,ENSG00000165280,ENSG00000097007,ENSG00000198752,ENSG00000009954,ENSG00000170004,ENSG00000100888…	ALPK2|MCM7|PDXK|IARS|MYH9|EIF4G1|MYO9B|TOP2A|PRKDC|ABL2|CHD4|HSP90AA1|DYNC1H1|GARS|AARS|JAK1|HELZ2|TRIO|HSP90AB1|VCP|ABL1|CDC42BPB|BAZ1B|CHD3|CHD8|DDX17|MYO10|DSTYK|DDX39B|SMARCA4
GO:0051960	regulation of nervous system development	biological_process	0.0053813	0.14465	17	192	869	19545	ENSG00000171603,ENSG00000128342,ENSG00000044115,ENSG00000186575,ENSG00000112697,ENSG00000097007,ENSG00000101040,ENSG00000100393,ENSG00000196924,ENSG00000111962,ENSG00000143322,ENSG00000116584,ENSG00000114867,ENSG00000078674,ENSG00000168542,ENSG00000127603,ENSG00000071127	CLSTN1|LIF|CTNNA1|NF2|TMEM30A|ABL1|ZMYND8|EP300|FLNA|UST|ABL2|ARHGEF2|EIF4G1|PCM1|COL3A1|MACF1|WDR1
GO:0007420	brain development	biological_process	0.0054113	0.14528	15	192	726	19545	ENSG00000253729,ENSG00000148396,ENSG00000100888,ENSG00000186575,ENSG00000147526,ENSG00000117713,ENSG00000117114,ENSG00000196924,ENSG00000185551,ENSG00000090861,ENSG00000168542,ENSG00000134954,ENSG00000078674,ENSG00000180900,ENSG00000097007	PRKDC|SEC16A|CHD8|NF2|TACC1|ARID1A|ADGRL2|FLNA|NR2F2|AARS|COL3A1|ETS1|PCM1|SCRIB|ABL1
GO:0051303	establishment of chromosome localization	biological_process	0.0054936	0.1473	4	192	72	19545	ENSG00000108424,ENSG00000197102,ENSG00000137497,ENSG00000147457	KPNB1|DYNC1H1|NUMA1|CHMP7
GO:0044093	positive regulation of molecular function	biological_process	0.0055213	0.14786	28	192	1723	19545	ENSG00000127616,ENSG00000133059,ENSG00000143799,ENSG00000147649,ENSG00000095383,ENSG00000174705,ENSG00000097007,ENSG00000165280,ENSG00000180900,ENSG00000096384,ENSG00000221978,ENSG00000139318,ENSG00000130726,ENSG00000104728,ENSG00000138685,ENSG00000177606,ENSG00000100393,ENSG00000118523,ENSG00000130402,ENSG00000080824,ENSG00000143322,ENSG00000204209,ENSG00000099331,ENSG00000109320,ENSG00000116584…	SMARCA4|DSTYK|PARP1|MTDH|TBC1D2|SH3PXD2B|ABL1|VCP|SCRIB|HSP90AB1|CCNL2|DUSP6|TRIM28|ARHGEF10|FGF2|JUN|EP300|CTGF|ACTN4|HSP90AA1|ABL2|DAXX|MYO9B|NFKB1|ARHGEF2|MTCL1|GTF3C4|THBS1
GO:0071103	DNA conformation change	biological_process	0.0055301	0.14791	8	192	272	19545	ENSG00000083168,ENSG00000166508,ENSG00000131747,ENSG00000204209,ENSG00000170004,ENSG00000111642,ENSG00000100888,ENSG00000118900	KAT6A|MCM7|TOP2A|DAXX|CHD3|CHD4|CHD8|UBN1
GO:0017015	regulation of transforming growth factor beta receptor signaling pathway	biological_process	0.0055464	0.14816	5	192	115	19545	ENSG00000096384,ENSG00000186174,ENSG00000137801,ENSG00000005339,ENSG00000100393	HSP90AB1|BCL9L|THBS1|CREBBP|EP300
GO:0008536	Ran GTPase binding	molecular_function	0.0056511	0.15039	3	192	37	19545	ENSG00000180198,ENSG00000065150,ENSG00000108424	RCC1|IPO5|KPNB1
GO:0030020	extracellular matrix structural constituent conferring tensile strength	molecular_function	0.0056511	0.15039	3	192	37	19545	ENSG00000204262,ENSG00000164692,ENSG00000168542	COL5A2|COL1A2|COL3A1
GO:0035329	hippo signaling	biological_process	0.0056511	0.15039	3	192	37	19545	ENSG00000114019,ENSG00000186575,ENSG00000166025	AMOTL2|NF2|AMOTL1
GO:0008152	metabolic process	biological_process	0.0057136	0.15187	135	192	12004	19545	ENSG00000137801,ENSG00000134954,ENSG00000118523,ENSG00000130508,ENSG00000118900,ENSG00000116903,ENSG00000126012,ENSG00000168264,ENSG00000104728,ENSG00000162434,ENSG00000100906,ENSG00000086758,ENSG00000151835,ENSG00000115053,ENSG00000090621,ENSG00000148154,ENSG00000131747,ENSG00000108424,ENSG00000141367,ENSG00000124486,ENSG00000111642,ENSG00000097007,ENSG00000221978,ENSG00000178252,ENSG00000130726…	THBS1|ETS1|CTGF|PXDN|UBN1|EXOC8|KDM5C|IRF2BP2|ARHGEF10|JAK1|NFKBIA|HUWE1|SACS|NCL|PABPC4|UGCG|TOP2A|KPNB1|CLTC|USP9X|CHD4|ABL1|CCNL2|WDR6|TRIM28|IRF2BPL|LMNA|NFE2L1|ZC3H4|DDX17|MTDH|DAXX|MTCL1|ASXL1|COL3A1|FLNA|KCTD20|ACTN4|TRPS1|HSP90AA1|FASN|MSL1|FOSL2|ABL2|ZNF217|ZNF518B|AARS|SRSF4|BRPF1|AHNAK|CHD3|TBC1D2|KDM2A|MYH9|VHL|TPM2|TARDBP|SH3PXD2B|SON|DUSP6|IPO5|HELZ2|CREBBP|NR2F2|E2F3|DSTYK|PARP1|EI…
GO:0031267	small GTPase binding	molecular_function	0.0057403	0.15239	9	192	333	19545	ENSG00000116584,ENSG00000099331,ENSG00000108424,ENSG00000065150,ENSG00000196924,ENSG00000198752,ENSG00000095383,ENSG00000116903,ENSG00000180198	ARHGEF2|MYO9B|KPNB1|IPO5|FLNA|CDC42BPB|TBC1D2|EXOC8|RCC1
GO:0031072	heat shock protein binding	molecular_function	0.0057512	0.15249	5	192	116	19545	ENSG00000141367,ENSG00000108424,ENSG00000151835,ENSG00000096384,ENSG00000204209	CLTC|KPNB1|SACS|HSP90AB1|DAXX
GO:0061024	membrane organization	biological_process	0.0057585	0.15249	22	192	1252	19545	ENSG00000127603,ENSG00000137801,ENSG00000141367,ENSG00000138119,ENSG00000029534,ENSG00000168502,ENSG00000100345,ENSG00000143514,ENSG00000080824,ENSG00000120948,ENSG00000148396,ENSG00000137154,ENSG00000196924,ENSG00000204843,ENSG00000160789,ENSG00000101040,ENSG00000165280,ENSG00000180900,ENSG00000174705,ENSG00000112697,ENSG00000115306,ENSG00000147457	MACF1|THBS1|CLTC|MYOF|ANK1|MTCL1|MYH9|TP53BP2|HSP90AA1|TARDBP|SEC16A|RPS6|FLNA|DCTN1|LMNA|ZMYND8|VCP|SCRIB|SH3PXD2B|TMEM30A|SPTBN1|CHMP7
GO:0050000	chromosome localization	biological_process	0.0057683	0.15257	4	192	73	19545	ENSG00000147457,ENSG00000137497,ENSG00000108424,ENSG00000197102	CHMP7|NUMA1|KPNB1|DYNC1H1
GO:0060759	regulation of response to cytokine stimulus	biological_process	0.0058232	0.15383	6	192	165	19545	ENSG00000173193,ENSG00000162434,ENSG00000160710,ENSG00000130508,ENSG00000096384,ENSG00000180900	PARP14|JAK1|ADAR|PXDN|HSP90AB1|SCRIB
GO:0031589	cell-substrate adhesion	biological_process	0.0058506	0.15417	9	192	334	19545	ENSG00000186575,ENSG00000130402,ENSG00000196924,ENSG00000118523,ENSG00000137801,ENSG00000168542,ENSG00000127603,ENSG00000135862,ENSG00000097007	NF2|ACTN4|FLNA|CTGF|THBS1|COL3A1|MACF1|LAMC1|ABL1
GO:0070997	neuron death	biological_process	0.0058506	0.15417	9	192	334	19545	ENSG00000090861,ENSG00000177606,ENSG00000114867,ENSG00000096384,ENSG00000204209,ENSG00000097007,ENSG00000143514,ENSG00000143799,ENSG00000143384	AARS|JUN|EIF4G1|HSP90AB1|DAXX|ABL1|TP53BP2|PARP1|MCL1
GO:0000346	transcription export complex	cellular_component	0.0059228	0.15417	2	192	12	19545	ENSG00000058673,ENSG00000198563	ZC3H11A|DDX39B
GO:0010452	histone H3-K36 methylation	biological_process	0.0059228	0.15417	2	192	12	19545	ENSG00000109685,ENSG00000165671	NSD2|NSD1
GO:0017160	Ral GTPase binding	molecular_function	0.0059228	0.15417	2	192	12	19545	ENSG00000116903,ENSG00000196924	EXOC8|FLNA
GO:0030898	actin-dependent ATPase activity	molecular_function	0.0059228	0.15417	2	192	12	19545	ENSG00000145555,ENSG00000100345	MYO10|MYH9
GO:0043922	negative regulation by host of viral transcription	biological_process	0.0059228	0.15417	2	192	12	19545	ENSG00000177606,ENSG00000120948	JUN|TARDBP
GO:0045091	regulation of single stranded viral RNA replication via double stranded DNA intermediate	biological_process	0.0059228	0.15417	2	192	12	19545	ENSG00000131747,ENSG00000130726	TOP2A|TRIM28
GO:0048407	platelet-derived growth factor binding	molecular_function	0.0059228	0.15417	2	192	12	19545	ENSG00000164692,ENSG00000168542	COL1A2|COL3A1
GO:0060707	trophoblast giant cell differentiation	biological_process	0.0059228	0.15417	2	192	12	19545	ENSG00000128342,ENSG00000185551	LIF|NR2F2
GO:0071564	npBAF complex	cellular_component	0.0059228	0.15417	2	192	12	19545	ENSG00000127616,ENSG00000117713	SMARCA4|ARID1A
GO:0097201	negative regulation of transcription from RNA polymerase II promoter in response to stress	biological_process	0.0059228	0.15417	2	192	12	19545	ENSG00000177606,ENSG00000134086	JUN|VHL
GO:0030968	endoplasmic reticulum unfolded protein response	biological_process	0.0059612	0.15451	5	192	117	19545	ENSG00000160789,ENSG00000100393,ENSG00000204843,ENSG00000165280,ENSG00000137076	LMNA|EP300|DCTN1|VCP|TLN1
GO:0048675	axon extension	biological_process	0.0059612	0.15451	5	192	117	19545	ENSG00000127603,ENSG00000080824,ENSG00000124486,ENSG00000097007,ENSG00000096384	MACF1|HSP90AA1|USP9X|ABL1|HSP90AB1
GO:1903844	regulation of cellular response to transforming growth factor beta stimulus	biological_process	0.0059612	0.15451	5	192	117	19545	ENSG00000100393,ENSG00000137801,ENSG00000005339,ENSG00000186174,ENSG00000096384	EP300|THBS1|CREBBP|BCL9L|HSP90AB1
GO:0072331	signal transduction by p53 class mediator	biological_process	0.0059727	0.15451	7	192	219	19545	ENSG00000075218,ENSG00000125107,ENSG00000100393,ENSG00000083168,ENSG00000156983,ENSG00000143514,ENSG00000149115	GTSE1|CNOT1|EP300|KAT6A|BRPF1|TP53BP2|TNKS1BP1
GO:0017076	purine nucleotide binding	molecular_function	0.005983	0.15451	30	192	1897	19545	ENSG00000111642,ENSG00000197102,ENSG00000080824,ENSG00000253729,ENSG00000143322,ENSG00000106105,ENSG00000160209,ENSG00000198796,ENSG00000166508,ENSG00000099331,ENSG00000131747,ENSG00000100345,ENSG00000196305,ENSG00000114867,ENSG00000170004,ENSG00000100888,ENSG00000100201,ENSG00000198752,ENSG00000009954,ENSG00000198563,ENSG00000127616,ENSG00000145555,ENSG00000133059,ENSG00000162434,ENSG00000090861…	CHD4|DYNC1H1|HSP90AA1|PRKDC|ABL2|GARS|PDXK|ALPK2|MCM7|MYO9B|TOP2A|MYH9|IARS|EIF4G1|CHD3|CHD8|DDX17|CDC42BPB|BAZ1B|DDX39B|SMARCA4|MYO10|DSTYK|JAK1|AARS|HELZ2|VCP|ABL1|TRIO|HSP90AB1
GO:0032553	ribonucleotide binding	molecular_function	0.005983	0.15451	30	192	1897	19545	ENSG00000198563,ENSG00000127616,ENSG00000145555,ENSG00000133059,ENSG00000170004,ENSG00000100888,ENSG00000100201,ENSG00000198752,ENSG00000009954,ENSG00000165280,ENSG00000097007,ENSG00000038382,ENSG00000096384,ENSG00000090861,ENSG00000162434,ENSG00000130589,ENSG00000106105,ENSG00000111642,ENSG00000080824,ENSG00000197102,ENSG00000253729,ENSG00000143322,ENSG00000099331,ENSG00000131747,ENSG00000196305…	DDX39B|SMARCA4|MYO10|DSTYK|CHD3|CHD8|DDX17|CDC42BPB|BAZ1B|VCP|ABL1|TRIO|HSP90AB1|AARS|JAK1|HELZ2|GARS|CHD4|HSP90AA1|DYNC1H1|PRKDC|ABL2|MYO9B|TOP2A|IARS|EIF4G1|MYH9|PDXK|ALPK2|MCM7
GO:0001078	transcriptional repressor activity, RNA polymerase II core promoter proximal region sequence-specific binding	molecular_function	0.0059935	0.15451	6	192	166	19545	ENSG00000164916,ENSG00000171940,ENSG00000112242,ENSG00000005339,ENSG00000168264,ENSG00000119669	FOXK1|ZNF217|E2F3|CREBBP|IRF2BP2|IRF2BPL
GO:1903308	regulation of chromatin modification	biological_process	0.0059935	0.15451	6	192	166	19545	ENSG00000130816,ENSG00000128342,ENSG00000168137,ENSG00000160789,ENSG00000130726,ENSG00000165671	DNMT1|LIF|SETD5|LMNA|TRIM28|NSD1
GO:0051851	modification by host of symbiont morphology or physiology	biological_process	0.0060521	0.15583	4	192	74	19545	ENSG00000120948,ENSG00000100393,ENSG00000177606,ENSG00000127616	TARDBP|EP300|JUN|SMARCA4
GO:0000060	protein import into nucleus, translocation	biological_process	0.0060917	0.15666	3	192	38	19545	ENSG00000100906,ENSG00000096384,ENSG00000108424	NFKBIA|HSP90AB1|KPNB1
GO:0010594	regulation of endothelial cell migration	biological_process	0.0061192	0.15718	7	192	220	19545	ENSG00000138685,ENSG00000050820,ENSG00000185551,ENSG00000134954,ENSG00000137801,ENSG00000097007,ENSG00000166025	FGF2|BCAR1|NR2F2|ETS1|THBS1|ABL1|AMOTL1
GO:0090068	positive regulation of cell cycle process	biological_process	0.0061521	0.15784	8	192	277	19545	ENSG00000118523,ENSG00000125107,ENSG00000137497,ENSG00000197321,ENSG00000114867,ENSG00000075218,ENSG00000100393,ENSG00000149115	CTGF|CNOT1|NUMA1|SVIL|EIF4G1|GTSE1|EP300|TNKS1BP1
GO:1902749	regulation of cell cycle G2/M phase transition	biological_process	0.0061675	0.15804	6	192	167	19545	ENSG00000078674,ENSG00000175216,ENSG00000204843,ENSG00000080824,ENSG00000197102,ENSG00000075218	PCM1|CKAP5|DCTN1|HSP90AA1|DYNC1H1|GTSE1
GO:0051258	protein polymerization	biological_process	0.0062826	0.1608	8	192	278	19545	ENSG00000197694,ENSG00000175216,ENSG00000130559,ENSG00000204843,ENSG00000097007,ENSG00000137497,ENSG00000080824,ENSG00000115306	SPTAN1|CKAP5|CAMSAP1|DCTN1|ABL1|NUMA1|HSP90AA1|SPTBN1
GO:0071702	organic substance transport	biological_process	0.0063164	0.16147	40	192	2751	19545	ENSG00000152104,ENSG00000143799,ENSG00000147457,ENSG00000115306,ENSG00000198563,ENSG00000160789,ENSG00000130726,ENSG00000065150,ENSG00000097007,ENSG00000075218,ENSG00000165280,ENSG00000120948,ENSG00000122218,ENSG00000141367,ENSG00000078674,ENSG00000124486,ENSG00000108424,ENSG00000127603,ENSG00000109320,ENSG00000058673,ENSG00000100345,ENSG00000095383,ENSG00000112697,ENSG00000116350,ENSG00000100906…	PTPN14|PARP1|CHMP7|SPTBN1|DDX39B|LMNA|TRIM28|IPO5|ABL1|GTSE1|VCP|TARDBP|COPA|CLTC|PCM1|USP9X|KPNB1|MACF1|NFKB1|ZC3H11A|MYH9|TBC1D2|TMEM30A|SRSF4|NFKBIA|HUWE1|HSP90AB1|EXOC8|SEC16A|HSP90AA1|TRPS1|ACTN4|FLNA|RPS6|MCL1|THBS1|CKAP5|ARHGEF2|MTCL1|AHCTF1
GO:0043618	regulation of transcription from RNA polymerase II promoter in response to stress	biological_process	0.0063449	0.16182	4	192	75	19545	ENSG00000134086,ENSG00000005339,ENSG00000100393,ENSG00000177606	VHL|CREBBP|EP300|JUN
GO:0006338	chromatin remodeling	biological_process	0.0063451	0.16182	6	192	168	19545	ENSG00000127616,ENSG00000204209,ENSG00000117713,ENSG00000100888,ENSG00000111642,ENSG00000009954	SMARCA4|DAXX|ARID1A|CHD8|CHD4|BAZ1B
GO:0001158	enhancer sequence-specific DNA binding	molecular_function	0.0063973	0.16276	5	192	119	19545	ENSG00000177606,ENSG00000111642,ENSG00000109320,ENSG00000127616,ENSG00000082641	JUN|CHD4|NFKB1|SMARCA4|NFE2L1
[truncated: 4,101 more rows]

## Sheet: MEX3A_IP_peak_KEGG
Term	Sample numbermple number	Background number	P-value	Corrected P-value	UniGenes	KO	Entrez ID	Ensembl ID	Gene name
[truncated: 152 more rows]
